# Supplementary material for: A potential role for SARS-CoV-2 small viral RNAs in targeting host microRNAs and modulating gene expression
Source: Sci Rep. 2022 Dec 15;12:21694. doi: 10.1038/s41598-022-26135-9 (PMC9753033; doi:10.1038/s41598-022-26135-9)
Supplement: Supplementary file 2 — Supplementary Information 2. [file 41598_2022_26135_MOESM2_ESM.xlsx]

## Sheet: Titles and Legends
Supplemental Table Legends
Supplemental Table 1. RNA mapping statistics for Calu-3 and Vero-E6 Cells. A list of mapping statistics for both sRNA and mRNA sequencing reads from Calu-3 cells and Vero-E6 cells.
Supplemental Table 2. mRNA DEseq2 output for Calu-3 cells. A list of differentially expressed genes upon SARS-CoV-2 infection of Calu-3 cells throughout the time course. The genes are listed in order of statistical significance.
Supplemental Table 3. mRNA DEseq2 output for Vero-E6 cells. A list of differentially expressed genes upon SARS-CoV-2 infection of Vero-E6 cells throughout the time course. The genes are listed in order of statistical significance.
Supplemental Table 4. Gene ontology and KEGG analyses output. A list of enriched gene ontology biological process (GOBP) and Kyoto Encyclopedia of Genes and Genomes (KEGG) terms for differentially expressed genes in Calu-3 and Vero-E6 cells upon SARS-CoV-2 infection. The right-most column indicates if the GO/KEGG term is associated with upregulated or downregulated genes in our data set.
Supplemental Table 5. svRNA sequences. A list of all svRNAs identified in this study, including genome coordinates and svRNA sequences. The two right-most columns indicate from which cell type the svRNA was identified and whether they are predicted to interact with a host mRNA, sRNA or both.
Supplemental Table 6. svRNA hairpin analyses. A table of folding structure predictions using RNAfold for svRNAs with sequences 30 nt upstream and downstream of them to identify potential hairpin precursors. Hairpins were considered "possible" if their predicted structure had no internal loops, at least 14 stem base pairs and had a minimum MFE of -4.3kcal/mol.
Supplemental Table 7. sRNA DEseq2 output for Calu-3 cells. A list of differentially expressed miRNAs upon SARS-CoV-2 infection of Calu-3 cells throughout the time course. The miRNAs are listed in order of statistical significance.
Supplemental Table 8. SARS CoV2 small RNA loci with genetic variants in the seed region.

## Sheet: S1 - Vero-E6 mRNA Mapping Stats
Vero-E6 mRNA Mapping Stats
# Stats from star mappings
# mapping algorithm: mapalgoS1_se50_rptfilt_star
# fastq directory: mapalgoS1_se50_rptfilt_star/bowtie_filter
# mapping directory: star_bam
# stats name: SAMPLE_chlSab2.ih1.rd1.star.map.stats
#
# M: Millions of fragments
# K: Thousands of fragments
# TotalCnt: total input fragments
# PassCnt: count of fragments passing quality filters (PF)
# MappedCnt: count of mapped PF fragments
# MapUCnt: count of mapped uniquely mapped PF fragments
# MapSCnt: count of mapped PF fragments with read having splice-junction
# MapC3Cnt: count of mapped PF fragments with read 3' SoftClipped
# MapC5Cnt: count of mapped PF fragments with read 5' SoftClipped
# MapCbCnt: count of mapped PF fragments with read both 3'and 5' SoftClipped
# PassPct: PassCnt/TotalCnt
# MappedPct: MappedCnt/TotalCnt
# MapUPct: MapUCnt/MapCnt
# MapSPct: MapSCnt/MapCnt
# MapC3Pct: MapC3Cnt/MapCnt
# MapC5Pct: MapC5Cnt/MapCnt
# MapCbPct: MapCbCnt/MapCnt
#
#Sample	TotalCnt	PassCnt	PassPct	MappedCnt	MappedPct	MapUCnt	MapUPct	MapSCnt	MapSPct	MapC3Cnt	MapC3Pct	MapC5Cnt	MapC5Pct	MapCbCnt	MapCbPct
vero_004h_cov2_zn001	21.14M	5.83M	0.276	5.83M	0.276	5.59M	0.958	0.83M	0.143	0.00K	0	0.00K	0	0.00K	0
vero_004h_ctrl_zn003	1.37M	0.75M	0.545	0.75M	0.545	0.69M	0.931	0.12M	0.159	0.00K	0	0.00K	0	0.00K	0
vero_024h_cov2_zn004	36.61M	8.46M	0.231	8.46M	0.231	8.15M	0.963	1.04M	0.123	0.00K	0	0.00K	0	0.00K	0
vero_024h_cov2_zn005	10.66M	3.93M	0.369	3.93M	0.369	3.76M	0.957	0.53M	0.135	0.00K	0	0.00K	0	0.00K	0
vero_024h_ctrl_zn006	8.02M	3.29M	0.41	3.29M	0.41	3.14M	0.955	0.47M	0.143	0.00K	0	0.00K	0	0.00K	0
vero_048h_cov2_zn007	13.83M	4.84M	0.35	4.84M	0.35	4.64M	0.958	0.64M	0.132	0.00K	0	0.00K	0	0.00K	0
vero_048h_cov2_zn008	4.82M	2.19M	0.454	2.19M	0.454	2.08M	0.95	0.30M	0.138	0.00K	0	0.00K	0	0.00K	0
vero_048h_ctrl_zn009	46.33M	11.99M	0.259	11.99M	0.259	11.56M	0.965	1.41M	0.118	0.00K	0	0.00K	0	0.00K	0
vero_072h_cov2_zn010	33.23M	9.60M	0.289	9.60M	0.289	9.26M	0.964	1.19M	0.124	0.00K	0	0.00K	0	0.00K	0
vero_072h_cov2_zn011	43.99M	12.10M	0.275	12.10M	0.275	11.67M	0.965	1.38M	0.114	0.00K	0	0.00K	0	0.00K	0
vero_072h_ctrl_zn012	51.69M	12.70M	0.246	12.70M	0.246	12.27M	0.966	1.40M	0.11	0.00K	0	0.00K	0	0.00K	0
vero_120h_cov2_zn013	17.34M	5.70M	0.329	5.70M	0.329	5.47M	0.96	0.75M	0.132	0.00K	0	0.00K	0	0.00K	0
vero_120h_cov2_zn014	27.81M	7.38M	0.265	7.38M	0.265	7.09M	0.961	0.95M	0.128	0.00K	0	0.00K	0	0.00K	0
vero_120h_ctrl_zn015	7.30M	3.04M	0.416	3.04M	0.416	2.90M	0.955	0.41M	0.135	0.00K	0	0.00K	0	0.00K	0
vero_168h_cov2_zn016	15.95M	5.32M	0.334	5.32M	0.334	5.11M	0.959	0.70M	0.131	0.00K	0	0.00K	0	0.00K	0
vero_168h_ctrl_zn018	32.11M	8.01M	0.249	8.01M	0.249	7.71M	0.962	0.97M	0.122	0.00K	0	0.00K	0	0.00K	0
vero_216h_cov2_zn019	30.42M	8.14M	0.268	8.14M	0.268	7.83M	0.963	0.99M	0.121	0.00K	0	0.00K	0	0.00K	0
vero_216h_ctrl_zn021	65.08M	13.58M	0.209	13.58M	0.209	13.12M	0.966	1.46M	0.107	0.00K	0	0.00K	0	0.00K	0
# Stats from star mappings
# mapping algorithm: mapalgoSW1_se50_cov2_nofilt_star
# fastq directory: mapalgoSW1_se50_cov2_nofilt_star/../fastq_se50
# mapping directory: star_bam
# stats name: SAMPLE_wuhCor1.ih1.rd1.star.map.stats
#
# M: Millions of fragments
# K: Thousands of fragments
# TotalCnt: total input fragments
# PassCnt: count of fragments passing quality filters (PF)
# MappedCnt: count of mapped PF fragments
# MapUCnt: count of mapped uniquely mapped PF fragments
# MapSCnt: count of mapped PF fragments with read having splice-junction
# MapC3Cnt: count of mapped PF fragments with read 3' SoftClipped
# MapC5Cnt: count of mapped PF fragments with read 5' SoftClipped
# MapCbCnt: count of mapped PF fragments with read both 3'and 5' SoftClipped
# PassPct: PassCnt/TotalCnt
# MappedPct: MappedCnt/TotalCnt
# MapUPct: MapUCnt/MapCnt
# MapSPct: MapSCnt/MapCnt
# MapC3Pct: MapC3Cnt/MapCnt
# MapC5Pct: MapC5Cnt/MapCnt
# MapCbPct: MapCbCnt/MapCnt
#
#Sample	TotalCnt	PassCnt	PassPct	MappedCnt	MappedPct	MapUCnt	MapUPct	MapSCnt	MapSPct	MapC3Cnt	MapC3Pct	MapC5Cnt	MapC5Pct	MapCbCnt	MapCbPct
vero_024h_cov2_zn004	52.99M	35.49K	0.001	35.49K	0.001	35.47K	0.999	0.03K	0.001	0.00K	0	0.00K	0	0.00K	0
vero_024h_cov2_zn005	15.17M	27.02K	0.002	27.02K	0.002	27.01K	1	0.01K	0.001	0.00K	0	0.00K	0	0.00K	0
vero_048h_cov2_zn007	48.31M	33.64K	0.001	33.64K	0.001	33.62K	0.999	0.05K	0.001	0.00K	0	0.00K	0	0.00K	0
vero_048h_cov2_zn008	18.59M	31.16K	0.002	31.16K	0.002	31.14K	0.999	0.05K	0.002	0.00K	0	0.00K	0	0.00K	0
vero_072h_cov2_zn010	38.50M	26.91K	0.001	26.91K	0.001	26.89K	0.999	0.03K	0.001	0.00K	0	0.00K	0	0.00K	0
vero_072h_cov2_zn011	51.24M	27.82K	0.001	27.82K	0.001	27.81K	0.999	0.03K	0.001	0.00K	0	0.00K	0	0.00K	0
vero_072h_ctrl_zn012	52.76M	16.74K	0	16.74K	0	16.73K	1	0.01K	0	0.00K	0	0.00K	0	0.00K	0
vero_120h_cov2_zn013	18.46M	18.76K	0.001	18.76K	0.001	18.75K	1	0.01K	0	0.00K	0	0.00K	0	0.00K	0
vero_120h_cov2_zn014	29.51M	20.30K	0.001	20.30K	0.001	20.29K	1	0.01K	0.001	0.00K	0	0.00K	0	0.00K	0
vero_168h_cov2_zn016	17.85M	21.62K	0.001	21.62K	0.001	21.61K	0.999	0.01K	0	0.00K	0	0.00K	0	0.00K	0
vero_216h_cov2_zn019	33.80M	22.34K	0.001	22.34K	0.001	22.32K	0.999	0.02K	0.001	0.00K	0	0.00K	0	0.00K	0

## Sheet: S1 - Vero-E6 sRNA Mapping Stats
Vero-E6 sRNA Mapping Stats
# Stats from star mappings
# mapping algorithm: mapalgoSW1_cov2_nofilt_notrim_sclip3_min20_star
# fastq directory: fastq
# mapping directory: star_bam
# stats name: SAMPLE_wuhCor1.ih1.star.map.stats
#
# M: Millions of fragments
# K: Thousands of fragments
# TotalCnt: total input fragments
# PassCnt: count of fragments passing quality filters (PF)
# MappedCnt: count of mapped PF fragments
# MapUCnt: count of mapped uniquely mapped PF fragments
# MapSCnt: count of mapped PF fragments with read having splice-junction
# MapC3Cnt: count of mapped PF fragments with read 3' SoftClipped
# MapC5Cnt: count of mapped PF fragments with read 5' SoftClipped
# MapCbCnt: count of mapped PF fragments with read both 3'and 5' SoftClipped
# PassPct: PassCnt/TotalCnt
# MappedPct: MappedCnt/TotalCnt
# MapUPct: MapUCnt/MapCnt
# MapSPct: MapSCnt/MapCnt
# MapC3Pct: MapC3Cnt/MapCnt
# MapC5Pct: MapC5Cnt/MapCnt
# MapCbPct: MapCbCnt/MapCnt
#
#Sample	TotalCnt	PassCnt	PassPct	MappedCnt	MappedPct	MapUCnt	MapUPct	MapSCnt	MapSPct	MapC3Cnt	MapC3Pct	MapC5Cnt	MapC5Pct	MapCbCnt	MapCbPct
vero_004h_cov2_zn031	0.00K	0.04K	0	0.04K	0	0.04K	1	0.00K	0.075	0.03K	0.7	0.00K	0	0.00K	0
vero_004h_cov2_zn032	0.00K	0.04K	0	0.04K	0	0.04K	1	0.00K	0.049	0.03K	0.61	0.00K	0	0.00K	0
vero_004h_ctrl_zn033	0.00K	0.06K	0	0.06K	0	0.05K	0.931	0.01K	0.103	0.04K	0.638	0.00K	0	0.00K	0
vero_024h_cov2_zn034	0.00K	1.91K	0	1.91K	0	1.85K	0.967	0.11K	0.059	0.90K	0.468	0.00K	0	0.00K	0
vero_024h_cov2_zn035	0.00K	2.18K	0	2.18K	0	2.12K	0.971	0.18K	0.083	1.00K	0.459	0.00K	0	0.00K	0
vero_024h_ctrl_zn036	0.00K	0.03K	0	0.03K	0	0.03K	0.966	0.00K	0.069	0.02K	0.793	0.00K	0	0.00K	0
vero_048h_cov2_zn037	0.00K	13.06K	0	13.06K	0	12.57K	0.963	0.73K	0.056	10.30K	0.789	0.00K	0	0.00K	0
vero_048h_cov2_zn038	0.00K	15.47K	0	15.47K	0	15.05K	0.973	0.81K	0.052	8.17K	0.528	0.00K	0	0.00K	0
vero_048h_ctrl_zn039	0.00K	0.04K	0	0.04K	0	0.04K	0.974	0.00K	0.053	0.02K	0.605	0.00K	0	0.00K	0
vero_072h_cov2_zn040	0.00K	64.06K	0	64.06K	0	62.19K	0.971	5.09K	0.08	31.75K	0.496	0.00K	0	0.00K	0
vero_072h_cov2_zn041	0.00K	27.89K	0	27.89K	0	27.26K	0.977	2.33K	0.083	13.39K	0.48	0.00K	0	0.00K	0
vero_072h_ctrl_zn042	0.00K	0.09K	0	0.09K	0	0.09K	0.977	0.00K	0.034	0.05K	0.54	0.00K	0	0.00K	0
vero_120h_cov2_zn043	0.00K	7.09K	0	7.09K	0	6.85K	0.966	0.34K	0.049	3.75K	0.529	0.00K	0	0.00K	0
vero_120h_cov2_zn044	0.00K	7.41K	0	7.41K	0	7.24K	0.976	0.31K	0.042	3.19K	0.431	0.00K	0	0.00K	0
vero_120h_ctrl_zn045	0.00K	0.05K	0	0.05K	0	0.04K	0.938	0.00K	0.083	0.03K	0.688	0.00K	0	0.00K	0
vero_168h_cov2_zn046	0.00K	6.38K	0	6.38K	0	6.16K	0.966	0.23K	0.036	3.10K	0.485	0.00K	0	0.00K	0
vero_168h_cov2_zn047	0.00K	5.32K	0	5.32K	0	5.16K	0.971	0.26K	0.049	3.09K	0.581	0.00K	0	0.00K	0
vero_168h_ctrl_zn048	0.00K	0.02K	0	0.02K	0	0.02K	0.947	0.00K	0	0.01K	0.632	0.00K	0	0.00K	0
vero_216h_cov2_zn049	0.00K	7.99K	0	7.99K	0	7.79K	0.975	0.34K	0.042	3.96K	0.495	0.00K	0	0.00K	0
vero_216h_cov2_zn050	0.00K	6.51K	0	6.51K	0	6.31K	0.97	0.26K	0.04	3.52K	0.541	0.00K	0	0.00K	0
vero_216h_ctrl_zn051	0.00K	0.06K	0	0.06K	0	0.06K	0.982	0.00K	0.053	0.04K	0.702	0.00K	0	0.00K	0

## Sheet: S1 - Calu-3 mRNA Mapping Stats
Calu-3 mRNA Mapping Stats
# Stats from star mappings
# mapping algorithm: mapalgoS1_pe151x151_rptfilt_star
# fastq directory: mapalgoS1_pe151x151_rptfilt_star/bowtie_filter
# mapping directory: star_bam
# stats name: SAMPLE_hg38.ih1.rd1.xpe.yc.star.map.stats
#
# M: Millions of fragments
# K: Thousands of fragments
# TotalCnt: total input fragments
# PassCnt: count of fragments passing quality filters (PF)
# MappedCnt: count of mapped PF fragments
# BothCnt: count of mapped PF fragments with both ends mapped
# SE1Cnt: count of mapped PF fragments with only read1 mapped (omitted if 0)
# SE2Cnt: count of mapped PF fragments with only read2 mapped (omitted if 0)
# BothUCnt: count of both-mapped uniquely mapped PF fragments
# BothSCnt: count of both-mapped PF fragments with any end having splice-junction
# BothC3Cnt: count of both-mapped PF fragments with either read-end 3' SoftClipped
# BothC5Cnt: count of both-mapped PF fragments with either read-end 5' SoftClipped
# BothCbCnt: count of both-mapped PF fragments with either read-end both 3'and 5' SoftClipped
# ImpropCnt: count of both-mapped PF fragments that are NOT proper pairs (omitted if 0)
# PassPct: PassCnt/TotalCnt
# MappedPct: MappedCnt/TotalCnt
# BothPct: BothCnt/MappedCnt
# SE1Pct: SE1Cnt/MappedCnt
# SE2Pct: SE2Cnt/MappedCnt
# BothUPct: BothUCnt/BothCnt
# BothSPct: BothSCnt/BothCnt
# BothC3Pct: BothC3Cnt/BothCnt
# BothC5Pct: BothC5Cnt/BothCnt
# BothCbPct: BothCbCnt/BothCnt
# ImpropPct: ImpropCnt/BothCnt
#
#Sample	TotalCnt	PassCnt	PassPct	MappedCnt	MappedPct	BothCnt	BothPct	BothUCnt	BothUPct	BothSCnt	BothSPct	BothC3Cnt	BothC3Pct	BothC5Cnt	BothC5Pct	BothCbCnt	BothCbPct
calu3_000h_cov2_zn101	67.38M	41.53M	0.616	41.53M	0.616	41.53M	1	40.86M	0.984	18.89M	0.455	0.00K	0	0.00K	0	0.00K	0
calu3_000h_cov2_zn102	56.74M	36.35M	0.641	36.35M	0.641	36.35M	1	35.76M	0.984	16.18M	0.445	0.00K	0	0.00K	0	0.00K	0
calu3_000h_cov2_zn103	73.49M	46.37M	0.631	46.37M	0.631	46.37M	1	45.62M	0.984	20.53M	0.443	0.00K	0	0.00K	0	0.00K	0
calu3_000h_ctrl_zn104	54.10M	34.16M	0.631	34.16M	0.631	34.16M	1	33.63M	0.985	16.47M	0.482	0.00K	0	0.00K	0	0.00K	0
calu3_000h_ctrl_zn105	63.01M	38.90M	0.617	38.90M	0.617	38.90M	1	38.30M	0.985	18.62M	0.479	0.00K	0	0.00K	0	0.00K	0
calu3_000h_ctrl_zn106	51.75M	33.08M	0.639	33.08M	0.639	33.08M	1	32.58M	0.985	15.80M	0.478	0.00K	0	0.00K	0	0.00K	0
calu3_012h_cov2_zn107	65.92M	37.54M	0.57	37.54M	0.57	37.54M	1	36.92M	0.983	18.64M	0.496	0.00K	0	0.00K	0	0.00K	0
calu3_012h_cov2_zn108	69.05M	40.61M	0.588	40.61M	0.588	40.61M	1	39.93M	0.983	20.00M	0.493	0.00K	0	0.00K	0	0.00K	0
calu3_012h_cov2_zn109	63.69M	36.85M	0.579	36.85M	0.579	36.85M	1	36.24M	0.983	18.31M	0.497	0.00K	0	0.00K	0	0.00K	0
calu3_012h_ctrl_zn110	59.88M	38.14M	0.637	38.14M	0.637	38.14M	1	37.51M	0.984	19.23M	0.504	0.00K	0	0.00K	0	0.00K	0
calu3_012h_ctrl_zn111	71.98M	47.63M	0.662	47.63M	0.662	47.63M	1	46.86M	0.984	23.18M	0.487	0.00K	0	0.00K	0	0.00K	0
calu3_012h_ctrl_zn112	81.35M	50.31M	0.618	50.31M	0.618	50.31M	1	49.49M	0.984	24.58M	0.489	0.00K	0	0.00K	0	0.00K	0
calu3_024h_cov2_zn113	96.48M	35.66M	0.37	35.66M	0.37	35.66M	1	35.08M	0.984	16.71M	0.469	0.00K	0	0.00K	0	0.00K	0
calu3_024h_cov2_zn114	79.67M	32.87M	0.413	32.87M	0.413	32.87M	1	32.34M	0.984	15.33M	0.466	0.00K	0	0.00K	0	0.00K	0
calu3_024h_cov2_zn115	73.48M	27.61M	0.376	27.61M	0.376	27.61M	1	27.15M	0.983	12.35M	0.447	0.00K	0	0.00K	0	0.00K	0
calu3_024h_ctrl_zn116	79.32M	48.58M	0.612	48.58M	0.612	48.58M	1	47.80M	0.984	23.09M	0.475	0.00K	0	0.00K	0	0.00K	0
calu3_024h_ctrl_zn117	80.28M	48.82M	0.608	48.82M	0.608	48.82M	1	48.02M	0.984	22.98M	0.471	0.00K	0	0.00K	0	0.00K	0
calu3_024h_ctrl_zn118	102.55M	58.65M	0.572	58.65M	0.572	58.65M	1	57.71M	0.984	27.81M	0.474	0.00K	0	0.00K	0	0.00K	0
calu3_048h_cov2_zn119	79.88M	44.50M	0.557	44.50M	0.557	44.50M	1	43.80M	0.984	19.42M	0.436	0.00K	0	0.00K	0	0.00K	0
calu3_048h_cov2_zn120	87.31M	50.05M	0.573	50.05M	0.573	50.05M	1	49.22M	0.983	21.68M	0.433	0.00K	0	0.00K	0	0.00K	0
calu3_048h_cov2_zn121	97.01M	56.02M	0.578	56.02M	0.578	56.02M	1	55.16M	0.985	24.96M	0.446	0.00K	0	0.00K	0	0.00K	0
calu3_048h_ctrl_zn122	77.63M	48.33M	0.623	48.33M	0.623	48.33M	1	47.52M	0.983	20.64M	0.427	0.00K	0	0.00K	0	0.00K	0
calu3_048h_ctrl_zn123	98.72M	59.92M	0.607	59.92M	0.607	59.92M	1	58.93M	0.983	25.68M	0.429	0.00K	0	0.00K	0	0.00K	0
calu3_048h_ctrl_zn124	123.73M	76.19M	0.616	76.19M	0.616	76.19M	1	74.91M	0.983	31.59M	0.415	0.00K	0	0.00K	0	0.00K	0
calu3_072h_cov2_zn125	96.88M	60.61M	0.626	60.61M	0.626	60.61M	1	59.64M	0.984	27.57M	0.455	0.00K	0	0.00K	0	0.00K	0
calu3_072h_cov2_zn126	128.67M	75.67M	0.588	75.67M	0.588	75.67M	1	74.34M	0.982	33.00M	0.436	0.00K	0	0.00K	0	0.00K	0
calu3_072h_cov2_zn127	109.85M	62.24M	0.567	62.24M	0.567	62.24M	1	61.19M	0.983	27.33M	0.439	0.00K	0	0.00K	0	0.00K	0
calu3_072h_ctrl_zn128a	103.06M	53.75M	0.522	53.75M	0.522	53.75M	1	52.85M	0.983	26.58M	0.495	0.00K	0	0.00K	0	0.00K	0
calu3_072h_ctrl_zn128b	103.06M	53.76M	0.522	53.76M	0.522	53.76M	1	52.86M	0.983	26.59M	0.495	0.00K	0	0.00K	0	0.00K	0
calu3_072h_ctrl_zn128c	103.06M	53.76M	0.522	53.76M	0.522	53.76M	1	52.86M	0.983	26.59M	0.495	0.00K	0	0.00K	0	0.00K	0
calu3_072h_ctrl_zn129	107.98M	62.01M	0.574	62.01M	0.574	62.01M	1	60.99M	0.983	28.58M	0.461	0.00K	0	0.00K	0	0.00K	0
calu3_072h_ctrl_zn130	78.47M	44.79M	0.571	44.79M	0.571	44.79M	1	44.00M	0.982	19.65M	0.439	0.00K	0	0.00K	0	0.00K	0
# Stats from star mappings
# mapping algorithm: mapalgoS1_pe151x151_rptfilt_star
# fastq directory: mapalgoS1_pe151x151_rptfilt_star/bowtie_filter
# mapping directory: star_bam
# stats name: SAMPLE_wuhCor1.ih1.rd1.xpe.yc.star.map.stats
#
# M: Millions of fragments
# K: Thousands of fragments
# TotalCnt: total input fragments
# PassCnt: count of fragments passing quality filters (PF)
# MappedCnt: count of mapped PF fragments
# BothCnt: count of mapped PF fragments with both ends mapped
# SE1Cnt: count of mapped PF fragments with only read1 mapped (omitted if 0)
# SE2Cnt: count of mapped PF fragments with only read2 mapped (omitted if 0)
# BothUCnt: count of both-mapped uniquely mapped PF fragments
# BothSCnt: count of both-mapped PF fragments with any end having splice-junction
# BothC3Cnt: count of both-mapped PF fragments with either read-end 3' SoftClipped
# BothC5Cnt: count of both-mapped PF fragments with either read-end 5' SoftClipped
# BothCbCnt: count of both-mapped PF fragments with either read-end both 3'and 5' SoftClipped
# ImpropCnt: count of both-mapped PF fragments that are NOT proper pairs (omitted if 0)
# PassPct: PassCnt/TotalCnt
# MappedPct: MappedCnt/TotalCnt
# BothPct: BothCnt/MappedCnt
# SE1Pct: SE1Cnt/MappedCnt
# SE2Pct: SE2Cnt/MappedCnt
# BothUPct: BothUCnt/BothCnt
# BothSPct: BothSCnt/BothCnt
# BothC3Pct: BothC3Cnt/BothCnt
# BothC5Pct: BothC5Cnt/BothCnt
# BothCbPct: BothCbCnt/BothCnt
# ImpropPct: ImpropCnt/BothCnt
#
#Sample	TotalCnt	PassCnt	PassPct	MappedCnt	MappedPct	BothCnt	BothPct	BothUCnt	BothUPct	BothSCnt	BothSPct	BothC3Cnt	BothC3Pct	BothC5Cnt	BothC5Pct	BothCbCnt	BothCbPct
calu3_000h_cov2_zn101	67.38M	0.37K	0	0.37K	0	0.37K	1	0.37K	1	0.01K	0.013	0.00K	0	0.00K	0	0.00K	0
calu3_000h_cov2_zn102	56.74M	0.65K	0	0.65K	0	0.65K	1	0.65K	1	0.01K	0.023	0.00K	0	0.00K	0	0.00K	0
calu3_000h_cov2_zn103	73.49M	0.37K	0	0.37K	0	0.37K	1	0.37K	1	0.00K	0.003	0.00K	0	0.00K	0	0.00K	0
calu3_000h_ctrl_zn104	54.10M	0.34K	0	0.34K	0	0.34K	1	0.34K	1	0.01K	0.038	0.00K	0	0.00K	0	0.00K	0
calu3_000h_ctrl_zn105	63.01M	0.15K	0	0.15K	0	0.15K	1	0.15K	1	0.00K	0.027	0.00K	0	0.00K	0	0.00K	0
calu3_000h_ctrl_zn106	51.75M	0.00K	0	0.00K	0	0.00K	1	0.00K	1	0.00K	0	0.00K	0	0.00K	0	0.00K	0
calu3_012h_cov2_zn107	65.92M	0.72M	0.011	0.72M	0.011	0.72M	1	0.72M	1	21.48K	0.03	0.00K	0	0.00K	0	0.00K	0
calu3_012h_cov2_zn108	69.05M	0.76M	0.011	0.76M	0.011	0.76M	1	0.76M	1	22.87K	0.03	0.00K	0	0.00K	0	0.00K	0
calu3_012h_cov2_zn109	63.69M	0.66M	0.01	0.66M	0.01	0.66M	1	0.66M	1	18.64K	0.028	0.00K	0	0.00K	0	0.00K	0
calu3_012h_ctrl_zn110	59.88M	0.16K	0	0.16K	0	0.16K	1	0.16K	1	0.00K	0.018	0.00K	0	0.00K	0	0.00K	0
calu3_012h_ctrl_zn111	71.98M	0.00K	0	0.00K	0	0.00K	1	0.00K	1	0.00K	0	0.00K	0	0.00K	0	0.00K	0
calu3_012h_ctrl_zn112	81.35M	0.00K	0	0.00K	0	0.00K	1	0.00K	1	0.00K	0	0.00K	0	0.00K	0	0.00K	0
calu3_024h_cov2_zn113	96.48M	1.93M	0.02	1.93M	0.02	1.93M	1	1.92M	1	64.16K	0.033	0.00K	0	0.00K	0	0.00K	0
calu3_024h_cov2_zn114	79.67M	1.88M	0.024	1.88M	0.024	1.88M	1	1.88M	1	59.02K	0.031	0.00K	0	0.00K	0	0.00K	0
calu3_024h_cov2_zn115	73.48M	1.56M	0.021	1.56M	0.021	1.56M	1	1.56M	1	57.44K	0.037	0.00K	0	0.00K	0	0.00K	0
calu3_024h_ctrl_zn116	79.32M	0.06K	0	0.06K	0	0.06K	1	0.06K	1	0.00K	0.049	0.00K	0	0.00K	0	0.00K	0
calu3_024h_ctrl_zn117	80.28M	0.04K	0	0.04K	0	0.04K	1	0.04K	1	0.00K	0.028	0.00K	0	0.00K	0	0.00K	0
calu3_024h_ctrl_zn118	102.55M	0.00K	0	0.00K	0	0.00K	1	0.00K	1	0.00K	0	0.00K	0	0.00K	0	0.00K	0
calu3_048h_cov2_zn119	79.88M	1.21M	0.015	1.21M	0.015	1.21M	1	1.21M	1	34.65K	0.029	0.00K	0	0.00K	0	0.00K	0
calu3_048h_cov2_zn120	87.31M	1.12M	0.013	1.12M	0.013	1.12M	1	1.12M	1	29.93K	0.027	0.00K	0	0.00K	0	0.00K	0
calu3_048h_cov2_zn121	97.01M	1.59M	0.016	1.59M	0.016	1.59M	1	1.59M	1	39.52K	0.025	0.00K	0	0.00K	0	0.00K	0
calu3_048h_ctrl_zn122	77.63M	0.00K	0	0.00K	0	0.00K	1	0.00K	1	0.00K	0	0.00K	0	0.00K	0	0.00K	0
calu3_048h_ctrl_zn123	98.72M	0.00K	0	0.00K	0	0.00K	1	0.00K	1	0.00K	0	0.00K	0	0.00K	0	0.00K	0
calu3_048h_ctrl_zn124	123.73M	0.01K	0	0.01K	0	0.01K	1	0.01K	1	0.00K	0	0.00K	0	0.00K	0	0.00K	0
calu3_072h_cov2_zn125	96.88M	0.54M	0.006	0.54M	0.006	0.54M	1	0.54M	1	13.99K	0.026	0.00K	0	0.00K	0	0.00K	0
calu3_072h_cov2_zn126	128.67M	0.32M	0.003	0.32M	0.003	0.32M	1	0.32M	1	4.99K	0.015	0.00K	0	0.00K	0	0.00K	0
calu3_072h_cov2_zn127	109.85M	0.32M	0.003	0.32M	0.003	0.32M	1	0.32M	1	8.32K	0.026	0.00K	0	0.00K	0	0.00K	0
calu3_072h_ctrl_zn128a	103.06M	0.01K	0	0.01K	0	0.01K	1	0.01K	1	0.00K	0.111	0.00K	0	0.00K	0	0.00K	0
calu3_072h_ctrl_zn128b	103.06M	0.01K	0	0.01K	0	0.01K	1	0.01K	1	0.00K	0	0.00K	0	0.00K	0	0.00K	0
calu3_072h_ctrl_zn128c	103.06M	0.01K	0	0.01K	0	0.01K	1	0.01K	1	0.00K	0	0.00K	0	0.00K	0	0.00K	0
calu3_072h_ctrl_zn129	107.98M	0.02K	0	0.02K	0	0.02K	1	0.02K	1	0.00K	0.095	0.00K	0	0.00K	0	0.00K	0
calu3_072h_ctrl_zn130	78.47M	0.07K	0	0.07K	0	0.07K	1	0.07K	1	0.00K	0.03	0.00K	0	0.00K	0	0.00K	0

## Sheet: S1 - Calu-3 sRNA Mapping Stats
Calu-3 sRNA Mapping Stats
# Stats from star mappings
# mapping algorithm: mapalgoS1_seVar_rptfilt_star_trimalgo1
# fastq directory: mapalgoS1_seVar_rptfilt_star_trimalgo1/bowtie_filter
# mapping directory: star_bam
# stats name: SAMPLE_hg38.ih1.star.map.stats
#
# M: Millions of fragments
# K: Thousands of fragments
# TotalCnt: total input fragments
# PassCnt: count of fragments passing quality filters (PF)
# MappedCnt: count of mapped PF fragments
# MapUCnt: count of mapped uniquely mapped PF fragments
# MapSCnt: count of mapped PF fragments with read having splice-junction
# MapC3Cnt: count of mapped PF fragments with read 3' SoftClipped
# MapC5Cnt: count of mapped PF fragments with read 5' SoftClipped
# MapCbCnt: count of mapped PF fragments with read both 3'and 5' SoftClipped
# PassPct: PassCnt/TotalCnt
# MappedPct: MappedCnt/TotalCnt
# MapUPct: MapUCnt/MapCnt
# MapSPct: MapSCnt/MapCnt
# MapC3Pct: MapC3Cnt/MapCnt
# MapC5Pct: MapC5Cnt/MapCnt
# MapCbPct: MapCbCnt/MapCnt
#
#Sample	TotalCnt	PassCnt	PassPct	MappedCnt	MappedPct	MapUCnt	MapUPct	MapSCnt	MapSPct	MapC3Cnt	MapC3Pct	MapC5Cnt	MapC5Pct	MapCbCnt	MapCbPct
calu3_000h_cov2_zn061	10.15M	9.32M	0.918	9.32M	0.918	8.07M	0.867	8.81K	0.001	0.00K	0	0.00K	0	0.00K	0
calu3_000h_cov2_zn062	7.26M	6.69M	0.922	6.69M	0.922	5.75M	0.86	5.90K	0.001	0.00K	0	0.00K	0	0.00K	0
calu3_000h_cov2_zn063	8.90M	8.19M	0.92	8.19M	0.92	7.11M	0.868	7.58K	0.001	0.00K	0	0.00K	0	0.00K	0
calu3_000h_ctrl_zn064	14.35M	13.26M	0.924	13.26M	0.924	11.69M	0.882	10.06K	0.001	0.00K	0	0.00K	0	0.00K	0
calu3_000h_ctrl_zn065	11.14M	10.23M	0.919	10.23M	0.919	8.89M	0.869	8.14K	0.001	0.00K	0	0.00K	0	0.00K	0
calu3_000h_ctrl_zn066	8.55M	7.81M	0.913	7.81M	0.913	6.77M	0.868	5.84K	0.001	0.00K	0	0.00K	0	0.00K	0
calu3_012h_cov2_zn067	8.89M	8.13M	0.914	8.13M	0.914	6.91M	0.851	5.82K	0.001	0.00K	0	0.00K	0	0.00K	0
calu3_012h_cov2_zn068	7.76M	7.09M	0.913	7.09M	0.913	6.04M	0.853	5.06K	0.001	0.00K	0	0.00K	0	0.00K	0
calu3_012h_cov2_zn069	11.78M	10.74M	0.912	10.74M	0.912	9.07M	0.844	7.75K	0.001	0.00K	0	0.00K	0	0.00K	0
calu3_012h_ctrl_zn070	14.53M	13.26M	0.913	13.26M	0.913	11.34M	0.855	9.92K	0.001	0.00K	0	0.00K	0	0.00K	0
calu3_012h_ctrl_zn071	15.50M	14.12M	0.911	14.12M	0.911	12.10M	0.857	10.26K	0.001	0.00K	0	0.00K	0	0.00K	0
calu3_012h_ctrl_zn072	13.61M	12.50M	0.918	12.50M	0.918	10.93M	0.874	7.40K	0.001	0.00K	0	0.00K	0	0.00K	0
calu3_024h_cov2_zn073	5.33M	4.90M	0.919	4.90M	0.919	4.28M	0.872	3.21K	0.001	0.00K	0	0.00K	0	0.00K	0
calu3_024h_cov2_zn074	10.33M	9.42M	0.912	9.42M	0.912	8.16M	0.866	6.56K	0.001	0.00K	0	0.00K	0	0.00K	0
calu3_024h_cov2_zn075	8.14M	7.40M	0.909	7.40M	0.909	6.41M	0.867	4.83K	0.001	0.00K	0	0.00K	0	0.00K	0
calu3_024h_ctrl_zn076	11.65M	10.75M	0.922	10.75M	0.922	9.30M	0.865	8.37K	0.001	0.00K	0	0.00K	0	0.00K	0
calu3_024h_ctrl_zn077	6.04M	5.54M	0.918	5.54M	0.918	4.87M	0.878	3.56K	0.001	0.00K	0	0.00K	0	0.00K	0
calu3_024h_ctrl_zn078	6.70M	6.13M	0.915	6.13M	0.915	5.34M	0.872	4.69K	0.001	0.00K	0	0.00K	0	0.00K	0
calu3_048h_cov2_zn079	7.55M	6.88M	0.912	6.88M	0.912	5.82M	0.846	7.61K	0.001	0.00K	0	0.00K	0	0.00K	0
calu3_048h_cov2_zn080	6.76M	6.13M	0.908	6.13M	0.908	5.11M	0.833	7.82K	0.001	0.00K	0	0.00K	0	0.00K	0
calu3_048h_cov2_zn081	5.34M	4.89M	0.917	4.89M	0.917	4.21M	0.862	4.74K	0.001	0.00K	0	0.00K	0	0.00K	0
calu3_048h_ctrl_zn082	8.60M	7.96M	0.925	7.96M	0.925	6.97M	0.876	6.29K	0.001	0.00K	0	0.00K	0	0.00K	0
calu3_048h_ctrl_zn083	7.77M	7.15M	0.92	7.15M	0.92	6.24M	0.873	5.81K	0.001	0.00K	0	0.00K	0	0.00K	0
calu3_048h_ctrl_zn084	9.33M	8.55M	0.916	8.55M	0.916	7.54M	0.881	6.45K	0.001	0.00K	0	0.00K	0	0.00K	0
calu3_072h_cov2_zn085	7.35M	6.71M	0.914	6.71M	0.914	5.69M	0.848	8.14K	0.001	0.00K	0	0.00K	0	0.00K	0
calu3_072h_cov2_zn086	7.90M	7.28M	0.921	7.28M	0.921	6.32M	0.869	8.06K	0.001	0.00K	0	0.00K	0	0.00K	0
calu3_072h_cov2_zn087	7.11M	6.59M	0.928	6.59M	0.928	5.74M	0.87	7.00K	0.001	0.00K	0	0.00K	0	0.00K	0
calu3_072h_ctrl_zn088	8.99M	8.38M	0.932	8.38M	0.932	7.25M	0.865	6.20K	0.001	0.00K	0	0.00K	0	0.00K	0
calu3_072h_ctrl_zn089	6.64M	6.13M	0.923	6.13M	0.923	5.39M	0.878	4.30K	0.001	0.00K	0	0.00K	0	0.00K	0
calu3_072h_ctrl_zn090	5.75M	5.28M	0.918	5.28M	0.918	4.58M	0.868	4.15K	0.001	0.00K	0	0.00K	0	0.00K	0
# Stats from star mappings
# mapping algorithm: mapalgoS1_seVar_rptfilt_star_trimalgo1
# fastq directory: mapalgoS1_seVar_rptfilt_star_trimalgo1/bowtie_filter
# mapping directory: star_bam
# stats name: SAMPLE_wuhCor1.ih1.star.map.stats
#
# M: Millions of fragments
# K: Thousands of fragments
# TotalCnt: total input fragments
# PassCnt: count of fragments passing quality filters (PF)
# MappedCnt: count of mapped PF fragments
# MapUCnt: count of mapped uniquely mapped PF fragments
# MapSCnt: count of mapped PF fragments with read having splice-junction
# MapC3Cnt: count of mapped PF fragments with read 3' SoftClipped
# MapC5Cnt: count of mapped PF fragments with read 5' SoftClipped
# MapCbCnt: count of mapped PF fragments with read both 3'and 5' SoftClipped
# PassPct: PassCnt/TotalCnt
# MappedPct: MappedCnt/TotalCnt
# MapUPct: MapUCnt/MapCnt
# MapSPct: MapSCnt/MapCnt
# MapC3Pct: MapC3Cnt/MapCnt
# MapC5Pct: MapC5Cnt/MapCnt
# MapCbPct: MapCbCnt/MapCnt
#
#Sample	TotalCnt	PassCnt	PassPct	MappedCnt	MappedPct	MapUCnt	MapUPct	MapSCnt	MapSPct	MapC3Cnt	MapC3Pct	MapC5Cnt	MapC5Pct	MapCbCnt	MapCbPct
calu3_000h_cov2_zn061	10.15M	0.17K	0	0.17K	0	0.17K	1	0.00K	0.006	0.00K	0	0.00K	0	0.00K	0
calu3_000h_cov2_zn062	7.26M	0.10K	0	0.10K	0	0.10K	1	0.00K	0.019	0.00K	0	0.00K	0	0.00K	0
calu3_000h_cov2_zn063	8.90M	0.13K	0	0.13K	0	0.13K	1	0.00K	0	0.00K	0	0.00K	0	0.00K	0
calu3_000h_ctrl_zn064	14.35M	0.21K	0	0.21K	0	0.21K	1	0.00K	0.01	0.00K	0	0.00K	0	0.00K	0
calu3_000h_ctrl_zn065	11.14M	0.18K	0	0.18K	0	0.18K	1	0.00K	0	0.00K	0	0.00K	0	0.00K	0
calu3_000h_ctrl_zn066	8.55M	0.15K	0	0.15K	0	0.15K	1	0.00K	0.013	0.00K	0	0.00K	0	0.00K	0
calu3_012h_cov2_zn067	8.89M	5.51K	0.001	5.51K	0.001	5.51K	1	0.06K	0.011	0.00K	0	0.00K	0	0.00K	0
calu3_012h_cov2_zn068	7.76M	4.35K	0.001	4.35K	0.001	4.35K	0.999	0.05K	0.011	0.00K	0	0.00K	0	0.00K	0
calu3_012h_cov2_zn069	11.78M	5.96K	0.001	5.96K	0.001	5.96K	0.999	0.04K	0.007	0.00K	0	0.00K	0	0.00K	0
calu3_012h_ctrl_zn070	14.53M	0.17K	0	0.17K	0	0.17K	1	0.00K	0.018	0.00K	0	0.00K	0	0.00K	0
calu3_012h_ctrl_zn071	15.50M	0.18K	0	0.18K	0	0.18K	1	0.00K	0.011	0.00K	0	0.00K	0	0.00K	0
calu3_012h_ctrl_zn072	13.61M	0.14K	0	0.14K	0	0.14K	1	0.00K	0	0.00K	0	0.00K	0	0.00K	0
calu3_024h_cov2_zn073	5.33M	24.62K	0.005	24.62K	0.005	24.58K	0.999	0.28K	0.011	0.00K	0	0.00K	0	0.00K	0
calu3_024h_cov2_zn074	10.33M	41.45K	0.004	41.45K	0.004	41.40K	0.999	0.41K	0.01	0.00K	0	0.00K	0	0.00K	0
calu3_024h_cov2_zn075	8.14M	39.43K	0.005	39.43K	0.005	39.34K	0.998	0.43K	0.011	0.00K	0	0.00K	0	0.00K	0
calu3_024h_ctrl_zn076	11.65M	0.22K	0	0.22K	0	0.22K	1	0.00K	0.005	0.00K	0	0.00K	0	0.00K	0
calu3_024h_ctrl_zn077	6.04M	0.13K	0	0.13K	0	0.13K	1	0.00K	0	0.00K	0	0.00K	0	0.00K	0
calu3_024h_ctrl_zn078	6.70M	0.18K	0	0.18K	0	0.18K	1	0.00K	0	0.00K	0	0.00K	0	0.00K	0
calu3_048h_cov2_zn079	7.55M	47.78K	0.006	47.78K	0.006	47.76K	1	0.21K	0.004	0.00K	0	0.00K	0	0.00K	0
calu3_048h_cov2_zn080	6.76M	43.84K	0.006	43.84K	0.006	43.83K	1	0.16K	0.004	0.00K	0	0.00K	0	0.00K	0
calu3_048h_cov2_zn081	5.34M	28.09K	0.005	28.09K	0.005	28.06K	0.999	0.13K	0.005	0.00K	0	0.00K	0	0.00K	0
calu3_048h_ctrl_zn082	8.60M	0.17K	0	0.17K	0	0.17K	1	0.00K	0.006	0.00K	0	0.00K	0	0.00K	0
calu3_048h_ctrl_zn083	7.77M	0.22K	0	0.22K	0	0.22K	1	0.00K	0.005	0.00K	0	0.00K	0	0.00K	0
calu3_048h_ctrl_zn084	9.33M	0.19K	0	0.19K	0	0.19K	1	0.00K	0.011	0.00K	0	0.00K	0	0.00K	0
calu3_072h_cov2_zn085	7.35M	13.90K	0.002	13.90K	0.002	13.89K	0.999	0.07K	0.005	0.00K	0	0.00K	0	0.00K	0
calu3_072h_cov2_zn086	7.90M	12.29K	0.002	12.29K	0.002	12.28K	1	0.04K	0.003	0.00K	0	0.00K	0	0.00K	0
calu3_072h_cov2_zn087	7.11M	8.94K	0.001	8.94K	0.001	8.94K	0.999	0.04K	0.004	0.00K	0	0.00K	0	0.00K	0
calu3_072h_ctrl_zn088	8.99M	0.17K	0	0.17K	0	0.17K	1	0.00K	0	0.00K	0	0.00K	0	0.00K	0
calu3_072h_ctrl_zn089	6.64M	0.24K	0	0.24K	0	0.24K	1	0.00K	0.008	0.00K	0	0.00K	0	0.00K	0
calu3_072h_ctrl_zn090	5.75M	0.20K	0	0.20K	0	0.20K	1	0.00K	0	0.00K	0	0.00K	0	0.00K	0

## Sheet: S2 - Calu-3 mRNA DEseq2 Output
symbol	id	min.padj	sig_c000hctrl.c000hcov2	sig_c012hctrl.c012hcov2	sig_c024hctrl.c024hcov2	sig_c048hctrl.c048hcov2	sig_c072hctrl.c072hcov2	baseMean_30samp	baseMean_c000hctrl	baseMean_c012hctrl	baseMean_c024hctrl	baseMean_c048hctrl	baseMean_c072hctrl	baseMean_c000hcov2	baseMean_c012hcov2	baseMean_c024hcov2	baseMean_c048hcov2	baseMean_c072hcov2	log2Fc_c000hctrl.c000hcov2	padj_c000hctrl.c000hcov2	log2Fc_c012hctrl.c012hcov2	padj_c012hctrl.c012hcov2	log2Fc_c024hctrl.c024hcov2	padj_c024hctrl.c024hcov2	log2Fc_c048hctrl.c048hcov2	padj_c048hctrl.c048hcov2	log2Fc_c072hctrl.c072hcov2	padj_c072hctrl.c072hcov2	chrom	start	end	geneType
NFKBIA	ENSG00000100906.10	0	0	1	1	1	1	3970	1030	900	1180	1060	1140	1040	1390	10400	13500	8090	0.0107	0.989	0.632	1.52e-09	3.14	1.43e-288	3.67	0	2.83	3.7e-235	chr14	35401510	35404749	protein_coding
ZBP1	ENSG00000124256.15	0	0	1	1	1	1	602	78.5	33.3	102	143	183	93.6	128	2140	1720	1400	0.249	0.798	1.95	9.2e-23	4.4	0	3.59	3.01e-251	2.92	1.48e-174	chr20	57603845	57620576	protein_coding
ATF3	ENSG00000162772.17	0	0	1	1	1	1	3740	866	402	401	3720	582	971	691	8620	16900	4320	0.166	0.679	0.78	1.59e-12	4.43	0	2.18	5.75e-149	2.89	8.43e-230	chr1	212565333	212620777	protein_coding
USP18	ENSG00000184979.10	0	0	1	1	1	1	3280	895	632	1130	1230	1820	908	1590	9360	8310	6950	0.0189	0.979	1.33	1.73e-51	3.05	0	2.75	1.63e-270	1.93	2.59e-135	chr22	18150169	18177397	protein_coding
SAMHD1	ENSG00000101347.9	1.62e-261	0	1	1	1	1	9440	4140	3560	4570	5060	7400	3960	5260	22100	20500	17900	-0.0628	0.896	0.564	2.27e-14	2.27	1.62e-261	2.02	2.58e-208	1.28	4.84e-84	chr20	36889772	36951901	protein_coding
IFIT1	ENSG00000185745.10	4.02e-250	0	1	1	1	1	11000	2750	2270	3930	4920	6760	2670	7260	31400	27100	21100	-0.0432	0.956	1.68	5.26e-74	3	4.02e-250	2.46	1.19e-169	1.64	1.55e-75	chr10	89392545	89406487	protein_coding
IFIT3	ENSG00000119917.14	7.92e-238	0	1	1	1	1	10600	2610	1860	3570	4610	5800	2530	4880	30200	29300	20900	-0.0448	0.958	1.39	6.54e-45	3.08	7.92e-238	2.67	4.82e-180	1.85	4.43e-86	chr10	89327996	89340971	protein_coding
TRIM22	ENSG00000132274.16	2.32e-236	0	1	1	1	1	2880	328	243	382	785	1010	346	621	7740	9860	7510	0.079	0.947	1.35	6.6e-19	4.34	2.32e-236	3.65	5.16e-177	2.9	7.11e-112	chr11	5689696	5737089	protein_coding
HERC5	ENSG00000138646.9	3.1e-236	0	1	1	1	1	3900	1280	1110	1730	1870	2290	1290	1770	9550	10800	7290	0.0129	0.986	0.679	5.24e-14	2.46	1.25e-220	2.53	3.1e-236	1.67	3.15e-103	chr4	88457118	88506163	protein_coding
NFE2L3	ENSG00000050344.9	1.75e-233	0	0	1	1	1	6810	6360	4590	4850	3490	3420	5990	4950	10100	12900	11500	-0.0873	0.789	0.11	1	1.07	2.86e-74	1.88	1.75e-233	1.75	4.49e-200	chr7	26152197	26187137	protein_coding
ISG20	ENSG00000172183.15	3.76e-231	0	1	1	1	1	3290	1490	1030	1380	1860	1980	1690	1430	7690	9010	5350	0.175	0.464	0.47	1.77e-06	2.48	3.76e-231	2.28	2.37e-203	1.43	5.93e-80	chr15	88636152	88656483	protein_coding
IFIT2	ENSG00000119922.10	5.61e-226	0	1	1	1	1	16000	3380	2990	4650	5780	6880	3180	6980	46500	51700	27500	-0.0882	0.912	1.22	1.33e-28	3.32	5.61e-226	3.16	1.67e-205	2	5.98e-82	chr10	89283693	89309271	protein_coding
SP110	ENSG00000135899.17	5.86e-224	0	1	1	1	1	7210	3830	2870	3770	4190	5690	3690	4700	17300	14100	11900	-0.0538	0.922	0.713	2.83e-21	2.2	5.86e-224	1.76	5.61e-144	1.07	2.19e-53	chr2	230167292	230225729	protein_coding
FAP	ENSG00000078098.14	1.95e-219	0	0	1	1	1	308	14.6	9.89	12.4	21.1	22.7	7.94	20.6	201	2050	721	-0.841	0.608	1.01	0.578	4.01	6.21e-49	6.61	1.95e-219	4.94	1.31e-120	chr2	162170683	162245151	protein_coding
IDO1	ENSG00000131203.13	1.83e-217	0	1	1	1	1	1330	261	172	407	385	577	266	274	3350	3840	3790	0.0302	0.978	0.678	4.15e-05	3.04	3.68e-178	3.32	1.83e-217	2.71	5.54e-150	chr8	39902274	39928790	protein_coding
TNFAIP3	ENSG00000118503.15	1.13e-215	0	1	1	1	1	1310	578	255	272	297	339	551	386	3170	4930	2360	-0.0699	0.95	0.599	0.00408	3.54	1.08e-158	4.05	1.13e-215	2.8	9.74e-103	chr6	137867213	137883312	protein_coding
ZC3HAV1	ENSG00000105939.13	2.28e-213	0	1	1	1	1	11900	7550	5850	5400	5970	5750	7770	7860	25000	35100	13100	0.0411	0.954	0.427	6.61e-05	2.21	5.78e-159	2.55	2.28e-213	1.19	6.5e-46	chr7	139043514	139109720	protein_coding
RSAD2	ENSG00000134321.12	2.55e-213	0	1	1	1	1	7390	2080	1580	2690	3250	3910	2080	2980	20000	21100	14300	-0.002	0.997	0.914	4.92e-19	2.89	2.55e-213	2.7	1.3e-187	1.87	4.04e-90	chr2	6865805	6898239	protein_coding
ETV7	ENSG00000010030.14	1.9e-210	0	1	1	1	1	650	114	66.5	195	191	373	115	177	2280	1560	1430	0.011	0.992	1.42	1.08e-16	3.54	1.9e-210	3.03	1.4e-158	1.94	7.79e-72	chr6	36354090	36387800	protein_coding
GBP1	ENSG00000117228.10	1.87e-208	0	1	1	1	1	3870	1570	1160	1800	2410	2630	1450	1990	12100	7640	5940	-0.109	0.86	0.773	4.13e-14	2.76	1.87e-208	1.67	1.71e-77	1.18	1.8e-38	chr1	89052318	89065230	protein_coding
IFIH1	ENSG00000115267.8	1.28e-202	0	1	1	1	1	8500	3070	2200	3410	4030	4830	2940	4330	23200	21000	15900	-0.0616	0.932	0.98	3.55e-23	2.77	1.28e-202	2.38	5.17e-151	1.72	1.1e-78	chr2	162267073	162318684	protein_coding
OASL	ENSG00000135114.12	5.44e-197	0	1	1	1	1	9100	3750	2310	4960	3960	5690	3630	3770	21500	26900	14500	-0.0465	0.954	0.706	3.42e-11	2.12	2.38e-115	2.77	5.44e-197	1.35	5.59e-47	chr12	121019110	121039242	protein_coding
ANXA13	ENSG00000104537.17	1.94e-194	0	0	-1	-1	-1	2810	2480	3060	3550	4990	5440	2120	2990	1930	682	853	-0.226	0.374	-0.0345	1	-0.881	2.5e-19	-2.87	1.94e-194	-2.67	7.16e-177	chr8	123680793	123737402	protein_coding
IL6	ENSG00000136244.12	1.03e-192	0	1	1	1	1	785	111	51.4	85.1	255	70.8	136	144	2110	3550	1330	0.288	0.738	1.49	2.72e-12	4.64	1.03e-192	3.8	1.44e-165	4.24	4.8e-154	chr7	22725883	22732002	protein_coding
HSPA5	ENSG00000044574.8	1.55e-192	0	0	1	1	1	27600	25600	25000	19000	16500	19900	23500	25900	23300	41800	55200	-0.122	0.343	0.0489	1	0.295	4.47e-08	1.34	3.4e-159	1.47	1.55e-192	chr9	125234852	125241343	protein_coding
JUN	ENSG00000177606.7	6.37e-192	0	1	1	1	1	18600	11000	6820	6560	14500	5070	10800	9640	50600	52400	18500	-0.0292	0.973	0.499	0.000153	2.95	6.37e-192	1.86	7.57e-77	1.87	7.27e-77	chr1	58780790	58784047	protein_coding
IFI16	ENSG00000163565.18	1.34e-186	0	1	1	1	1	6870	3910	2460	3710	4840	5630	3830	4430	16400	12800	10700	-0.033	0.96	0.845	2e-26	2.14	1.34e-186	1.4	8.11e-81	0.931	9.33e-36	chr1	158999967	159055155	protein_coding
CMPK2	ENSG00000134326.11	4.66e-186	0	1	1	1	1	4000	976	578	1220	1590	2020	986	1600	11200	12000	7940	0.0138	0.988	1.47	1.29e-34	3.19	4.66e-186	2.91	3.31e-158	1.97	2.63e-72	chr2	6840569	6866635	protein_coding
MX2	ENSG00000183486.13	5.24e-183	0	1	1	1	1	7110	1830	972	1890	3470	5410	2010	2980	21200	18500	12700	0.131	0.877	1.62	6.62e-36	3.49	5.24e-183	2.42	7.34e-89	1.24	2.04e-23	chr21	41361998	41409393	protein_coding
PARP12	ENSG00000059378.13	6.24e-178	0	1	1	1	1	4580	2380	2040	2660	2900	4000	2570	2960	10400	8810	7140	0.11	0.778	0.533	2.67e-11	1.96	6.24e-178	1.61	1.71e-121	0.835	2.87e-33	chr7	140023748	140062951	protein_coding
H2BC8	ENSG00000273802.2	6.94e-178	0	0	1	1	1	553	190	173	213	205	328	164	187	847	1840	1380	-0.215	0.778	0.112	1	1.99	3.65e-64	3.17	6.94e-178	2.07	2.54e-81	chr6	26215158	26216692	protein_coding
EPSTI1	ENSG00000133106.14	4.94e-173	0	1	1	1	1	1440	475	302	574	910	1090	525	649	3850	3290	2720	0.144	0.827	1.1	3.27e-21	2.74	4.94e-173	1.86	4.71e-84	1.32	1.77e-42	chr13	42886387	42992271	protein_coding
IFNL1	ENSG00000182393.3	2.76e-172	0	1	1	1	1	570	16.3	5.29	13.9	14.2	11.2	20.2	43.7	1830	2700	1050	0.309	0.912	3.05	7.46e-10	7.04	2.28e-136	7.64	2.76e-172	6.57	9.43e-106	chr19	39296406	39298673	protein_coding
HCP5	ENSG00000206337.12	5.21e-171	0	0	1	1	1	2240	381	525	574	899	1400	436	560	1670	7910	8010	0.193	0.786	0.0903	1	1.54	2.29e-38	3.14	5.21e-171	2.52	6.57e-112	chr6	31463169	31478936	lncRNA
IFNB1	ENSG00000171855.7	5.14e-170	0	1	1	1	1	942	4.66	1.07	6.7	4.61	4.92	5.51	52.4	1930	5110	2300	0.177	0.974	5.73	1.38e-08	8.21	1.91e-127	10.1	5.14e-170	8.94	4.13e-118	chr9	21077103	21077942	protein_coding
IKZF3	ENSG00000161405.17	1.98e-169	0	0	1	1	1	3500	1850	2350	1270	1170	1370	1890	2440	4270	10500	7960	0.0325	0.974	0.0509	1	1.75	2.59e-51	3.16	1.98e-169	2.54	1.59e-109	chr17	39757717	39864312	protein_coding
TAP1	ENSG00000168394.11	6.7e-167	0	1	1	1	1	11000	4050	3710	5210	4460	7740	4070	5410	24900	26000	24600	0.00705	0.992	0.545	1.77e-06	2.26	6.69e-131	2.55	6.7e-167	1.67	5.67e-72	chr6	32845208	32853978	protein_coding
TUBA1A	ENSG00000167552.14	1.56e-165	0	0	-1	-1	-1	816	887	1040	990	1220	1340	838	1020	477	205	145	-0.0802	0.927	-0.0213	1	-1.06	3.03e-19	-2.57	3.14e-105	-3.21	1.56e-165	chr12	49184794	49189080	protein_coding
TRIM5	ENSG00000132256.19	1.9e-165	0	1	1	1	1	3250	1660	1660	1950	2380	2590	1580	2140	6590	6600	5340	-0.0674	0.89	0.363	1.5e-05	1.76	1.9e-165	1.47	8.49e-121	1.04	2.49e-60	chr11	5663194	5938619	protein_coding
CXCL10	ENSG00000169245.6	3.85e-165	0	1	1	1	1	733	84.5	43.2	131	75.7	96.2	85	141	2630	2570	1470	0.0084	0.995	1.72	5.28e-12	4.32	2.84e-127	5.09	3.85e-165	3.93	1.79e-100	chr4	76021117	76023497	protein_coding
IGF2	ENSG00000167244.21	3.01e-162	0	0	1	1	1	214	44.3	22.9	23.8	23	30.8	34	41.4	540	1020	364	-0.368	0.804	0.866	0.139	4.5	9.42e-100	5.47	3.01e-162	3.55	1.36e-73	chr11	2129111	2141238	protein_coding
ADRB2	ENSG00000169252.5	4.6e-161	0	1	1	1	1	1110	684	558	652	825	722	622	692	1750	2740	1820	-0.133	0.7	0.311	0.00694	1.42	1.86e-93	1.73	4.6e-161	1.33	1.29e-91	chr5	148825244	148828687	protein_coding
CCL5	ENSG00000271503.6	4.64e-161	0	0	1	1	1	1360	241	203	454	343	544	259	261	2280	5840	3170	0.1	0.94	0.364	1	2.33	8.25e-52	4.09	4.64e-161	2.54	3.27e-63	chr17	35871490	35880793	protein_coding
IFNL2	ENSG00000183709.7	8.18e-161	0	1	1	1	1	532	6.83	1.03	6.9	6.41	6.53	8.5	45.9	1990	2330	915	0.282	0.946	5.54	4.9e-08	8.14	9.77e-141	8.54	8.18e-161	7.18	2.19e-102	chr19	39268513	39270092	protein_coding
PNPT1	ENSG00000138035.15	1.18e-160	0	1	1	1	1	5890	4600	3840	3240	3690	3690	4420	5170	12500	10400	7350	-0.0554	0.922	0.429	1.15e-06	1.95	1.18e-160	1.5	5.98e-96	0.992	6.57e-42	chr2	55634060	55693863	protein_coding
VIM	ENSG00000026025.16	2.81e-159	0	0	-1	-1	-1	15000	18300	19500	17900	14400	15100	17000	20300	13700	9490	4720	-0.102	0.722	0.0607	1	-0.39	4.53e-09	-0.601	5.57e-21	-1.68	2.81e-159	chr10	17228240	17237593	protein_coding
AC132217.2	ENSG00000284779.2	3.73e-159	0	0	1	1	1	210	43.8	22.5	23	22.5	30.8	33.2	41	530	993	358	-0.386	0.782	0.873	0.137	4.53	3.68e-98	5.46	3.73e-159	3.53	3.58e-72	chr11	2129111	2158391	protein_coding
SLC3A1	ENSG00000138079.14	5.28e-159	0	0	-1	-1	-1	1510	1270	1600	2000	2590	2560	1180	1430	1340	479	643	-0.1	0.871	-0.162	1	-0.577	5.37e-10	-2.43	5.28e-159	-1.99	1.32e-116	chr2	44275457	44321494	protein_coding
MUC13	ENSG00000173702.7	7.05e-158	0	0	1	1	1	2950	1340	1190	1390	1870	2740	1260	1400	3620	6850	7880	-0.0995	0.833	0.236	0.25	1.38	1.36e-79	1.88	7.05e-158	1.52	9.43e-106	chr3	124905441	124953819	protein_coding
TENT5A	ENSG00000112773.16	3.41e-157	0	0	1	1	1	2140	990	1160	855	1250	1090	1010	1450	5740	5440	2470	0.0235	0.978	0.316	0.334	2.75	3.41e-157	2.12	7.92e-97	1.18	1.49e-29	chr6	81491438	81752774	protein_coding
DDX58	ENSG00000107201.10	9.1e-157	0	1	1	1	1	4480	2030	1440	2090	2650	2670	2070	2970	12700	9470	6660	0.0284	0.974	1.05	5.46e-23	2.6	9.1e-157	1.84	6.74e-79	1.32	1.59e-40	chr9	32455301	32526208	protein_coding
CH25H	ENSG00000138135.7	3.1e-156	0	1	1	1	1	262	24.3	6.53	29.4	17.1	24	25.2	22.2	629	1130	715	0.0274	0.991	1.75	0.00324	4.42	2.53e-100	6.07	3.1e-156	4.9	2.71e-115	chr10	89205628	89207317	protein_coding
HLA-F	ENSG00000204642.14	3.19e-156	0	1	1	1	1	3750	1180	1120	1570	1620	2450	1190	1460	5290	9790	11900	0.0166	0.986	0.38	0.0333	1.75	8.81e-70	2.6	3.19e-156	2.27	9.86e-121	chr6	29722774	29738528	protein_coding
KLF4	ENSG00000136826.15	1.92e-154	0	0	1	1	1	1990	1340	764	762	964	917	1350	862	3410	6490	3080	0.0107	0.989	0.175	1	2.16	1.16e-91	2.75	1.92e-154	1.75	3.38e-61	chr9	107484851	107490482	protein_coding
BATF2	ENSG00000168062.10	3.26e-154	0	1	1	1	1	1120	334	236	428	565	828	357	682	3850	2280	1640	0.0924	0.929	1.53	2.9e-29	3.17	3.26e-154	2.01	1.9e-64	0.989	4.14e-16	chr11	64987944	64997018	protein_coding
HLA-K	ENSG00000230795.3	1.04e-153	0	0	1	1	1	253	105	75.9	84.2	91	126	122	91.6	368	827	637	0.205	0.827	0.276	1	2.13	2.15e-55	3.19	1.04e-153	2.34	1.13e-89	chr6	29926458	29929232	unprocessed_pseudogene
OPTN	ENSG00000123240.17	9.37e-153	0	0	1	1	1	3080	2090	1680	2310	2310	2840	1890	1920	6520	4610	4600	-0.143	0.399	0.192	0.214	1.5	9.37e-153	0.997	9.8e-69	0.694	5.54e-34	chr10	13099448	13138308	protein_coding
CD274	ENSG00000120217.14	1.78e-151	0	1	1	1	1	241	58	40.6	62.1	72.5	80.6	59.1	83.6	1010	561	387	0.008	0.995	1.03	6.41e-05	4.02	1.78e-151	2.96	3.23e-91	2.24	2.13e-52	chr9	5450502	5470566	protein_coding
GBP4	ENSG00000162654.9	2.75e-151	0	1	1	1	1	2960	922	513	1020	1240	1420	870	815	10300	7190	5310	-0.0839	0.935	0.667	0.000153	3.34	2.75e-151	2.54	2.74e-88	1.9	1.09e-49	chr1	89181143	89198942	protein_coding
NLRC5	ENSG00000140853.15	1.81e-147	0	1	1	1	1	1490	395	304	431	684	904	518	637	4950	3430	2630	0.391	0.234	1.07	3.55e-11	3.52	1.81e-147	2.33	1.07e-66	1.54	1.49e-29	chr16	56989484	57083531	protein_coding
OAS2	ENSG00000111335.12	2.43e-146	0	1	1	1	1	17600	4850	3130	5980	8870	14000	5050	7930	46700	46600	33000	0.0561	0.955	1.34	4.35e-28	2.96	2.43e-146	2.39	6.95e-96	1.23	1.3e-25	chr12	112978394	113011723	protein_coding
IRF1	ENSG00000125347.14	1.25e-144	0	1	1	1	1	4490	1820	1250	2700	2470	3460	1930	2050	12700	9120	7360	0.0847	0.896	0.711	2.72e-12	2.24	1.25e-144	1.88	6.54e-103	1.09	1.47e-34	chr5	132481608	132490777	protein_coding
SERPINB10	ENSG00000242550.6	1.53e-144	0	0	1	1	1	1210	1850	853	436	565	367	1680	857	530	3500	1460	-0.139	0.818	0.00618	1	0.275	0.0443	2.63	1.53e-144	1.99	6.91e-77	chr18	63897173	63936111	protein_coding
IFNL3	ENSG00000197110.9	1.45e-143	0	1	1	1	1	505	7.93	1.9	6.56	6.63	4.24	7.83	33	1850	2230	905	0.0237	0.994	4.06	6.65e-08	8.14	4.71e-122	8.52	1.45e-143	7.69	6.33e-81	chr19	39243552	39245129	protein_coding
XAF1	ENSG00000132530.17	7.9e-141	0	1	1	1	1	3640	1040	566	1230	2610	2530	1270	1640	9040	8070	8390	0.291	0.333	1.53	3.04e-35	2.87	7.9e-141	1.63	1.03e-46	1.73	3.03e-52	chr17	6755446	6775647	protein_coding
OAS1	ENSG00000089127.13	4.09e-139	0	1	1	1	1	12900	4500	3770	7010	7940	12400	4430	7550	29500	27400	24500	-0.0244	0.973	1	2.92e-30	2.07	4.09e-139	1.79	3.7e-104	0.98	2.05e-31	chr12	112906782	112933222	protein_coding
PPM1K	ENSG00000163644.15	1.54e-137	0	1	1	1	1	1640	464	729	899	1070	1430	560	993	3350	3560	3380	0.271	0.15	0.445	1.11e-05	1.89	1.54e-137	1.73	1.71e-121	1.24	2.95e-63	chr4	88257619	88284769	protein_coding
NOCT	ENSG00000151014.6	1.8e-137	0	0	1	1	1	660	399	336	247	242	255	406	415	1360	2040	890	0.0247	0.983	0.305	1	2.46	8.2e-84	3.08	1.8e-137	1.8	1.02e-45	chr4	139015780	139045939	protein_coding
FST	ENSG00000134363.12	2.87e-137	0	0	1	1	1	3040	2960	1580	1450	1720	2060	2790	1700	2440	9260	4480	-0.0873	0.903	0.111	1	0.752	7.52e-13	2.43	2.87e-137	1.12	3.61e-29	chr5	53480625	53487134	protein_coding
BTN3A1	ENSG00000026950.17	1.18e-136	0	0	1	1	1	2320	1190	1210	1400	1710	1800	1250	1350	3480	4600	5260	0.0655	0.895	0.155	1	1.32	3.94e-92	1.43	1.79e-115	1.55	1.18e-136	chr6	26402236	26415208	protein_coding
MB21D2	ENSG00000180611.7	1.3e-136	0	0	1	1	1	1090	589	731	606	570	683	561	824	2300	2560	1450	-0.0697	0.928	0.173	1	1.92	1.02e-103	2.16	1.3e-136	1.08	4.65e-34	chr3	192796814	192917856	protein_coding
LAMP3	ENSG00000078081.8	1.64e-136	0	1	1	1	1	5790	1750	1510	1520	2400	3650	1710	2330	14700	17600	10700	-0.035	0.975	0.629	0.000514	3.28	1.64e-136	2.87	4.54e-106	1.55	3.17e-31	chr3	183122214	183163839	protein_coding
MICB	ENSG00000204516.10	5.86e-135	0	0	1	1	1	4420	3760	4710	4010	2610	2950	3460	4830	5380	7200	5240	-0.12	0.582	0.0339	1	0.421	2.48e-11	1.46	5.86e-135	0.826	4.89e-43	chr6	31494880	31511124	protein_coding
NEDD9	ENSG00000111859.17	6.43e-135	0	0	1	1	1	1430	1100	634	772	1220	839	1080	736	3250	3430	1240	-0.0224	0.975	0.215	1	2.07	6.43e-135	1.5	1.39e-75	0.567	1.43e-10	chr6	11183297	11382348	protein_coding
BTN3A3	ENSG00000111801.16	8.07e-135	0	0	1	1	1	1080	500	532	664	750	832	515	592	1300	2130	2970	0.0439	0.955	0.153	1	0.969	1.08e-32	1.5	1.98e-88	1.84	8.07e-135	chr6	26440471	26453415	protein_coding
SLC15A3	ENSG00000110446.11	1.27e-133	0	1	1	1	1	657	124	86.4	190	174	392	142	154	1530	1900	1870	0.195	0.871	0.838	0.000291	3.01	7.1e-99	3.46	1.27e-133	2.25	1.27e-61	chr11	60937083	60952530	protein_coding
C3	ENSG00000125730.17	2.61e-132	0	0	1	1	1	4630	3770	2430	2680	1510	2620	3770	2640	4140	7620	15100	0.000878	0.998	0.122	1	0.629	1.65e-08	2.34	1.09e-111	2.53	2.61e-132	chr19	6677703	6730562	protein_coding
NUB1	ENSG00000013374.16	2.73e-132	0	1	1	1	1	4460	2540	2800	3390	3400	4600	2400	3240	9170	6660	6450	-0.0806	0.833	0.21	0.0812	1.44	2.73e-132	0.969	5.24e-61	0.488	5.6e-16	chr7	151341698	151378449	protein_coding
SH3KBP1	ENSG00000147010.18	1.12e-128	-1	0	1	1	1	9570	9930	7660	9210	7620	8400	8980	7770	13700	13400	9140	-0.145	0.00676	0.0202	1	0.568	3.86e-62	0.809	1.12e-128	0.121	0.00136	chrX	19533976	19887600	protein_coding
ARRDC3	ENSG00000113369.9	7.02e-127	0	1	1	1	1	3820	2660	1220	1050	1180	925	2450	1770	12500	10800	3660	-0.12	0.913	0.543	0.0522	3.58	7.02e-127	3.18	9.32e-101	1.98	1.27e-38	chr5	91368630	91383317	protein_coding
PLAC8	ENSG00000145287.10	8.42e-127	0	0	1	1	1	644	329	146	300	369	390	350	176	869	1720	1780	0.0906	0.912	0.269	1	1.53	9.02e-52	2.22	8.42e-127	2.19	3.24e-123	chr4	83090047	83137075	protein_coding
RASGRP3	ENSG00000152689.18	1.56e-126	0	1	1	1	1	604	245	122	180	317	365	286	194	1650	1720	958	0.224	0.769	0.668	0.0031	3.2	1.56e-126	2.44	1.16e-82	1.39	7.91e-27	chr2	33436323	33564750	protein_coding
SERPINB2	ENSG00000197632.9	2.41e-126	0	0	1	1	1	3390	5100	2370	1260	1680	1010	4660	2380	1500	9880	4060	-0.131	0.842	0.00827	1	0.246	0.0694	2.56	2.41e-126	2	2.73e-75	chr18	63871691	63903888	protein_coding
METTL7A	ENSG00000185432.12	5.53e-126	0	0	-1	-1	-1	547	585	700	1090	613	565	540	664	483	71.8	164	-0.114	0.862	-0.0745	1	-1.17	6.12e-33	-3.11	5.53e-126	-1.78	5.77e-68	chr12	50923471	50932510	protein_coding
H2BU1	ENSG00000196890.4	3.15e-124	0	0	1	1	1	204	29.3	39.4	56.3	47.9	67.8	43.7	40	209	734	775	0.551	0.521	0.0169	1	1.89	4.74e-25	3.94	3.15e-124	3.51	2.84e-108	chr1	228458106	228460470	protein_coding
ETS2	ENSG00000157557.13	4.02e-122	0	1	1	1	1	8040	10100	4750	4580	6100	4770	9770	5800	16100	11700	6680	-0.0522	0.929	0.289	0.036	1.81	4.02e-122	0.937	3.7e-33	0.485	3.32e-09	chr21	38805182	38824955	protein_coding
CX3CL1	ENSG00000006210.7	6.16e-118	0	1	1	1	1	2570	2140	948	1450	1310	1460	2230	1490	8000	4440	2180	0.0593	0.946	0.657	8.11e-07	2.47	6.16e-118	1.76	2.25e-60	0.577	5.77e-07	chr16	57372476	57385044	protein_coding
PDIA4	ENSG00000155660.11	4.7e-117	0	0	0	1	1	22700	23100	22600	21100	14300	16200	21300	23000	20500	27200	38100	-0.116	0.473	0.027	1	-0.0382	0.643	0.926	7.9e-66	1.23	4.7e-117	chr7	149003061	149028662	protein_coding
TNFRSF9	ENSG00000049249.8	3.2e-116	0	0	1	1	1	163	25.8	15.5	15.5	6.84	8.3	21	23.1	302	933	277	-0.289	0.896	0.611	1	4.27	6.26e-67	7.16	3.2e-116	5.03	5.69e-63	chr1	7915893	7943165	protein_coding
TXNIP	ENSG00000265972.6	4.41e-115	0	0	1	1	1	1440	1030	1600	1340	808	452	990	1700	4480	1320	633	-0.0589	0.928	0.0848	1	1.74	4.41e-115	0.712	2.43e-18	0.483	9.19e-08	chr1	145992434	145996579	protein_coding
MLKL	ENSG00000168404.13	3.55e-114	0	0	1	1	1	2660	2230	1780	1940	1990	2140	2330	2020	4530	4070	3630	0.06	0.876	0.18	0.191	1.22	3.55e-114	1.04	3.49e-85	0.762	1.56e-46	chr16	74671854	74700960	protein_coding
VTCN1	ENSG00000134258.17	1.09e-112	0	0	-1	-1	-1	1570	1790	1630	1720	2370	2240	1730	1600	1200	758	678	-0.0534	0.928	-0.0279	1	-0.521	3.52e-10	-1.64	1.86e-99	-1.73	1.09e-112	chr1	117143586	117210960	protein_coding
MX1	ENSG00000157601.14	1.27e-112	0	1	1	1	1	23900	9290	6010	11200	15500	26500	9400	14200	54500	50300	42200	0.0174	0.984	1.24	1.54e-31	2.28	1.27e-112	1.7	5.09e-63	0.669	3.46e-10	chr21	41420303	41459214	protein_coding
CREB5	ENSG00000146592.17	4.15e-112	0	0	1	1	1	3490	3420	1980	1210	1920	1080	3920	2030	6890	10200	2340	0.195	0.678	0.034	1	2.5	4.15e-112	2.4	4.83e-106	1.11	5.6e-22	chr7	28299320	28825894	protein_coding
NUAK2	ENSG00000163545.10	1.93e-111	0	0	1	1	1	488	113	224	260	254	228	108	305	1930	938	524	-0.0618	0.967	0.452	0.181	2.89	1.93e-111	1.89	8.17e-48	1.2	9.6e-19	chr1	205302062	205321760	protein_coding
DUSP8	ENSG00000184545.11	5.02e-111	0	1	1	1	1	1490	738	747	878	1150	963	821	958	3700	3200	1730	0.151	0.779	0.361	0.0342	2.07	5.02e-111	1.47	6.43e-58	0.843	8.56e-19	chr11	1554050	1572271	protein_coding
TRIM21	ENSG00000132109.10	6.76e-111	0	1	1	1	1	1740	1030	708	1080	1010	1530	988	1270	4140	2980	2640	-0.0551	0.939	0.843	1.4e-17	1.94	6.76e-111	1.56	1.53e-72	0.788	3.76e-19	chr11	4384896	4393702	protein_coding
MAOB	ENSG00000069535.14	3.14e-109	0	0	-1	-1	-1	3210	4460	4230	3930	2720	3130	3940	4220	2770	1470	1180	-0.181	0.156	-0.00274	1	-0.505	1.51e-14	-0.889	3.75e-43	-1.4	3.14e-109	chrX	43766609	43882450	protein_coding
WARS1	ENSG00000140105.18	4.16e-108	0	0	1	1	1	15900	12800	7460	10300	9780	14200	12200	8090	26500	33300	24500	-0.0732	0.899	0.117	1	1.37	1.04e-64	1.77	4.16e-108	0.789	1.04e-21	chr14	100333789	100376805	protein_coding
TAP2	ENSG00000204267.15	1.34e-107	0	0	1	1	1	13600	8470	7480	8470	7820	11300	8630	8730	23400	27000	24700	0.0268	0.969	0.225	0.731	1.46	3.24e-72	1.79	1.34e-107	1.13	2.81e-43	chr6	32821832	32838770	protein_coding
ACTN2	ENSG00000077522.13	2.6e-107	0	0	1	1	1	121	7.75	1.93	3.98	6.8	5.13	4.82	7.84	110	697	367	-0.707	0.838	1.97	0.55	4.79	7.96e-29	6.69	2.6e-107	6.14	1.16e-64	chr1	236664140	236764631	protein_coding
IL32	ENSG00000008517.16	6.76e-107	0	0	1	1	1	2190	1440	1270	1430	739	1220	1350	1440	2820	5690	4490	-0.0909	0.931	0.179	1	0.981	3.34e-12	2.95	6.76e-107	1.88	4.33e-44	chr16	3065296	3082192	protein_coding
APOL6	ENSG00000221963.6	5.35e-106	0	1	1	1	1	6360	3580	2110	3140	4300	4720	3710	3310	17000	12100	9620	0.049	0.96	0.65	2.49e-06	2.44	5.35e-106	1.49	5.61e-40	1.03	4.34e-19	chr22	35648445	35668404	protein_coding
SUMF1	ENSG00000144455.14	2.07e-104	0	0	-1	-1	-1	1250	1410	1470	1670	1450	1570	1320	1400	879	572	709	-0.0917	0.778	-0.0685	1	-0.926	2.87e-49	-1.35	2.07e-104	-1.15	1.42e-88	chr3	3700813	4467273	protein_coding
APOL3	ENSG00000128284.19	2.73e-104	0	1	1	1	1	631	200	140	338	327	441	204	221	1370	1290	1780	0.0275	0.979	0.656	4.15e-05	2.02	1.68e-94	1.99	3.72e-96	2.01	2.73e-104	chr22	36140329	36166177	protein_coding
IL15RA	ENSG00000134470.21	3e-104	0	1	1	1	1	1610	1020	746	1170	888	1420	1030	949	3340	2730	2870	0.0132	0.986	0.35	0.00322	1.52	5.17e-91	1.62	3e-104	1.02	4.52e-43	chr10	5943638	5978187	protein_coding
MMP1	ENSG00000196611.5	9.17e-104	0	0	1	1	1	3680	4590	5420	1840	1500	2020	4040	5740	2260	6190	3170	-0.184	0.593	0.0835	1	0.298	0.00753	2.04	9.17e-104	0.647	7.95e-11	chr11	102789918	102798160	protein_coding
CYS1	ENSG00000205795.4	1.34e-103	0	0	-1	-1	-1	875	770	1050	1280	1280	1500	746	1010	664	170	280	-0.0465	0.967	-0.0559	1	-0.949	5.51e-13	-2.91	1.34e-103	-2.42	2.92e-82	chr2	10056779	10080944	protein_coding
LAP3	ENSG00000002549.12	4.03e-103	0	1	1	1	1	6550	3620	3820	4380	4410	5690	3380	4780	12800	12100	10600	-0.0988	0.821	0.324	0.00164	1.55	4.03e-103	1.45	6.8e-92	0.894	5.5e-35	chr4	17577191	17607972	protein_coding
DDX60L	ENSG00000181381.13	9.28e-103	0	1	1	1	1	5560	2670	1830	2100	3560	3170	2950	3050	14700	12900	8680	0.146	0.871	0.734	6.46e-06	2.81	9.28e-103	1.85	2.62e-45	1.45	7.64e-28	chr4	168356734	168537786	protein_coding
AC015688.4	ENSG00000266728.5	3.33e-101	0	1	1	1	1	1000	502	359	558	673	1020	485	473	2030	2120	1790	-0.0485	0.954	0.398	0.01	1.87	3.33e-101	1.66	9.96e-86	0.816	9.27e-22	chr17	27623363	27640777	protein_coding
PARP14	ENSG00000173193.15	4.02e-101	0	1	1	1	1	13600	7030	5410	6660	10000	9590	8390	8370	31200	27000	22500	0.254	0.351	0.629	6.22e-07	2.23	4.02e-101	1.43	6.14e-42	1.23	5.55e-31	chr3	122680838	122730840	protein_coding
BST2	ENSG00000130303.13	1.27e-100	0	0	1	1	1	538	79.2	77.3	108	164	276	73.9	95.8	681	1690	2130	-0.0907	0.961	0.308	1	2.66	1.07e-54	3.37	1.27e-100	2.94	2.04e-80	chr19	17402938	17405630	protein_coding
IRAK2	ENSG00000134070.5	5.08e-100	0	0	1	1	1	970	975	544	540	474	637	933	597	1680	1870	1450	-0.0632	0.932	0.134	1	1.63	1.22e-65	1.98	5.08e-100	1.19	4.7e-37	chr3	10164918	10243745	protein_coding
CRELD2	ENSG00000184164.14	7e-100	0	0	0	1	1	3050	2190	2840	2350	1410	2060	2120	2880	2100	3130	9400	-0.0513	0.954	0.0234	1	-0.167	0.226	1.16	1.35e-27	2.19	7e-100	chr22	49918166	49927540	protein_coding
AC107959.1	ENSG00000245025.3	2.56e-99	0	0	1	1	1	187	53	38.9	43.7	41.3	56.7	67	49.6	419	847	259	0.343	0.811	0.354	1	3.25	6.51e-52	4.35	2.56e-99	2.18	6.91e-26	chr8	22984595	23019335	lncRNA
PRDM1	ENSG00000057657.17	3.46e-99	0	0	1	1	1	149	129	40.4	47.4	67.3	34	138	59.2	216	515	245	0.0911	0.94	0.569	0.659	2.18	6.14e-38	2.92	3.46e-99	2.84	3.49e-61	chr6	105993462	106109939	protein_coding
NEURL3	ENSG00000163121.10	1.23e-98	0	1	1	1	1	594	266	123	296	319	387	253	183	1330	1480	1300	-0.0701	0.946	0.578	0.00602	2.17	1.08e-87	2.23	1.23e-98	1.75	6.75e-62	chr2	96497645	96508109	protein_coding
TMEM140	ENSG00000146859.6	1.38e-98	0	1	1	1	1	591	168	150	302	333	628	193	277	1540	1080	1240	0.185	0.827	0.886	6.84e-09	2.35	1.38e-98	1.69	1.61e-53	0.977	1.97e-19	chr7	135148071	135166215	protein_coding
KLF6	ENSG00000067082.15	3.68e-98	0	0	1	1	1	12900	13200	7980	5920	16800	6880	13600	8610	20600	26400	8880	0.0456	0.948	0.11	1	1.8	3.68e-98	0.656	9.79e-14	0.368	9.57e-05	chr10	3775995	3785281	protein_coding
EGR2	ENSG00000122877.16	5.83e-98	0	0	1	1	1	339	209	52.3	76.8	474	64	216	78.7	793	1240	183	0.057	0.967	0.591	0.43	3.37	5.83e-98	1.39	5.48e-24	1.5	4.42e-18	chr10	62811995	62919900	protein_coding
CYP2J2	ENSG00000134716.11	1.75e-97	0	1	1	1	1	1290	928	896	914	863	1000	917	1140	2510	1990	1700	-0.0171	0.978	0.344	0.000453	1.46	1.75e-97	1.21	6.72e-69	0.766	1.89e-28	chr1	59893307	59926773	protein_coding
ACE2	ENSG00000130234.11	9.94e-97	0	-1	-1	-1	-1	1820	2240	1860	2070	2710	2140	2130	1570	1490	985	986	-0.0713	0.883	-0.246	0.065	-0.479	1.44e-10	-1.46	9.94e-97	-1.12	6.33e-59	chrX	15561032	15602148	protein_coding
ITGAM	ENSG00000169896.18	1.06e-96	0	0	1	1	1	192	130	73.8	103	52.5	48	121	84.8	376	615	314	-0.101	0.945	0.202	1	1.87	4.55e-29	3.56	1.06e-96	2.73	9.65e-52	chr16	31259966	31332892	protein_coding
PPP1R15A	ENSG00000087074.8	4.39e-96	0	0	1	1	1	12900	5940	4610	5380	8840	8840	6130	5700	27500	35400	20600	0.0444	0.966	0.306	0.847	2.35	4.39e-96	2	3.96e-70	1.22	3.58e-26	chr19	48872420	48876058	protein_coding
LGMN	ENSG00000100600.15	6.01e-96	0	0	1	1	1	4160	3210	3280	3480	2920	4000	2990	3350	4800	7540	6070	-0.0999	0.798	0.0306	1	0.462	5.77e-11	1.37	6.01e-96	0.604	4.82e-19	chr14	92703806	92748679	protein_coding
STAT1	ENSG00000115415.19	2.06e-95	0	1	1	1	1	26600	16200	14100	14500	19700	23300	15500	20100	54700	49200	38400	-0.0629	0.929	0.504	1.29e-05	1.91	2.06e-95	1.32	1.96e-45	0.724	5.29e-14	chr2	190908459	191020960	protein_coding
PTGER4	ENSG00000171522.6	6.24e-95	0	0	1	1	1	1770	1770	1070	894	1000	910	1780	1160	2930	4250	1920	0.00187	0.997	0.129	1	1.71	4.1e-62	2.08	6.24e-95	1.07	8.73e-25	chr5	40679914	40693735	protein_coding
DUSP1	ENSG00000120129.6	6.24e-95	0	0	1	1	1	5540	4420	1950	2120	10100	1750	4460	2310	8850	16200	3210	0.0131	0.988	0.242	1	2.06	6.24e-95	0.676	4.13e-11	0.874	3.73e-17	chr5	172768095	172771195	protein_coding
FOSB	ENSG00000125740.14	1.2e-94	1	0	1	-1	1	2740	2700	458	421	8760	366	3750	569	2640	6860	834	0.477	0.0166	0.315	1	2.65	1.2e-94	-0.353	0.0108	1.19	7.49e-19	chr19	45467994	45475179	protein_coding
NUCB2	ENSG00000070081.17	2.86e-94	0	0	-1	1	1	1620	1430	1590	1360	1150	1010	1250	1650	1170	1540	4040	-0.191	0.609	0.0496	1	-0.217	0.079	0.414	0.0001	2	2.86e-94	chr11	17208152	17349980	protein_coding
AQP1	ENSG00000240583.12	4.58e-94	0	0	-1	-1	-1	409	267	615	607	763	588	323	509	265	73.9	77.3	0.278	0.646	-0.274	1	-1.19	1.01e-14	-3.37	4.58e-94	-2.93	4.46e-80	chr7	30911693	30925517	protein_coding
IRF1-AS1	ENSG00000197536.11	6.1e-93	1	1	1	1	1	480	173	175	240	398	342	255	257	1040	934	991	0.56	0.00345	0.551	0.000835	2.11	6.1e-93	1.23	4.31e-37	1.53	4.03e-56	chr5	132410635	132488702	lncRNA
SLC1A3	ENSG00000079215.14	1.02e-92	0	0	1	1	1	367	109	103	163	188	254	104	130	763	1250	609	-0.0756	0.961	0.334	1	2.22	4.63e-56	2.73	1.02e-92	1.26	2.81e-20	chr5	36606354	36688334	protein_coding
EYA1	ENSG00000104313.20	2.95e-92	0	0	1	1	1	271	120	175	126	151	117	133	185	625	776	302	0.148	0.893	0.0771	1	2.31	8.35e-76	2.36	2.95e-92	1.37	1.02e-26	chr8	71197432	71592025	protein_coding
PLA2G4C	ENSG00000105499.14	3.08e-92	0	0	1	1	1	186	72.4	46.8	60.7	91	97.9	71.8	61.1	354	679	324	-0.0231	0.988	0.401	1	2.54	4.76e-54	2.91	3.08e-92	1.73	8.52e-32	chr19	48047842	48110817	protein_coding
THEMIS2	ENSG00000130775.16	6.01e-92	0	1	1	1	1	452	241	161	226	292	380	299	279	1240	798	599	0.31	0.409	0.798	1.13e-06	2.46	6.01e-92	1.45	1.56e-34	0.655	1.16e-07	chr1	27872542	27886685	protein_coding
HLA-B	ENSG00000234745.11	3.92e-91	0	0	1	1	1	26800	13800	13000	16900	16000	27900	13400	14200	29700	57500	65600	-0.0498	0.946	0.13	1	0.809	1.06e-17	1.84	3.92e-91	1.23	8.78e-41	chr6	31269490	31357188	protein_coding
HLA-E	ENSG00000204592.9	5.71e-91	0	0	1	1	1	15700	10000	8500	10600	11000	15900	9450	9190	20300	32300	30300	-0.0832	0.876	0.112	1	0.935	9.89e-33	1.56	5.71e-91	0.931	1.15e-32	chr6	30489508	30494194	protein_coding
MAP3K8	ENSG00000107968.10	1.7e-90	0	0	1	1	1	412	159	215	247	376	240	162	247	1010	819	645	0.0331	0.976	0.211	1	2.03	1.7e-90	1.12	7.09e-32	1.43	3e-46	chr10	30434020	30461833	protein_coding
CFAP57	ENSG00000243710.7	4.33e-90	0	0	1	1	1	142	58.2	53.9	56.1	67.9	80.2	56.7	53.3	167	491	334	-0.041	0.982	-0.0146	1	1.57	1.47e-19	2.85	4.33e-90	2.07	5.01e-48	chr1	43172148	43254358	protein_coding
PARP9	ENSG00000138496.16	2.43e-89	0	1	1	1	1	7050	4330	3200	4210	5670	6080	4330	5230	12700	13500	11300	0.00187	0.997	0.71	3.02e-16	1.59	2.43e-89	1.25	3.36e-56	0.887	2.35e-28	chr3	122527923	122564577	protein_coding
TNFSF10	ENSG00000121858.11	2.83e-89	0	1	1	1	1	6070	2010	2110	3120	3640	3980	1930	3420	16300	11800	12300	-0.0568	0.957	0.699	1.77e-06	2.39	2.83e-89	1.69	3.52e-45	1.63	1.04e-41	chr3	172505507	172523475	protein_coding
IMPDH1P10	ENSG00000232133.1	5.75e-89	0	0	1	1	1	85	16.7	18.1	15.6	14.8	17.3	17.4	20.8	153	459	118	0.0519	0.987	0.208	1	3.28	5.7e-34	5	5.75e-89	2.76	3.93e-27	chr2	201137515	201140027	processed_pseudogene
SCN3A	ENSG00000153253.18	2.24e-88	0	0	1	1	1	156	43.9	59	32.7	53	42.3	45.2	56.5	196	817	215	0.0465	0.984	-0.0761	1	2.58	2.54e-28	3.94	2.24e-88	2.34	1.57e-27	chr2	165087521	165204067	protein_coding
PLAUR	ENSG00000011422.12	1.21e-87	0	1	1	1	1	5360	5910	1770	2990	3250	3150	6020	2280	9110	12100	7050	0.0262	0.974	0.362	0.0394	1.61	7.01e-62	1.9	1.21e-87	1.16	1.01e-32	chr19	43646094	43670547	protein_coding
ARID3B	ENSG00000179361.17	2.06e-87	0	0	1	1	1	921	1200	634	521	508	536	1260	701	958	1870	1020	0.0641	0.93	0.144	1	0.878	1.37e-17	1.88	2.06e-87	0.925	5.79e-21	chr15	74541176	74598131	protein_coding
PAH	ENSG00000171759.10	1.47e-86	0	0	-1	-1	-1	1140	1210	885	1360	2230	1730	1140	823	897	540	567	-0.0886	0.909	-0.107	1	-0.594	1.06e-07	-2.04	1.47e-86	-1.61	2.59e-55	chr12	102836888	102958410	protein_coding
GMPR	ENSG00000137198.10	4.81e-86	0	1	1	1	1	198	63.3	51.5	91.3	67.3	121	48.5	90	675	409	362	-0.403	0.629	0.823	0.00298	2.88	4.81e-86	2.61	7.76e-67	1.58	1.02e-28	chr6	16238586	16295549	protein_coding
ALDH1A1	ENSG00000165092.13	5.65e-86	0	0	-1	-1	-1	1100	1110	1330	1530	1310	1280	1020	1240	985	483	731	-0.117	0.731	-0.1	1	-0.636	3.78e-18	-1.44	5.65e-86	-0.811	8.57e-32	chr9	72900670	73080442	protein_coding
TOR1B	ENSG00000136816.16	2.58e-85	0	0	1	1	1	2070	1570	1430	1430	1370	1750	1510	1590	3160	3440	3430	-0.0608	0.911	0.155	1	1.14	1.32e-60	1.33	2.58e-85	0.969	1.49e-46	chr9	129803156	129811281	protein_coding
HERC6	ENSG00000138642.14	3.87e-85	0	1	1	1	1	2960	1590	1430	1560	2250	2760	1620	1810	5170	6080	5290	0.0262	0.973	0.336	0.0342	1.73	3.87e-85	1.44	1.57e-60	0.936	6.03e-26	chr4	88378738	88443111	protein_coding
TRIM38	ENSG00000112343.11	3.18e-84	0	1	1	1	1	5400	2940	2910	4150	4880	4540	3030	3870	12200	7950	7540	0.0405	0.954	0.412	9.15e-05	1.55	3.18e-84	0.703	8.3e-18	0.732	4.73e-19	chr6	25962801	25991231	protein_coding
PDZK1	ENSG00000174827.14	3.52e-84	0	0	-1	-1	-1	262	144	340	382	433	381	148	325	305	77.3	88.1	0.0441	0.97	-0.0697	1	-0.323	0.00906	-2.49	3.52e-84	-2.11	6.28e-76	chr1	145670851	145708148	protein_coding
TMBIM6	ENSG00000139644.13	5.66e-84	0	0	-1	-1	-1	27800	33100	30200	32900	29500	34300	30200	28600	22900	19600	17000	-0.134	0.277	-0.0777	1	-0.528	6.99e-23	-0.591	7.35e-29	-1.01	5.66e-84	chr12	49707724	49764934	protein_coding
SP140	ENSG00000079263.19	2.66e-82	0	0	1	1	1	492	353	273	381	342	412	333	297	654	1030	839	-0.0832	0.912	0.127	1	0.777	3.24e-17	1.6	2.66e-82	1.03	3.05e-35	chr2	230203109	230313215	protein_coding
N4BP1	ENSG00000102921.8	4.08e-82	0	1	1	1	1	3640	2970	2690	2550	2610	2810	3000	3460	6590	5460	4270	0.0147	0.982	0.365	9.09e-05	1.37	4.08e-82	1.06	2.46e-50	0.599	2.91e-16	chr16	48538725	48620148	protein_coding
IL1A	ENSG00000115008.6	7.81e-82	0	0	1	1	1	394	476	72.3	117	77.9	62.7	497	85.9	750	1150	652	0.0627	0.969	0.248	1	2.68	9.61e-40	3.88	7.81e-82	3.38	1.08e-57	chr2	112773924	112784493	protein_coding
LINC00944	ENSG00000256128.6	8.11e-82	0	0	1	1	1	114	42.6	33.1	42.9	55.6	48.6	36	30.5	231	439	183	-0.226	0.897	-0.12	1	2.43	5.21e-41	2.99	8.11e-82	1.92	1.82e-29	chr12	126729786	126772519	lncRNA
APOBEC3G	ENSG00000239713.9	9.98e-82	0	1	1	1	1	668	333	260	428	487	532	311	363	1840	1070	1060	-0.0973	0.918	0.478	0.0171	2.1	9.98e-82	1.14	9.07e-25	0.995	3.12e-19	chr22	39077066	39087743	protein_coding
CALB2	ENSG00000172137.19	1.09e-81	0	0	0	1	0	2200	2280	2560	2180	1060	1450	2100	2770	2400	3610	1570	-0.119	0.833	0.116	1	0.139	0.253	1.76	1.09e-81	0.114	0.37	chr16	71358712	71390436	protein_coding
SDF2L1	ENSG00000128228.5	1.19e-81	0	0	0	1	1	1770	1250	1640	1550	766	1070	1190	1600	1420	2440	4780	-0.0633	0.946	-0.039	1	-0.126	0.436	1.68	2.39e-48	2.16	1.19e-81	chr22	21642301	21644299	protein_coding
CALR	ENSG00000179218.13	2.3e-81	0	0	0	1	1	24100	22900	24100	22200	14400	17600	21100	24600	20400	29200	44200	-0.124	0.666	0.0292	1	-0.124	0.162	1.02	1.14e-48	1.33	2.3e-81	chr19	12938577	12944489	protein_coding
RNF19B	ENSG00000116514.16	2.36e-81	0	0	1	1	1	1470	987	856	1050	870	1370	933	994	3410	2210	2000	-0.0818	0.905	0.215	1	1.69	2.36e-81	1.34	4.5e-51	0.541	5.38e-09	chr1	32936444	32964685	protein_coding
STAT2	ENSG00000170581.14	2.43e-81	0	1	1	1	1	5910	2820	2710	3460	4430	5310	3170	4060	14500	9620	9030	0.171	0.758	0.582	2.44e-05	2.07	2.43e-81	1.12	2.43e-24	0.766	1.31e-11	chr12	56341596	56360167	protein_coding
PER1	ENSG00000179094.16	9.84e-81	0	0	1	1	1	1170	494	556	565	678	533	519	703	4030	2560	1060	0.0688	0.96	0.34	1	2.83	9.84e-81	1.92	9.85e-38	0.991	3.16e-10	chr17	8140471	8156506	protein_coding
SGK2	ENSG00000101049.17	1.16e-80	0	0	-1	-1	-1	1480	1540	1830	1830	1700	1430	1590	1750	1230	784	1160	0.0439	0.923	-0.0632	1	-0.575	1.4e-21	-1.11	1.16e-80	-0.311	1.4e-07	chr20	43558967	43588237	protein_coding
DHX58	ENSG00000108771.13	1.87e-80	0	1	1	1	1	2850	1210	973	1460	1760	2200	1400	1520	5790	6950	5260	0.202	0.632	0.642	9.75e-07	1.99	1.96e-79	1.99	1.87e-80	1.25	3.07e-32	chr17	42101403	42112714	protein_coding
MME	ENSG00000196549.10	1.99e-80	0	0	-1	-1	-1	717	602	873	813	1550	1030	562	754	539	248	196	-0.0973	0.928	-0.213	1	-0.593	9.75e-05	-2.64	1.99e-80	-2.41	3.35e-67	chr3	155024123	155183729	protein_coding
TDRD7	ENSG00000196116.8	2.52e-80	0	1	1	1	1	1990	1250	1030	1290	1500	1770	1180	1470	4290	3420	2680	-0.0859	0.9	0.517	9.94e-06	1.73	2.52e-80	1.19	4.14e-39	0.594	3.75e-10	chr9	97412095	97496125	protein_coding
IFI44L	ENSG00000137959.16	2.7e-80	0	1	1	1	1	9190	3060	2570	3450	8620	9690	3530	5520	17300	20100	18100	0.206	0.71	1.1	1.21e-16	2.33	2.7e-80	1.22	9.36e-23	0.901	1.65e-12	chr1	78619921	78646145	protein_coding
NR4A3	ENSG00000119508.18	3.13e-80	0	1	1	1	1	106	29.1	9.66	11.1	13.7	12	21.5	27.1	358	493	81.3	-0.415	0.838	1.46	0.0141	4.99	1.9e-60	5.19	3.13e-80	2.8	2.54e-19	chr9	99821854	99866891	protein_coding
CYP27A1	ENSG00000135929.9	4.29e-80	0	0	-1	-1	-1	917	829	938	1170	1270	1810	749	937	704	250	518	-0.145	0.847	-0.00158	1	-0.732	7.86e-09	-2.34	4.29e-80	-1.8	3.73e-54	chr2	218781748	218815293	protein_coding
SP140L	ENSG00000185404.16	8.02e-80	0	1	1	1	1	3180	2680	1990	2370	2690	2850	2730	2470	5770	4280	4000	0.0235	0.967	0.316	0.00102	1.28	8.02e-80	0.668	1.57e-22	0.488	2.94e-12	chr2	230327183	230403732	protein_coding
PHACTR4	ENSG00000204138.13	1.14e-78	0	0	1	1	1	4210	3290	3580	3660	3590	3810	3330	3870	7340	5330	4340	0.0173	0.97	0.114	1	1	1.14e-78	0.57	5.36e-26	0.187	0.00175	chr1	28369581	28500364	protein_coding
BIRC3	ENSG00000023445.15	1.7e-77	0	0	1	1	1	4010	2510	2380	2620	2330	2070	2410	2410	6070	8050	9270	-0.0593	0.952	0.016	1	1.21	2e-24	1.79	1.59e-53	2.16	1.7e-77	chr11	102317449	102339403	protein_coding
APOL4	ENSG00000100336.17	4.01e-77	0	1	1	1	1	186	38	34	66.8	86.5	126	46.1	60.9	564	467	374	0.273	0.873	0.832	0.036	3.07	4.01e-77	2.44	1.65e-55	1.56	1.6e-24	chr22	36189123	36204840	protein_coding
SP100	ENSG00000067066.17	1.91e-76	0	1	1	1	1	7480	4640	3510	4700	6640	6910	4650	5140	14100	13600	10900	0.00173	0.997	0.549	5.71e-08	1.58	1.91e-76	1.04	2.08e-33	0.662	7.22e-14	chr2	230415941	230545606	protein_coding
VAV3	ENSG00000134215.16	3.42e-76	0	0	-1	-1	-1	1520	1150	2120	2050	2160	1740	1030	2030	1470	695	767	-0.154	0.705	-0.0611	1	-0.485	2.26e-07	-1.63	3.42e-76	-1.18	2.27e-41	chr1	107571160	107965180	protein_coding
MUC4	ENSG00000145113.22	3.68e-76	1	0	1	1	1	391	439	128	158	216	186	588	132	354	920	787	0.417	0.0321	0.0388	1	1.17	1.31e-18	2.09	3.68e-76	2.08	8.15e-72	chr3	195746764	195811973	protein_coding
SEC16B	ENSG00000120341.18	5.61e-76	0	0	1	1	1	681	375	423	404	602	539	447	508	1560	954	997	0.252	0.466	0.262	1	1.95	5.61e-76	0.664	6.51e-10	0.888	6.7e-17	chr1	177923955	177984303	protein_coding
APOBEC3F	ENSG00000128394.17	6.56e-76	0	1	1	1	0	1220	624	666	1050	1140	1450	641	830	2700	1570	1560	0.0379	0.96	0.318	0.0147	1.36	6.56e-76	0.457	2.48e-09	0.0989	0.306	chr22	39040603	39055972	protein_coding
SOCS1	ENSG00000185338.6	3.72e-75	0	1	1	1	1	175	105	44.3	82.8	62.4	102	106	89.1	623	266	269	0.02	0.989	1.01	0.000153	2.92	3.72e-75	2.11	1.16e-36	1.4	1.41e-18	chr16	11254407	11256204	protein_coding
CXCL11	ENSG00000169248.13	4.63e-75	0	0	1	1	1	1380	262	305	429	535	520	279	380	2690	5470	2960	0.0925	0.957	0.315	1	2.65	5.37e-46	3.35	4.63e-75	2.51	9.86e-42	chr4	76033681	76041415	protein_coding
SHFL	ENSG00000130813.18	2.7e-74	0	1	1	1	1	2450	1270	1020	1580	1960	2390	1370	1600	5420	3950	3900	0.108	0.876	0.648	3.67e-08	1.78	2.7e-74	1.02	5.52e-25	0.704	2.83e-12	chr19	10086121	10093252	protein_coding
PSMB9	ENSG00000240065.8	4.33e-74	0	0	1	1	1	3770	1620	1260	2480	2000	2980	1540	1620	6990	8580	8660	-0.0752	0.935	0.359	0.314	1.5	1.4e-37	2.1	4.33e-74	1.54	3.75e-40	chr6	32844135	32859851	protein_coding
NFKB2	ENSG00000077150.20	4.99e-74	0	0	1	1	1	3560	2720	1940	2490	1660	2570	2620	2030	4970	8090	6520	-0.0505	0.965	0.0611	1	0.995	3.27e-14	2.29	4.99e-74	1.34	1.29e-25	chr10	102394109	102402524	protein_coding
SAMD9L	ENSG00000177409.12	7.89e-74	0	1	1	1	1	5870	2560	1510	2210	3880	2910	2660	3140	17000	12500	10300	0.0573	0.967	1.05	3.52e-08	2.94	7.89e-74	1.69	6.98e-25	1.83	1.01e-28	chr7	93130055	93148385	protein_coding
AL669918.1	ENSG00000250264.1	8.05e-74	0	0	1	1	1	9400	6110	5470	5960	5250	7580	6140	6380	16100	18400	16600	0.00782	0.992	0.221	1	1.44	1.16e-46	1.81	8.05e-74	1.13	3.56e-29	chr6	32813766	32838822	protein_coding
TRIM69	ENSG00000185880.13	9.48e-73	0	1	1	1	1	779	345	359	498	510	695	281	561	1650	1550	1340	-0.297	0.272	0.641	1.66e-07	1.72	9.48e-73	1.6	1e-65	0.945	8.84e-24	chr15	44728987	44767829	protein_coding
EGR1	ENSG00000120738.8	1.17e-72	0	0	1	1	1	20700	16600	10600	11300	27700	6500	15600	12000	44200	52200	10400	-0.0891	0.912	0.179	1	1.97	1.17e-72	0.915	3.79e-16	0.678	5.21e-09	chr5	138465478	138469303	protein_coding
ERVK3-1	ENSG00000142396.10	1.38e-72	0	0	1	1	1	2890	2780	2200	2200	2460	2440	3030	2530	4790	3260	3260	0.127	0.565	0.202	0.202	1.13	1.38e-72	0.407	2.71e-10	0.416	1.31e-10	chr19	58305318	58315663	protein_coding
PDIA6	ENSG00000143870.12	2.07e-72	0	0	-1	1	1	18200	18600	18700	17500	12900	14400	16900	18500	15900	21300	27600	-0.141	0.224	-0.0144	1	-0.14	0.0238	0.725	1.56e-43	0.937	2.07e-72	chr2	10783390	10837977	protein_coding
SCD	ENSG00000099194.6	2.56e-72	0	0	0	-1	-1	25000	36600	27200	24500	27500	28600	34000	26400	24200	14100	6850	-0.109	0.893	-0.045	1	-0.0204	0.92	-0.968	1.67e-16	-2.06	2.56e-72	chr10	100347232	100364826	protein_coding
CEACAM7	ENSG00000007306.15	3.94e-72	0	0	0	-1	-1	381	328	240	265	901	883	343	272	220	219	139	0.0671	0.96	0.171	1	-0.264	0.198	-2.03	1.2e-42	-2.67	3.94e-72	chr19	41673302	41706976	protein_coding
ICAM1	ENSG00000090339.9	4.19e-72	0	0	1	1	1	3780	3770	1670	2300	1730	2640	3630	1920	5180	7120	7830	-0.0515	0.959	0.204	1	1.17	9.24e-24	2.04	4.19e-72	1.57	4.38e-43	chr19	10271092	10286615	protein_coding
DNAH17	ENSG00000187775.17	5.43e-72	0	0	1	1	1	76.2	18.6	9.82	8.07	6.12	6.21	21.8	17.3	172	368	135	0.227	0.93	0.751	1	4.44	2.41e-42	5.93	5.43e-72	4.47	1.42e-36	chr17	78423696	78577396	protein_coding
NR1D1	ENSG00000126368.6	6.19e-72	0	0	1	1	1	4570	3160	2300	2350	2390	2670	3130	2720	10800	11400	4680	-0.0146	0.989	0.24	1	2.2	1.14e-67	2.26	6.19e-72	0.807	1.35e-09	chr17	40092792	40100589	protein_coding
H1-0	ENSG00000189060.5	1.16e-71	0	0	1	1	1	6340	4110	2930	5070	5290	6860	3890	2750	6520	13900	12100	-0.0803	0.885	-0.0898	1	0.361	2.56e-05	1.39	1.16e-71	0.825	1.73e-25	chr22	37805092	37807436	protein_coding
USP42	ENSG00000106346.11	3.29e-71	0	0	1	1	1	2180	2230	1860	1540	1620	1630	2290	2120	4090	2500	1950	0.0368	0.958	0.189	1	1.41	3.29e-71	0.628	8.86e-15	0.26	0.00368	chr7	6104883	6161564	protein_coding
GPNMB	ENSG00000136235.16	4.28e-71	0	0	-1	-1	-1	635	262	560	735	1250	1470	278	510	523	327	449	0.0883	0.928	-0.14	1	-0.489	4.91e-05	-1.93	4.28e-71	-1.71	1.47e-61	chr7	23235966	23275108	protein_coding
UBE2L6	ENSG00000156587.16	4.38e-71	0	1	1	1	1	4560	1720	1540	2580	2940	4930	1660	2100	9020	9860	9240	-0.0578	0.946	0.447	0.00298	1.81	4.38e-71	1.75	3.81e-67	0.905	2.02e-18	chr11	57551655	57568284	protein_coding
HSPA6	ENSG00000173110.8	9.97e-71	0	0	1	1	1	156	46.4	96.8	78.5	52.7	92.1	45.8	121	276	402	352	0.00246	0.998	0.325	1	1.81	4.75e-27	2.94	9.97e-71	1.94	6.3e-36	chr1	161524539	161526894	protein_coding
MYD88	ENSG00000172936.14	1.48e-70	0	1	1	1	0	2960	2630	1880	2150	2370	2590	2550	2530	5900	4130	2880	-0.0411	0.954	0.424	8.22e-05	1.46	1.48e-70	0.802	4.32e-22	0.154	0.133	chr3	38138477	38143022	protein_coding
EPC1	ENSG00000120616.16	6.97e-70	0	0	1	1	0	1770	1690	1350	1140	1630	1410	1780	1510	3070	2620	1470	0.075	0.896	0.16	1	1.42	6.97e-70	0.688	1.37e-17	0.0614	0.608	chr10	32267750	32378798	protein_coding
ZDHHC14	ENSG00000175048.17	7.64e-70	0	0	1	1	1	1560	1270	1400	1130	1130	1390	1270	1590	2580	2130	1740	0.00398	0.992	0.193	0.572	1.2	7.64e-70	0.911	2.84e-42	0.326	4.43e-06	chr6	157381132	157678157	protein_coding
CHP1	ENSG00000187446.12	9.31e-70	0	0	-1	-1	-1	2290	2570	2490	2730	2460	2900	2280	2380	2020	1640	1470	-0.171	0.145	-0.0679	1	-0.433	6.53e-13	-0.585	2.78e-24	-0.983	9.31e-70	chr15	41230838	41281887	protein_coding
LINC01963	ENSG00000260804.3	1.74e-69	0	0	-1	-1	-1	889	972	985	1090	1040	1300	925	962	655	413	547	-0.0709	0.894	-0.0327	1	-0.734	1.89e-20	-1.32	4.83e-66	-1.25	1.74e-69	chr2	216217044	216220192	lncRNA
TRAF1	ENSG00000056558.11	1.78e-69	0	0	1	1	1	185	70.6	91.7	88	141	138	75.6	95.3	306	572	272	0.11	0.939	0.0511	1	1.8	6.52e-39	2.02	1.78e-69	0.988	1.06e-15	chr9	120902392	120929173	protein_coding
SECTM1	ENSG00000141574.8	1.99e-69	0	1	1	1	1	1050	354	330	516	469	892	341	465	2430	2180	2550	-0.0544	0.967	0.496	0.0405	2.23	2.19e-69	2.22	1.99e-69	1.52	1.38e-33	chr17	82321023	82334074	protein_coding
AL645933.5	ENSG00000288587.1	2.16e-69	0	0	1	1	1	214	40.8	67	65.1	103	128	49.3	75.4	166	767	683	0.28	0.87	0.156	1	1.35	2.16e-11	2.89	2.16e-69	2.41	3.21e-49	chr6	31400701	31463705	lncRNA
NEB	ENSG00000183091.19	2.26e-69	0	0	-1	-1	-1	7790	13000	11700	7550	8330	4760	12900	10800	6010	1480	1440	-0.0102	0.992	-0.115	1	-0.329	0.053	-2.49	2.26e-69	-1.72	3.86e-33	chr2	151485335	151734487	protein_coding
AC002480.1	ENSG00000232759.1	3.92e-69	0	0	1	1	1	394	231	283	287	377	236	245	258	437	824	768	0.0806	0.929	-0.133	1	0.604	5.68e-08	1.13	8.28e-34	1.7	3.92e-69	chr7	22563336	22573996	lncRNA
NID1	ENSG00000116962.15	4.07e-69	0	0	1	1	1	866	934	734	629	432	387	908	691	1060	2150	732	-0.0416	0.97	-0.0856	1	0.759	1.02e-07	2.31	4.07e-69	0.92	6.01e-11	chr1	235975829	236065109	protein_coding
ADRA2A	ENSG00000150594.7	1.59e-68	0	0	0	-1	-1	974	1140	885	1040	1150	1460	1120	896	1020	699	339	-0.0289	0.977	0.0177	1	-0.0324	0.874	-0.717	8.32e-09	-2.11	1.59e-68	chr10	111077028	111080907	protein_coding
SEMA3A	ENSG00000075213.11	4.12e-68	0	0	1	1	1	1780	1730	1590	948	1000	736	1700	1590	2700	4010	1790	-0.0249	0.979	-0.00101	1	1.51	4.49e-38	2	4.12e-68	1.28	2.35e-27	chr7	83955776	84492724	protein_coding
GTPBP2	ENSG00000172432.19	6.2e-68	1	1	1	1	1	6300	5510	4280	5220	5640	4940	6250	4910	9680	8490	8060	0.18	0.0456	0.196	0.0285	0.891	6.2e-68	0.591	8.61e-31	0.705	3e-43	chr6	43605315	43629264	protein_coding
C1R	ENSG00000159403.18	8.05e-68	0	0	1	1	1	301	127	120	155	143	225	148	151	302	572	1070	0.215	0.828	0.324	1	0.96	3.74e-10	2	8.64e-49	2.25	8.05e-68	chr12	7080213	7092540	protein_coding
ACO1	ENSG00000122729.19	9.42e-68	0	0	-1	-1	-1	1410	2060	1980	1940	1300	1370	1860	1780	880	449	469	-0.148	0.689	-0.158	1	-1.14	1.05e-36	-1.53	5.09e-63	-1.54	9.42e-68	chr9	32384602	32454769	protein_coding
SNIP1	ENSG00000163877.11	1.25e-67	0	0	1	1	1	1140	881	839	915	886	838	909	867	1900	2030	1290	0.0467	0.939	0.0463	1	1.05	1.92e-49	1.2	1.25e-67	0.617	9.74e-18	chr1	37534448	37554293	protein_coding
HLA-A	ENSG00000206503.13	2.38e-67	0	0	1	1	1	24500	16600	15700	19500	16100	25300	15800	16300	23200	45000	51500	-0.0699	0.912	0.0573	1	0.255	0.0103	1.48	2.38e-67	1.02	3.44e-32	chr6	29941259	29945884	protein_coding
ACSL5	ENSG00000197142.10	2.49e-67	0	0	1	1	1	4980	5790	3950	4190	3830	4340	5500	3950	4800	7460	5990	-0.0747	0.822	0.00167	1	0.194	0.00249	0.961	2.49e-67	0.465	3.89e-16	chr10	112374017	112428380	protein_coding
MT2A	ENSG00000125148.7	4.22e-67	0	1	1	1	1	509	143	100	217	169	343	117	169	1680	1150	1010	-0.281	0.81	0.755	0.0169	2.95	4.22e-67	2.77	1.03e-58	1.56	9.7e-20	chr16	56608583	56609497	protein_coding
CSF1	ENSG00000184371.14	5.6e-67	0	1	1	1	1	752	255	183	393	492	751	285	259	1690	1640	1570	0.161	0.862	0.507	0.0473	2.11	5.6e-67	1.74	4.18e-48	1.06	1.37e-18	chr1	109910241	109930992	protein_coding
DNAJB11	ENSG00000090520.11	6.99e-67	0	0	0	1	1	9820	9300	8840	7730	6670	6220	8930	9290	8530	13400	19400	-0.0581	0.939	0.0727	1	0.142	0.255	1	1.71e-25	1.64	6.99e-67	chr3	186567402	186585800	protein_coding
HLA-V	ENSG00000181126.13	7.4e-67	0	0	1	1	1	201	58.9	79.3	62	146	87.9	63.1	90.8	343	662	417	0.123	0.939	0.19	1	2.46	9.89e-56	2.19	7.4e-67	2.24	1.92e-58	chr6	29790953	29797811	transcribed_unprocessed_pseudogene
HSPB8	ENSG00000152137.6	1.21e-66	0	0	1	1	1	227	124	144	144	130	165	133	142	246	758	286	0.106	0.939	-0.00946	1	0.776	7.97e-06	2.55	1.21e-66	0.786	8.26e-07	chr12	119178641	119221131	protein_coding
NDRG1	ENSG00000104419.15	1.47e-66	0	0	-1	-1	-1	1820	3030	1480	2240	2300	2270	3090	1340	1200	528	747	0.0277	0.978	-0.143	1	-0.895	1.9e-12	-2.12	1.47e-66	-1.6	1.43e-39	chr8	133237170	133302022	protein_coding
AKR1B10	ENSG00000198074.10	1.72e-66	0	0	-1	-1	-1	715	802	757	995	882	1250	737	662	407	231	426	-0.122	0.862	-0.19	1	-1.29	1.93e-30	-1.93	1.72e-66	-1.56	2.99e-51	chr7	134527566	134541412	protein_coding
LINC02701	ENSG00000250508.1	3.19e-66	0	0	1	1	1	82.2	28	22.5	36.3	31.7	30.9	18.8	22.2	250	265	117	-0.56	0.64	-0.038	1	2.78	3.76e-51	3.06	3.19e-66	1.9	7.94e-23	chr11	68870663	68874542	lncRNA
CASR	ENSG00000036828.16	9.49e-66	0	0	-1	-1	-1	995	1330	1190	1030	1360	915	1400	1120	836	455	302	0.0763	0.908	-0.0917	1	-0.306	0.00362	-1.58	9.49e-66	-1.6	4.51e-65	chr3	122183682	122291629	protein_coding
IFI44	ENSG00000137965.11	9.61e-66	0	1	1	1	1	7060	3710	2550	3890	5650	5620	3800	4920	14800	13700	11900	0.0322	0.973	0.95	1.77e-14	1.93	9.61e-66	1.28	1.37e-29	1.08	3.91e-21	chr1	78649795	78664078	protein_coding
CCR1	ENSG00000163823.4	9.68e-66	0	1	1	1	1	207	93.6	54.1	68.9	134	105	98.9	98	386	631	403	0.0708	0.965	0.848	0.00068	2.48	3.17e-58	2.23	9.68e-66	1.92	5.81e-44	chr3	46201710	46208313	protein_coding
LINC00707	ENSG00000238266.2	1.65e-65	0	0	0	-1	-1	2070	2500	2380	2130	2740	2050	2470	2480	2030	1070	901	-0.016	0.982	0.0569	1	-0.0696	0.546	-1.35	1.65e-65	-1.19	1.36e-50	chr10	6779548	6879450	lncRNA
IFIT5	ENSG00000152778.9	1.76e-65	0	1	1	1	1	2510	1340	1090	1270	1950	2020	1280	1810	4870	5750	3730	-0.068	0.94	0.735	4.9e-08	1.94	1.76e-65	1.56	1.38e-43	0.879	4.34e-14	chr10	89414567	89420997	protein_coding
RELB	ENSG00000104856.14	3.26e-65	0	0	1	1	1	1850	1570	877	1170	895	1460	1500	993	3000	3970	3100	-0.0718	0.943	0.182	1	1.36	3.45e-26	2.15	3.26e-65	1.09	3.37e-17	chr19	45001448	45038198	protein_coding
UBD	ENSG00000213886.4	3.65e-65	0	0	1	1	1	1230	834	626	919	776	1020	795	680	1200	2060	3350	-0.069	0.934	0.121	1	0.387	0.000976	1.41	4.89e-43	1.72	3.65e-65	chr6	29555514	29559732	protein_coding
ANXA6	ENSG00000197043.14	4.07e-65	0	0	-1	1	1	1010	916	984	968	573	635	828	1050	809	884	2450	-0.147	0.841	0.0885	1	-0.259	0.0723	0.628	3.53e-07	1.95	4.07e-65	chr5	151100705	151157785	protein_coding
DHRS9	ENSG00000073737.16	4.17e-65	0	0	1	1	1	3620	5060	1720	2490	3110	3070	5160	1690	2840	6580	4470	0.0278	0.96	-0.0247	1	0.191	0.013	1.08	4.17e-65	0.542	1.68e-16	chr2	169064788	169096167	protein_coding
RND1	ENSG00000172602.11	9.04e-65	0	0	1	1	1	225	253	50.1	115	142	108	260	69.8	339	568	345	0.0395	0.97	0.479	1	1.56	1.76e-31	2	9.04e-65	1.67	1.23e-39	chr12	48857144	48865870	protein_coding
PSMB8	ENSG00000204264.11	3.62e-64	0	0	1	1	1	5870	3460	2870	4930	4130	6440	3270	3440	9200	10200	10800	-0.0786	0.889	0.26	0.147	0.901	3.42e-30	1.31	3.62e-64	0.742	6.1e-21	chr6	32840716	32844679	protein_coding
FICD	ENSG00000198855.7	5.73e-64	0	0	1	1	1	610	623	483	419	373	471	576	510	583	788	1270	-0.115	0.841	0.0794	1	0.479	2.58e-06	1.08	2.81e-33	1.43	5.73e-64	chr12	108515276	108525837	protein_coding
CDH17	ENSG00000079112.10	8.12e-64	0	0	-1	-1	-1	198	234	243	247	314	212	210	237	172	79.4	32	-0.162	0.842	-0.0395	1	-0.526	0.000419	-1.98	3.12e-45	-2.74	8.12e-64	chr8	94127161	94217303	protein_coding
LGALS9	ENSG00000168961.17	8.33e-64	0	1	1	1	1	5950	2850	1890	3450	3860	6280	2780	2730	12900	12200	10500	-0.0361	0.97	0.534	0.000582	1.9	8.33e-64	1.67	2.23e-49	0.748	2.16e-10	chr17	27629797	27649560	protein_coding
PTX3	ENSG00000163661.4	1.25e-63	0	0	1	1	1	79.9	23.8	20.4	22.2	16	16.7	30.8	35.2	222	235	177	0.393	0.822	0.807	0.422	3.32	5.33e-50	3.83	1.25e-63	3.43	3.76e-47	chr3	157436849	157443633	protein_coding
ATP10A	ENSG00000206190.12	3.44e-63	0	0	1	1	1	200	110	141	118	97.1	139	111	164	540	341	237	0.0108	0.992	0.217	1	2.19	3.44e-63	1.81	1.49e-42	0.77	9.46e-09	chr15	25677270	25865184	protein_coding
HLA-J	ENSG00000204622.11	4.19e-63	0	0	1	1	1	122	49	41.9	66	55	95.5	41.1	39.8	153	365	312	-0.25	0.879	-0.0693	1	1.21	7.28e-11	2.73	4.19e-63	1.71	8.41e-29	chr6	30005970	30009956	transcribed_unprocessed_pseudogene
EDN1	ENSG00000078401.7	7.01e-63	0	0	1	1	1	1560	1250	876	1040	2780	862	1150	962	2310	3190	1220	-0.118	0.721	0.136	1	1.15	7.01e-63	0.202	0.00479	0.505	2.22e-12	chr6	12290360	12297194	protein_coding
ACKR4	ENSG00000129048.7	1.15e-62	0	1	1	1	1	432	175	98.2	244	337	472	166	145	1040	795	853	-0.0754	0.953	0.562	0.0575	2.09	1.15e-62	1.24	3.23e-24	0.851	4.23e-12	chr3	132597269	132618967	protein_coding
UBA7	ENSG00000182179.13	1.38e-62	0	0	1	1	1	995	582	412	562	794	908	629	531	1910	1730	1890	0.112	0.886	0.367	0.162	1.77	1.38e-62	1.12	3.95e-27	1.06	2.77e-24	chr3	49805208	49813953	protein_coding
CD38	ENSG00000004468.13	1.41e-62	0	0	1	1	1	173	91.4	73.9	66.5	84.5	75.1	81.5	84.3	415	407	352	-0.167	0.9	0.182	1	2.64	1.41e-62	2.26	1.3e-54	2.22	2.27e-49	chr4	15778274	15853232	protein_coding
CHMP3	ENSG00000115561.16	1.92e-62	0	0	-1	-1	-1	5230	5910	5980	5800	6110	6090	5400	5710	4840	3450	2970	-0.131	0.503	-0.0654	1	-0.261	0.000159	-0.825	1.48e-39	-1.04	1.92e-62	chr2	86503429	86563479	protein_coding
MXD1	ENSG00000059728.11	2.44e-62	0	0	1	1	1	1570	1070	1220	1040	1250	1120	1150	1240	2610	3180	1840	0.107	0.841	0.0232	1	1.33	1.21e-57	1.35	2.44e-62	0.718	1.37e-17	chr2	69897687	69942945	protein_coding
CIITA	ENSG00000179583.19	2.63e-62	0	0	1	1	1	320	121	114	168	195	260	157	160	789	438	801	0.381	0.392	0.49	0.219	2.23	2.63e-62	1.16	4.04e-18	1.62	2.41e-37	chr16	10866221	10943021	protein_coding
CFLAR	ENSG00000003402.20	3.14e-62	0	0	1	1	1	12200	11900	9050	9290	11500	9370	12700	9470	16100	17800	15100	0.0945	0.569	0.065	1	0.789	3.14e-62	0.636	1.71e-41	0.691	1.75e-48	chr2	201116153	201176687	protein_coding
ZNFX1	ENSG00000124201.15	4.1e-62	0	1	1	1	1	18600	12300	8910	9700	10800	14400	12700	13700	42300	36900	24100	0.0415	0.969	0.617	0.000281	2.13	4.1e-62	1.77	4.71e-43	0.741	4.66e-08	chr20	49237945	49278426	protein_coding
CSRNP1	ENSG00000144655.15	4.66e-62	0	0	1	1	1	1650	1420	667	757	2130	796	1550	798	3100	4060	1210	0.123	0.885	0.259	1	2.03	4.66e-62	0.932	3.23e-14	0.598	5.92e-06	chr3	39141854	39154562	protein_coding
ITGA5	ENSG00000161638.11	1.19e-61	0	0	1	1	1	767	877	603	694	408	505	827	611	847	1270	1040	-0.0863	0.905	0.0183	1	0.285	0.0147	1.64	1.19e-61	1.04	1.7e-25	chr12	54395260	54419266	protein_coding
HCG27	ENSG00000206344.7	1.73e-61	0	0	1	1	1	255	53.5	90.3	142	207	105	72.1	112	480	854	437	0.435	0.501	0.298	1	1.75	1.87e-37	2.05	1.73e-61	2.05	1.41e-50	chr6	31197759	31203968	lncRNA
CRYZL2P-SEC16B	ENSG00000254154.8	2.74e-61	0	0	1	1	1	779	509	550	466	700	584	589	632	1670	1040	1050	0.207	0.678	0.198	1	1.84	2.74e-61	0.565	9.62e-07	0.843	1.1e-13	chr1	177928787	178038007	lncRNA
IFITM2	ENSG00000185201.16	3.05e-61	0	0	1	1	1	2490	602	539	859	1130	2190	599	757	3910	7660	6660	-0.00724	0.995	0.488	0.572	2.18	9.91e-38	2.77	3.05e-61	1.6	7.41e-21	chr11	307630	315272	protein_coding
CCL20	ENSG00000115009.13	3.38e-61	0	0	1	1	1	828	468	222	279	336	230	416	254	742	2920	2410	-0.17	0.912	0.193	1	1.41	8.54e-11	3.12	1.57e-53	3.38	3.38e-61	chr2	227805738	227817564	protein_coding
SEC24D	ENSG00000150961.15	6.55e-61	0	0	1	1	1	1100	1100	919	720	700	646	1050	948	1280	1670	2000	-0.0564	0.945	0.045	1	0.832	2.54e-15	1.25	5.12e-36	1.63	6.55e-61	chr4	118722822	118838683	protein_coding
PDGFA	ENSG00000197461.13	7.16e-61	0	0	1	1	1	474	369	371	376	321	423	402	369	512	942	651	0.122	0.862	-0.00111	1	0.447	6.14e-05	1.56	7.16e-61	0.623	1.95e-10	chr7	497257	520296	protein_coding
TRMT9B	ENSG00000250305.9	1.08e-60	0	0	0	-1	-1	396	266	571	386	710	439	307	553	362	162	206	0.206	0.775	-0.0482	1	-0.0919	0.635	-2.13	1.08e-60	-1.09	1.03e-17	chr8	12945641	13031503	protein_coding
LINC02532	ENSG00000235142.10	1.1e-60	0	0	-1	-1	-1	2560	2280	1510	2580	6060	3260	2750	1360	1940	1980	1850	0.269	0.22	-0.145	1	-0.41	0.000215	-1.61	1.1e-60	-0.812	1.31e-15	chr6	106705333	106788148	lncRNA
PXK	ENSG00000168297.16	1.25e-60	0	0	1	1	1	469	305	301	332	336	310	308	339	983	925	552	0.0166	0.986	0.17	1	1.57	1.25e-60	1.46	8.91e-57	0.83	1.27e-17	chr3	58332879	58426127	protein_coding
MYO1D	ENSG00000176658.17	1.26e-60	0	0	0	-1	-1	7840	8970	8690	7950	8980	10700	8430	8510	7610	5290	3250	-0.0898	0.905	-0.0297	1	-0.0622	0.701	-0.764	1.21e-12	-1.71	1.26e-60	chr17	32492521	32877177	protein_coding
DCP1A	ENSG00000272886.6	1.51e-60	0	0	1	1	1	1960	1720	1410	1420	1530	1650	1770	1480	3320	3060	2270	0.0354	0.957	0.0742	1	1.22	1.51e-60	0.999	3.9e-42	0.456	3.21e-09	chr3	53283428	53347586	protein_coding
MMP24	ENSG00000125966.10	1.87e-60	0	0	-1	-1	-1	2570	2460	2910	3000	3550	3720	2450	2800	2140	1730	912	-0.00979	0.992	-0.0555	1	-0.487	0.000397	-1.04	1.96e-16	-2.03	1.87e-60	chr20	35226689	35276998	protein_coding
BNIP3L	ENSG00000104765.16	2.16e-60	0	0	-1	-1	-1	2730	3510	2860	3230	3640	3060	3250	2570	2170	1450	1560	-0.112	0.811	-0.153	1	-0.575	1.33e-11	-1.32	2.16e-60	-0.967	7.03e-33	chr8	26383053	26505636	protein_coding
BACH2	ENSG00000112182.15	3.38e-60	0	0	1	1	1	488	359	264	221	313	287	377	257	695	1500	607	0.0723	0.954	-0.0413	1	1.65	4e-29	2.25	3.38e-60	1.08	1.39e-13	chr6	89926527	90296908	protein_coding
TIPARP	ENSG00000163659.13	3.87e-60	0	0	1	1	1	7130	6620	3130	3320	5340	4000	6350	3530	13100	18300	7640	-0.06	0.953	0.172	1	1.98	3.87e-60	1.77	5.46e-49	0.934	8.43e-14	chr3	156673234	156706770	protein_coding
ACP7	ENSG00000183760.11	4.31e-60	0	0	1	1	1	481	688	313	346	308	337	730	276	404	917	493	0.0822	0.909	-0.182	1	0.221	0.091	1.58	4.31e-60	0.55	1.17e-07	chr19	39083912	39111493	protein_coding
AC022034.1	ENSG00000237807.4	5.25e-60	0	0	1	1	1	484	244	254	344	437	316	240	296	1220	692	797	-0.0291	0.978	0.221	1	1.82	5.25e-60	0.666	5.99e-09	1.33	1.61e-32	chr8	53493522	53524336	lncRNA
DUSP10	ENSG00000143507.18	6.34e-60	0	0	1	1	1	3180	2830	2060	2470	2420	2310	2710	2130	4160	6590	4140	-0.0591	0.932	0.0463	1	0.753	4.91e-16	1.45	6.34e-60	0.84	3.53e-20	chr1	221701423	221742089	protein_coding
ETV3	ENSG00000117036.12	6.98e-60	0	0	1	1	1	2780	2640	1750	1690	2130	1820	2640	1840	3930	6490	2820	0.00301	0.997	0.0695	1	1.22	1.62e-33	1.61	6.98e-60	0.629	1.68e-09	chr1	157121190	157138474	protein_coding
HSD17B7P2	ENSG00000099251.14	8.94e-60	0	0	1	1	1	340	278	248	236	233	238	344	256	535	694	340	0.306	0.192	0.0486	1	1.17	3.46e-29	1.57	8.94e-60	0.517	1.3e-06	chr10	38356379	38378505	transcribed_unprocessed_pseudogene
ITM2A	ENSG00000078596.11	9.61e-60	0	0	-1	-1	-1	570	535	654	702	857	812	516	599	344	294	393	-0.0482	0.953	-0.129	1	-1.02	7.83e-24	-1.54	9.61e-60	-1.05	1.56e-31	chrX	79360383	79367667	protein_coding
GBP1P1	ENSG00000225492.6	1.01e-59	0	1	1	1	1	68.4	3.7	3.56	11.5	14.4	25.5	5.29	13.5	248	167	192	0.496	0.924	1.91	0.0416	4.42	1.01e-59	3.52	1.24e-49	2.91	3.45e-45	chr1	89407678	89426243	transcribed_unprocessed_pseudogene
RIPOR2	ENSG00000111913.19	1.43e-59	0	0	1	1	1	124	40.9	40.4	65.4	76.6	86.9	43.6	50.4	356	323	157	0.0816	0.967	0.334	1	2.45	1.43e-59	2.08	1.56e-50	0.853	1.17e-08	chr6	24804281	25042170	protein_coding
SLFN5	ENSG00000166750.10	1.56e-59	0	1	1	1	1	10300	7470	4670	5650	8770	9280	7660	7410	22200	16900	13200	0.0348	0.973	0.665	9.94e-06	1.97	1.56e-59	0.949	2.37e-14	0.511	0.000118	chr17	35243070	35273655	protein_coding
IFI35	ENSG00000068079.7	2.89e-59	0	1	1	1	1	5420	1900	1730	2830	3270	6540	1810	2320	10400	11700	11700	-0.0723	0.939	0.424	0.0475	1.88	2.89e-59	1.84	4.53e-57	0.843	2.19e-12	chr17	43006724	43014456	protein_coding
RTP4	ENSG00000136514.3	3.84e-59	0	1	1	1	1	989	232	195	538	646	803	240	362	2230	2450	2200	0.0491	0.969	0.887	1.19e-07	2.05	3.84e-59	1.92	7.63e-54	1.45	5.66e-31	chr3	187368384	187372076	protein_coding
DERL3	ENSG00000099958.14	4.5e-59	0	0	-1	1	1	111	89.2	110	120	62.5	48.6	91.5	119	82.1	110	279	0.0329	0.983	0.118	1	-0.547	0.00447	0.815	1.08e-06	2.52	4.5e-59	chr22	23834502	23839128	protein_coding
NEFL	ENSG00000277586.2	5.17e-59	0	0	0	-1	-1	1380	1040	1760	1270	1640	2390	932	1810	1320	940	669	-0.164	0.81	0.0367	1	0.046	0.807	-0.803	8.22e-12	-1.83	5.17e-59	chr8	24950954	24957110	protein_coding
H4C8	ENSG00000158406.4	6.04e-59	0	0	1	1	1	366	168	138	165	242	294	168	165	694	1030	603	0.00739	0.994	0.258	1	2.07	9.15e-51	2.09	6.04e-59	1.04	7.38e-15	chr6	26277608	26285638	protein_coding
CEACAM1	ENSG00000079385.22	6.07e-59	0	0	1	1	1	6490	6020	2810	3730	5260	5420	6300	3270	10100	13900	8030	0.0656	0.924	0.218	1	1.44	6.07e-59	1.41	4.37e-57	0.566	1.23e-09	chr19	42507303	42561234	protein_coding
ANGPTL4	ENSG00000167772.12	1.04e-58	0	0	1	1	1	289	552	101	115	98.4	95.5	535	107	427	562	293	-0.0467	0.969	0.0894	1	1.9	1.21e-31	2.53	1.04e-58	1.62	3.69e-23	chr19	8363288	8374370	protein_coding
CAPS	ENSG00000105519.17	1.72e-58	0	0	-1	-1	-1	1220	996	1350	1890	1420	2050	1040	1270	1030	411	773	0.0623	0.942	-0.0803	1	-0.869	7.63e-15	-1.79	1.72e-58	-1.4	1.11e-39	chr19	5912338	5916211	protein_coding
SEMA7A	ENSG00000138623.10	2.13e-58	0	0	1	1	1	4950	10400	1920	2460	2490	1980	10600	2110	5480	8460	3610	0.0275	0.975	0.135	1	1.16	6.41e-25	1.76	2.13e-58	0.867	3.1e-14	chr15	74409288	74433958	protein_coding
ACSM3	ENSG00000005187.12	2.72e-58	0	0	-1	-1	-1	1460	1470	1330	1880	1730	2010	1290	1240	1330	721	1640	-0.185	0.381	-0.0975	1	-0.499	1.12e-09	-1.26	2.72e-58	-0.293	0.000342	chr16	20610242	20797581	protein_coding
PML	ENSG00000140464.20	4.4e-58	0	1	1	1	1	9500	5610	3830	5990	5600	8410	5820	6170	21900	16800	14800	0.0527	0.959	0.688	1.04e-06	1.87	4.4e-58	1.59	6.71e-42	0.812	2.35e-11	chr15	73994672	74047827	protein_coding
PSMB8-AS1	ENSG00000204261.9	5.32e-58	0	1	1	1	1	656	165	198	389	448	654	179	331	1390	1250	1560	0.122	0.912	0.74	2.78e-06	1.84	5.32e-58	1.48	2.04e-39	1.26	1.33e-29	chr6	32844077	32846500	lncRNA
AEN	ENSG00000181026.15	5.34e-58	0	0	1	1	1	2200	2780	1810	1380	1360	1490	2780	1830	3020	3390	2170	-0.00154	0.997	0.0207	1	1.13	9.88e-42	1.32	5.34e-58	0.547	2.21e-10	chr15	88621336	88632281	protein_coding
OTUD1	ENSG00000165312.6	5.75e-58	0	0	1	1	1	673	280	354	451	556	722	266	354	1170	1570	1020	-0.0729	0.939	0.00211	1	1.37	4.22e-44	1.49	5.75e-58	0.493	6.4e-07	chr10	23439457	23442390	protein_coding
PDCD4	ENSG00000150593.18	1.34e-57	0	0	-1	-1	-1	949	955	1050	1250	1320	1180	836	985	705	483	732	-0.192	0.501	-0.0885	1	-0.822	2.08e-18	-1.44	1.34e-57	-0.689	1.31e-14	chr10	110871794	110900006	protein_coding
APOL2	ENSG00000128335.14	1.64e-57	0	1	1	1	1	7250	4280	3910	6890	4970	5810	4320	5050	16300	10400	10600	0.0136	0.984	0.371	0.000481	1.24	1.64e-57	1.06	8.1e-42	0.862	9.44e-28	chr22	36226208	36239954	protein_coding
SLC17A4	ENSG00000146039.11	2.3e-57	0	0	-1	-1	-1	180	155	157	171	397	265	168	155	129	75.9	125	0.112	0.925	-0.0242	1	-0.389	0.0332	-2.38	2.3e-57	-1.08	4.08e-15	chr6	25754698	25781199	protein_coding
DAPP1	ENSG00000070190.13	3.82e-57	0	1	1	1	1	1090	960	599	729	995	910	941	757	2010	1670	1350	-0.0295	0.97	0.338	0.0685	1.47	3.82e-57	0.751	2.74e-16	0.57	1.67e-09	chr4	99816826	99870190	protein_coding
DCLRE1C	ENSG00000152457.18	4.77e-57	0	0	1	1	1	1560	1230	1080	1220	1330	1010	1260	1280	2890	2200	2080	0.0367	0.959	0.241	0.345	1.24	4.77e-57	0.727	1.48e-20	1.04	3.45e-40	chr10	14897358	14954432	protein_coding
NOD1	ENSG00000106100.11	5.46e-57	0	0	1	1	1	773	555	655	637	637	615	665	688	1440	900	940	0.259	0.114	0.0729	1	1.18	5.46e-57	0.501	4.82e-11	0.613	2.41e-16	chr7	30424526	30478784	protein_coding
IFITM1	ENSG00000185885.16	1.31e-56	0	0	1	1	1	4480	1060	919	1500	2190	4110	1060	1330	7060	13700	11900	0.000373	0.999	0.535	0.216	2.23	8.69e-40	2.65	1.31e-56	1.53	3.77e-19	chr11	313505	315272	protein_coding
SLC25A28	ENSG00000155287.11	2.03e-56	0	1	1	1	1	788	427	422	600	511	611	493	557	1950	1110	1200	0.206	0.681	0.401	0.067	1.7	2.03e-56	1.12	1.4e-24	0.968	8.4e-19	chr10	99610521	99620609	protein_coding
TLDC2	ENSG00000101342.10	4.41e-56	0	0	-1	-1	-1	229	355	409	174	215	210	335	398	94.1	56.1	44	-0.0812	0.926	-0.0429	1	-0.888	1.77e-08	-1.92	2.49e-38	-2.25	4.41e-56	chr20	36876120	36894235	protein_coding
TIMM23B-AGAP6	ENSG00000178440.7	5.64e-56	1	0	1	1	1	1270	1400	1080	921	1140	849	1650	1200	1850	1420	1180	0.237	0.0236	0.153	1	1	5.64e-56	0.32	7.59e-07	0.478	1.49e-13	chr10	49942055	50011654	lncRNA
PABPC1	ENSG00000070756.16	1.31e-55	0	0	0	-1	-1	32700	39000	32400	35100	32000	36100	35300	33800	36800	25700	21200	-0.142	0.151	0.0604	1	0.0657	0.316	-0.318	3.4e-10	-0.766	1.31e-55	chr8	100685815	100722809	protein_coding
BCAS1	ENSG00000064787.13	1.47e-55	0	0	-1	-1	-1	1080	1450	616	1140	1850	1420	1380	571	705	598	1040	-0.0749	0.927	-0.11	1	-0.69	9.28e-10	-1.63	1.47e-55	-0.45	4.4e-05	chr20	53936776	54070594	protein_coding
IRF7	ENSG00000185507.21	1.8e-55	0	1	1	1	1	4330	1600	1210	2330	2270	5050	1690	2370	9680	8740	8360	0.0783	0.94	0.974	6.33e-11	2.06	1.8e-55	1.94	8.42e-50	0.726	1.64e-07	chr11	612552	615983	protein_coding
CPXM1	ENSG00000088882.8	2.46e-55	0	0	1	1	1	50.3	9.06	10.3	9.12	8.63	16.8	12.3	8.83	127	229	71.7	0.453	0.889	-0.158	1	3.8	1.48e-31	4.72	2.46e-55	2.08	2.2e-14	chr20	2794073	2800627	protein_coding
GATA3	ENSG00000107485.18	4.68e-55	0	0	1	1	1	497	361	282	308	308	488	358	324	937	967	637	-0.0128	0.989	0.203	1	1.61	6.59e-49	1.65	4.68e-55	0.381	0.000962	chr10	8045377	8075198	protein_coding
MOB3C	ENSG00000142961.14	6.23e-55	0	1	1	1	1	863	627	531	612	734	847	671	675	1730	1070	1120	0.0938	0.896	0.348	0.079	1.5	6.23e-55	0.55	3.03e-08	0.408	6.36e-05	chr1	46607714	46616891	protein_coding
TBC1D22B	ENSG00000065491.8	8.6e-55	0	0	1	1	1	1440	1210	1090	1080	1060	1160	1200	1130	2120	2720	1620	-0.00214	0.997	0.0541	1	0.969	7.88e-27	1.36	8.6e-55	0.483	2.19e-07	chr6	37257771	37332970	protein_coding
ZCCHC2	ENSG00000141664.10	1.08e-54	0	1	1	1	1	4440	4290	3100	2790	3290	3270	4310	3980	8070	6120	5160	0.00457	0.994	0.359	0.0416	1.53	1.08e-54	0.898	2.43e-19	0.659	1.37e-10	chr18	62523024	62587709	protein_coding
NFKBIE	ENSG00000146232.17	1.33e-54	0	0	1	1	1	1640	959	984	1460	786	1410	964	1100	3040	2910	2830	0.00792	0.992	0.161	1	1.06	1.33e-17	1.89	1.33e-54	1.01	4.13e-16	chr6	44258165	44265788	protein_coding
HADHB	ENSG00000138029.14	2.49e-54	0	0	-1	-1	-1	3940	4260	4180	4720	4350	4990	3940	4040	3210	2710	3030	-0.114	0.373	-0.0484	1	-0.558	5e-30	-0.684	7.68e-47	-0.721	2.49e-54	chr2	26243169	26290465	protein_coding
XDH	ENSG00000158125.10	3.62e-54	0	0	1	1	1	304	298	161	132	186	189	302	179	250	543	797	0.0203	0.987	0.151	1	0.928	8.66e-09	1.54	1.89e-29	2.08	3.62e-54	chr2	31334320	31414742	protein_coding
BDNF	ENSG00000176697.19	3.87e-54	0	0	1	1	1	771	505	587	566	608	667	506	616	948	1580	1130	0.00311	0.997	0.0699	1	0.743	2.59e-14	1.38	3.87e-54	0.757	1.58e-16	chr11	27654892	27722058	protein_coding
MOV10	ENSG00000155363.18	4.28e-54	0	0	1	1	1	3020	2230	2180	2460	2190	2590	2490	2380	5550	4140	4050	0.162	0.514	0.129	1	1.17	4.28e-54	0.922	6.87e-34	0.647	5.01e-17	chr1	112673140	112700746	protein_coding
UPK1B	ENSG00000114638.8	4.32e-54	0	0	-1	-1	-1	1070	1300	1520	1600	994	904	1140	1480	907	437	413	-0.19	0.254	-0.0431	1	-0.821	1.46e-28	-1.19	4.32e-54	-1.13	8.37e-52	chr3	119173516	119205143	protein_coding
GSDMB	ENSG00000073605.18	6.88e-54	1	0	1	1	1	34200	20200	17800	24700	37800	36100	24700	20000	50100	51600	58700	0.291	0.00319	0.165	1	1.02	6.88e-54	0.45	3.79e-11	0.701	1.01e-25	chr17	39904594	39919854	protein_coding
DCAF6	ENSG00000143164.15	9.39e-54	0	0	-1	-1	-1	4990	5160	5640	5850	5880	5730	4640	5610	4710	3070	3590	-0.151	0.319	-0.0082	1	-0.312	1.88e-06	-0.937	9.39e-54	-0.676	1.14e-28	chr1	167935782	168075843	protein_coding
MIR6891	ENSG00000277402.1	1.32e-53	0	0	1	1	1	87.1	32	22.4	36.3	38.3	52.6	31.4	30.6	124	243	260	-0.0265	0.989	0.451	1	1.76	3.89e-18	2.67	1.32e-53	2.31	2.62e-45	chr6	31355223	31355316	miRNA
GEM	ENSG00000164949.8	1.48e-53	0	0	1	1	1	264	225	198	142	179	128	206	200	426	686	247	-0.136	0.893	0.018	1	1.59	2.21e-30	1.94	1.48e-53	0.935	4.09e-11	chr8	94249252	94262350	protein_coding
CCDC71L	ENSG00000253276.3	1.51e-53	0	0	1	1	1	1410	1470	985	1080	1130	1400	1410	1050	1550	2190	1840	-0.0549	0.911	0.0934	1	0.526	9.59e-15	0.952	1.51e-53	0.396	5.79e-10	chr7	106654359	106661158	protein_coding
NMI	ENSG00000123609.11	3.35e-53	0	1	1	1	1	2180	1230	1100	1500	1470	1930	1110	1400	4300	3810	3940	-0.146	0.807	0.358	0.0618	1.52	3.35e-53	1.37	3.78e-44	1.03	2.3e-25	chr2	151270469	151289894	protein_coding
TRAFD1	ENSG00000135148.12	3.37e-53	0	0	1	1	1	1910	1250	1200	1580	1350	1770	1210	1340	3880	2660	2820	-0.0434	0.954	0.165	1	1.3	3.37e-53	0.978	1.6e-30	0.672	6.96e-15	chr12	112125537	112153604	protein_coding
PDIA3	ENSG00000167004.13	3.51e-53	0	0	-1	1	1	13800	14300	14300	14500	9770	11700	12900	14600	12200	13700	19800	-0.153	0.124	0.0337	1	-0.257	2e-06	0.493	2.05e-22	0.763	3.51e-53	chr15	43746409	43773278	protein_coding
ABCB1	ENSG00000085563.15	3.66e-53	0	0	0	-1	-1	1930	1820	2130	2360	2560	2370	1710	2020	2210	1110	1030	-0.0857	0.876	-0.0716	1	-0.0934	0.39	-1.21	2.32e-52	-1.21	3.66e-53	chr7	87503016	87713323	protein_coding
RDH5	ENSG00000135437.9	4.17e-53	0	0	-1	-1	-1	374	389	452	520	465	427	399	434	337	148	173	0.0387	0.967	-0.0556	1	-0.635	2.1e-09	-1.64	4.17e-53	-1.3	4.12e-39	chr12	55720366	55724705	protein_coding
TNFAIP2	ENSG00000185215.9	4.37e-53	0	0	1	1	1	2300	1660	951	1620	1450	1460	1840	1020	3170	4370	5490	0.148	0.855	0.1	1	0.967	1.12e-13	1.59	6.63e-37	1.91	4.37e-53	chr14	103123441	103137439	protein_coding
PMAIP1	ENSG00000141682.11	5.35e-53	0	0	1	1	1	4110	2890	1820	2140	2980	2050	2700	1990	7060	11400	6150	-0.0961	0.921	0.13	1	1.72	1.47e-41	1.93	5.35e-53	1.59	1.84e-35	chr18	59899947	59904306	protein_coding
ALDH6A1	ENSG00000119711.13	8.54e-53	0	0	-1	-1	-1	1230	1210	1490	1300	1590	1730	1110	1370	837	639	993	-0.128	0.794	-0.13	1	-0.635	4.49e-12	-1.31	8.54e-53	-0.806	8.91e-22	chr14	74056846	74084492	protein_coding
PSAP	ENSG00000197746.14	9.27e-53	0	0	-1	-1	-1	36500	38600	37300	41500	39100	51300	35800	35400	29100	28300	28100	-0.109	0.596	-0.0751	1	-0.51	1.77e-18	-0.465	1.03e-15	-0.865	9.27e-53	chr10	71816297	71851325	protein_coding
CITED2	ENSG00000164442.10	1.16e-52	0	0	1	1	1	1660	720	1230	1210	1390	1340	689	1250	2300	4460	1990	-0.0614	0.949	0.0264	1	0.923	1.49e-15	1.68	1.16e-52	0.572	1.44e-06	chr6	139371806	139374648	protein_coding
SMOC1	ENSG00000198732.10	1.24e-52	0	0	1	1	1	1800	1830	1590	1220	1150	1570	1690	1730	1580	3210	2420	-0.113	0.862	0.121	1	0.381	0.0006	1.48	1.24e-52	0.622	8.55e-10	chr14	69854130	70032366	protein_coding
SLCO4A1	ENSG00000101187.16	1.48e-52	0	0	1	1	1	3200	2940	3450	2610	1680	2350	3090	3610	3370	4760	4140	0.0691	0.928	0.064	1	0.37	0.000796	1.5	1.48e-52	0.818	4.7e-16	chr20	62642502	62685785	protein_coding
GBX2	ENSG00000168505.7	1.73e-52	0	0	0	1	1	137	138	104	102	67.5	95.7	124	92.8	114	315	220	-0.159	0.886	-0.163	1	0.164	0.482	2.22	1.73e-52	1.19	9.2e-17	chr2	236165235	236168386	protein_coding
GSN	ENSG00000148180.19	2.19e-52	0	0	-1	-1	-1	6660	7580	7650	7640	6530	7640	7200	7750	6420	4270	3910	-0.0741	0.855	0.018	1	-0.249	0.000411	-0.614	1.85e-21	-0.965	2.19e-52	chr9	121207793	121332843	protein_coding
CAT	ENSG00000121691.7	3.09e-52	0	0	-1	-1	-1	2480	3200	3140	2990	2480	2250	2920	2940	2100	1230	1550	-0.133	0.531	-0.0947	1	-0.512	7.42e-14	-1.01	3.09e-52	-0.545	3.19e-16	chr11	34438933	34472060	protein_coding
PDGFD	ENSG00000170962.13	5.31e-52	0	0	-1	-1	-1	660	626	777	794	1040	961	570	664	489	366	307	-0.131	0.855	-0.229	1	-0.702	3.12e-09	-1.51	7.45e-43	-1.65	5.31e-52	chr11	103907188	104164379	protein_coding
SIX1	ENSG00000126778.12	5.83e-52	0	0	1	1	1	326	261	226	269	182	279	250	247	733	422	389	-0.071	0.935	0.13	1	1.44	5.83e-52	1.21	6.64e-34	0.471	2.28e-06	chr14	60643420	60658259	protein_coding
TMC7	ENSG00000170537.13	7.28e-52	0	0	1	1	0	858	1320	531	434	731	595	1430	566	781	1630	568	0.12	0.766	0.0904	1	0.846	9.84e-22	1.16	7.28e-52	-0.0693	0.56	chr16	18983933	19063942	protein_coding
KIAA0040	ENSG00000235750.10	8.29e-52	0	0	1	1	0	2700	3650	2060	1910	1950	1990	3410	2220	4260	3340	2170	-0.0955	0.837	0.109	1	1.16	8.29e-52	0.774	5.3e-24	0.126	0.198	chr1	175156985	175192999	protein_coding
BTD	ENSG00000169814.15	8.56e-52	0	0	-1	-1	-1	459	522	544	510	623	549	541	509	340	201	252	0.0465	0.959	-0.094	1	-0.58	5.91e-07	-1.64	8.56e-52	-1.13	5.39e-28	chr3	15601340	15722311	protein_coding
BCAR3	ENSG00000137936.18	9.76e-52	0	0	1	1	1	929	1050	693	643	732	925	999	684	852	1500	1210	-0.0752	0.883	-0.0197	1	0.408	4.66e-07	1.04	9.76e-52	0.391	4.13e-08	chr1	93561740	93847150	protein_coding
YPEL1	ENSG00000100027.16	1.36e-51	0	0	-1	-1	-1	315	230	230	461	619	535	258	220	212	163	218	0.168	0.842	-0.0654	1	-1.13	2.04e-16	-1.93	1.36e-51	-1.29	4.1e-26	chr22	21697535	21735794	protein_coding
H2BC21	ENSG00000184678.10	1.37e-51	0	0	1	1	1	795	670	445	508	569	737	644	483	921	1670	1310	-0.0573	0.949	0.115	1	0.856	1.62e-14	1.55	1.37e-51	0.822	5.19e-15	chr1	149884458	149886652	protein_coding
RASGEF1B	ENSG00000138670.17	1.45e-51	0	0	1	1	1	603	314	389	473	554	605	307	450	1070	1040	823	-0.0256	0.975	0.21	1	1.17	1.45e-51	0.909	4.3e-35	0.441	8.96e-09	chr4	81426392	82044244	protein_coding
ADAM8	ENSG00000151651.16	1.61e-51	0	0	1	1	1	1490	1370	903	1220	832	1030	1450	918	1540	2290	3340	0.0835	0.926	0.0259	1	0.333	0.0117	1.46	9.73e-38	1.7	1.61e-51	chr10	133262419	133276868	protein_coding
NCOA7	ENSG00000111912.20	1.78e-51	0	0	1	1	1	6160	4290	2760	3750	7230	3840	4000	3300	11500	13100	7890	-0.102	0.893	0.254	1	1.61	1.78e-51	0.854	4.1e-15	1.04	1.37e-21	chr6	125781160	125932034	protein_coding
BTN3A2	ENSG00000186470.14	3.51e-51	0	0	1	1	1	2540	1320	1450	1970	1660	2620	1290	1570	2870	4410	6230	-0.0294	0.971	0.115	1	0.541	8.61e-08	1.41	3.51e-51	1.25	6.83e-41	chr6	26365158	26378320	protein_coding
MYEOV	ENSG00000172927.8	5.58e-51	0	0	1	1	1	1560	1160	1240	1470	1160	1220	1140	1270	1930	2710	2270	-0.022	0.975	0.034	1	0.397	9.85e-06	1.22	5.58e-51	0.902	5.71e-28	chr11	69294150	69367726	protein_coding
GTPBP4	ENSG00000107937.19	9.8e-51	0	0	1	1	1	7590	9480	6740	6050	5880	6190	8890	6810	7350	10300	8170	-0.0929	0.691	0.0146	1	0.281	1.89e-06	0.808	9.8e-51	0.401	7.63e-13	chr10	988433	1019932	protein_coding
RERG	ENSG00000134533.6	1.58e-50	0	0	-1	-1	-1	730	577	1180	937	909	762	516	1120	557	369	369	-0.159	0.686	-0.0795	1	-0.747	1.23e-16	-1.3	1.58e-50	-1.05	6.09e-35	chr12	15107782	15348675	protein_coding
DNAJB9	ENSG00000128590.5	1.59e-50	0	0	0	1	1	727	469	440	490	567	622	464	401	489	1330	2000	-0.0133	0.989	-0.136	1	-0.00671	0.977	1.23	4.02e-27	1.68	1.59e-50	chr7	108569866	108574850	protein_coding
TNFSF13B	ENSG00000102524.11	2.47e-50	0	0	1	1	1	105	27.3	28.1	31.9	48.3	49.4	22.6	41.3	340	246	219	-0.242	0.923	0.54	1	3.41	2.47e-50	2.35	7.78e-29	2.12	2.58e-23	chr13	108251239	108308484	protein_coding
C11orf54	ENSG00000182919.14	2.72e-50	0	0	-1	-1	-1	681	592	671	796	1100	1070	590	586	554	429	422	-0.0059	0.992	-0.198	1	-0.525	3.06e-07	-1.36	1.33e-48	-1.35	2.72e-50	chr11	93741590	93764749	protein_coding
AC005622.1	ENSG00000283525.1	3.84e-50	0	0	1	1	1	44.1	3.73	3	9	10.5	16.7	10.4	10	47.1	220	111	1.49	0.352	1.76	0.389	2.38	1.43e-10	4.4	3.84e-50	2.77	2.47e-23	chr19	43690001	43700508	transcribed_unprocessed_pseudogene
TNFRSF1B	ENSG00000028137.19	3.87e-50	0	0	1	1	1	159	97.9	69.8	87.5	62	111	85.8	68.2	222	357	425	-0.187	0.893	-0.0378	1	1.34	8.81e-14	2.52	3.87e-50	1.95	1.28e-34	chr1	12166990	12209228	protein_coding
STC2	ENSG00000113739.10	4.01e-50	0	0	1	1	1	3970	3620	3030	2860	3140	4370	3570	2950	3750	6040	6420	-0.0194	0.971	-0.0411	1	0.392	1.23e-08	0.941	4.01e-50	0.555	5.97e-18	chr5	173314712	173329503	protein_coding
ZC3H12A	ENSG00000163874.11	4.15e-50	0	0	1	1	1	2010	1920	1010	1520	1950	1390	2110	1120	3440	3050	2560	0.131	0.719	0.15	1	1.18	4.15e-50	0.648	3.94e-16	0.879	2.6e-28	chr1	37474579	37484377	protein_coding
PRR11	ENSG00000068489.12	5.33e-50	0	0	-1	-1	-1	2150	2550	2610	3100	2170	1790	2280	2630	2370	1150	885	-0.163	0.35	0.011	1	-0.385	6.24e-08	-0.912	2.48e-40	-1.02	5.33e-50	chr17	59155498	59204705	protein_coding
KIF12	ENSG00000136883.14	5.4e-50	0	0	-1	-1	-1	1210	850	1100	1660	1720	2060	925	1110	1090	510	1080	0.123	0.883	0.0145	1	-0.608	1.22e-06	-1.75	5.4e-50	-0.925	3.43e-15	chr9	114086125	114099291	protein_coding
CGAS	ENSG00000164430.16	6.32e-50	0	0	1	1	1	2060	1610	2010	1860	1420	1810	1550	2040	2720	2900	2710	-0.0524	0.927	0.0171	1	0.548	5.26e-14	1.03	6.32e-50	0.581	1.87e-16	chr6	73413514	73452297	protein_coding
ISG15	ENSG00000187608.10	1.28e-49	0	1	1	1	1	6380	2290	2230	3680	3670	7180	2220	3450	13500	14000	11500	-0.0454	0.967	0.633	0.000291	1.88	1.09e-46	1.93	1.28e-49	0.68	1.04e-06	chr1	1001137	1014540	protein_coding
SCIN	ENSG00000006747.15	1.34e-49	0	0	-1	-1	-1	2920	3130	2950	3310	4320	3450	2930	2760	2890	1780	1680	-0.0979	0.862	-0.0956	1	-0.195	0.0627	-1.28	1.34e-49	-1.04	5.78e-33	chr7	12570576	12660182	protein_coding
AC020915.5	ENSG00000283515.1	1.55e-49	0	0	1	1	1	2680	2410	2200	2210	2200	2560	2500	2480	4030	3070	3170	0.0497	0.912	0.176	0.378	0.868	1.55e-49	0.478	8.09e-16	0.31	3.49e-07	chr19	58228913	58315183	protein_coding
TMEM41A	ENSG00000163900.11	2.88e-49	0	0	0	1	1	2940	2730	2680	2660	2380	2710	2650	2680	2800	4240	3880	-0.0428	0.927	-4.32e-05	1	0.0733	0.358	0.835	2.88e-49	0.516	3.04e-19	chr3	185476495	185499057	protein_coding
COL8A1	ENSG00000144810.16	3.44e-49	0	0	1	1	1	146	111	104	92.6	77.4	76.3	113	103	158	435	185	0.0265	0.987	-0.0114	1	0.776	0.000113	2.49	3.44e-49	1.26	2.92e-12	chr3	99638474	99799226	protein_coding
BCL2L14	ENSG00000121380.12	3.96e-49	0	0	1	1	1	273	95.3	102	213	244	324	114	117	745	382	395	0.259	0.773	0.209	1	1.81	3.96e-49	0.648	3.86e-07	0.285	0.0412	chr12	12049843	12211084	protein_coding
AC104532.1	ENSG00000267314.1	4.01e-49	0	0	-1	-1	-1	379	330	443	536	465	586	350	391	321	134	230	0.0818	0.928	-0.175	1	-0.735	7.99e-10	-1.79	4.01e-49	-1.35	6.11e-36	chr19	5904840	5914707	protein_coding
AC020915.1	ENSG00000267216.1	4.47e-49	0	0	1	1	1	2520	2240	2020	2080	2100	2400	2330	2310	3820	2900	2990	0.0603	0.89	0.197	0.162	0.88	4.47e-49	0.466	1.4e-14	0.319	2.79e-07	chr19	58278965	58315197	lncRNA
INSIG1	ENSG00000186480.13	4.75e-49	0	0	0	-1	-1	5240	8510	4740	4890	5470	4640	7950	4560	4570	4800	2300	-0.099	0.794	-0.0571	1	-0.0974	0.285	-0.187	0.0152	-1.01	4.75e-49	chr7	155297775	155310235	protein_coding
TRANK1	ENSG00000168016.14	9.55e-49	0	1	1	1	1	1690	580	484	762	1130	1420	649	908	5040	3260	2630	0.16	0.911	0.907	0.000298	2.73	9.55e-49	1.53	5.48e-16	0.891	7.43e-06	chr3	36826819	36945098	protein_coding
HSH2D	ENSG00000196684.12	1.01e-48	0	1	1	1	1	2490	1460	853	1570	2130	2200	1710	1630	5140	4170	3990	0.227	0.604	0.937	1.47e-12	1.72	1.01e-48	0.969	3.29e-16	0.86	9.23e-13	chr19	16134027	16158575	protein_coding
TICAM2	ENSG00000243414.5	1.06e-48	0	0	1	1	1	572	435	466	384	420	498	425	469	629	800	1200	-0.0317	0.97	0.00939	1	0.709	9.62e-13	0.924	1.14e-24	1.26	1.06e-48	chr5	115578649	115602479	protein_coding
AL359878.1	ENSG00000205740.2	4.32e-48	0	0	1	1	1	124	61.7	86.8	65.7	107	70.7	72.7	106	327	220	123	0.245	0.843	0.286	1	2.32	4.32e-48	1.03	4.16e-12	0.814	1.38e-06	chr10	971145	988341	lncRNA
AKIRIN1	ENSG00000174574.16	4.7e-48	0	0	1	1	1	4780	4970	3980	3830	3990	4110	4740	4290	6300	6440	5190	-0.0688	0.812	0.108	1	0.72	4.7e-48	0.69	5.3e-46	0.338	2.06e-11	chr1	38991275	39006059	protein_coding
HELZ2	ENSG00000130589.16	6.15e-48	0	1	1	1	1	22400	14300	7800	9760	12100	16700	15700	16300	57300	43600	30600	0.129	0.925	1.07	2.73e-07	2.55	6.15e-48	1.85	1.8e-25	0.876	3.32e-06	chr20	63558085	63574239	protein_coding
GPAT3	ENSG00000138678.11	1.1e-47	0	0	0	1	1	336	572	301	236	150	211	517	302	240	460	374	-0.145	0.81	0.000311	1	0.0301	0.884	1.61	1.1e-47	0.83	4.84e-14	chr4	83535913	83605875	protein_coding
VGLL4	ENSG00000144560.15	1.19e-47	0	0	-1	-1	-1	3250	2810	3210	3730	3950	4940	2660	2950	2940	2850	2440	-0.0758	0.877	-0.12	1	-0.344	8.71e-06	-0.467	1.5e-10	-1.02	1.19e-47	chr3	11556068	11771350	protein_coding
TMEM62	ENSG00000137842.7	1.32e-47	0	0	1	1	1	1140	836	922	972	955	1010	830	979	1530	1780	1620	-0.00982	0.987	0.0844	1	0.658	2.45e-23	0.897	1.32e-47	0.678	1.01e-27	chr15	43123278	43185144	protein_coding
TLK2	ENSG00000146872.17	1.35e-47	0	0	1	1	1	1350	1110	1060	1010	1130	1160	1060	1210	2220	1960	1640	-0.0699	0.909	0.185	1	1.14	1.35e-47	0.793	1.78e-24	0.503	3.52e-10	chr17	62458657	62615481	protein_coding
TMEM132B	ENSG00000139364.10	1.52e-47	0	0	0	-1	-1	193	190	301	106	299	344	182	290	95.1	38.2	87.9	-0.0581	0.969	-0.0516	1	-0.161	0.582	-2.96	1.52e-47	-1.97	1.62e-30	chr12	125186835	125662377	protein_coding
DUSP16	ENSG00000111266.9	1.58e-47	0	0	1	1	1	1850	1180	1500	1190	1250	1360	1060	1540	3300	3970	2110	-0.152	0.833	0.0399	1	1.47	3.35e-36	1.67	1.58e-47	0.632	2.76e-07	chr12	12473281	12562863	protein_coding
XBP1	ENSG00000100219.16	1.84e-47	0	0	1	1	1	8440	6520	6820	7440	7450	9750	6250	6930	9610	12700	10900	-0.0625	0.859	0.0238	1	0.368	4.81e-11	0.765	1.84e-47	0.161	0.00753	chr22	28794554	28800597	protein_coding
KRT17	ENSG00000128422.17	2.11e-47	0	0	1	1	1	12500	15200	8350	9100	10200	9430	15300	8960	12100	25800	10900	0.0127	0.987	0.101	1	0.409	5.56e-05	1.34	2.11e-47	0.209	0.0615	chr17	41619441	41624842	protein_coding
CALCOCO1	ENSG00000012822.16	2.18e-47	0	0	-1	-1	-1	1180	1080	1030	1410	1650	1550	1160	1010	1100	736	1110	0.109	0.822	-0.0211	1	-0.355	6.52e-05	-1.16	2.18e-47	-0.485	2.33e-09	chr12	53708516	53727745	protein_coding
FOXC1	ENSG00000054598.9	2.2e-47	0	0	1	1	1	1270	1600	800	986	1090	1020	1570	854	1950	1700	1130	-0.0218	0.969	0.0943	1	0.985	2.2e-47	0.643	7.98e-22	0.136	0.0979	chr6	1609914	1613897	protein_coding
H2BC18	ENSG00000203814.6	2.54e-47	0	0	1	1	1	158	91.3	63	52.1	81.9	79.5	96.9	68.9	257	502	292	0.0904	0.961	0.124	1	2.31	1.86e-29	2.62	2.54e-47	1.86	3.1e-23	chr1	149782688	149812373	protein_coding
HSD17B14	ENSG00000087076.9	2.83e-47	1	0	1	1	1	179	93.6	66.3	108	139	142	138	89.3	427	345	247	0.554	0.0659	0.435	1	1.98	2.83e-47	1.31	5e-24	0.811	2.24e-09	chr19	48813017	48836510	protein_coding
IL12A	ENSG00000168811.7	3.27e-47	0	0	1	1	1	89.8	73.2	31.1	33.4	31.3	32.4	53.9	48.5	242	222	131	-0.431	0.58	0.656	0.775	2.86	1.34e-44	2.83	3.27e-47	2.01	9.28e-23	chr3	159988834	159996019	protein_coding
H2BC19P	ENSG00000220323.4	3.78e-47	0	0	1	1	1	842	581	614	553	681	668	567	645	1340	1670	1090	-0.0359	0.967	0.0712	1	1.28	4.36e-42	1.3	3.78e-47	0.704	5.46e-14	chr1	149842874	149846486	transcribed_unprocessed_pseudogene
SAMD9	ENSG00000205413.8	4.32e-47	0	1	1	1	1	19000	13100	8190	8750	13700	10200	12800	13800	44700	39500	25400	-0.0356	0.978	0.755	0.000626	2.35	4.32e-47	1.53	2.14e-20	1.31	6.46e-15	chr7	93099512	93118023	protein_coding
IQGAP2	ENSG00000145703.16	6.6e-47	0	0	0	-1	-1	1200	1070	1110	1390	2050	1730	1000	1120	1320	636	632	-0.0926	0.916	0.00313	1	-0.0714	0.693	-1.69	6.6e-47	-1.45	2.36e-35	chr5	76403284	76708132	protein_coding
DTX3L	ENSG00000163840.10	9.6e-47	0	1	1	1	1	8630	5050	4330	5440	7220	8780	4880	6350	15000	16600	12700	-0.0513	0.952	0.551	1.5e-05	1.46	9.6e-47	1.2	7.33e-32	0.528	1.18e-06	chr3	122564337	122575203	protein_coding
SERPINE1	ENSG00000106366.9	1.04e-46	0	0	1	1	1	151	129	26.1	83.8	78	81.6	130	30.9	373	357	219	0.0092	0.992	0.237	1	2.16	3.01e-42	2.2	1.04e-46	1.41	6e-19	chr7	101127103	101139247	protein_coding
CDC6	ENSG00000094804.12	1.11e-46	0	0	1	1	1	17600	16100	20500	18000	13300	12900	15300	20100	19300	21100	19000	-0.075	0.725	-0.0351	1	0.0985	0.0822	0.662	1.11e-46	0.551	2.76e-32	chr17	40287878	40304657	protein_coding
NFKBIZ	ENSG00000144802.11	1.79e-46	0	0	1	1	1	6440	4490	4340	4250	7710	4320	5160	4490	11500	12400	5720	0.2	0.562	0.0498	1	1.43	1.79e-46	0.689	1.91e-11	0.403	0.000246	chr3	101827990	101861022	protein_coding
CD83	ENSG00000112149.10	2.06e-46	0	0	1	1	1	281	233	235	247	164	170	214	238	377	530	399	-0.117	0.903	0.02	1	0.607	3.69e-06	1.69	2.06e-46	1.24	1.56e-24	chr6	14117255	14136918	protein_coding
TRIB1	ENSG00000173334.4	2.35e-46	0	0	1	1	0	5290	5720	3280	3190	7240	4330	5550	3780	7190	8630	3990	-0.0424	0.949	0.205	1	1.17	2.35e-46	0.254	0.0047	-0.119	0.265	chr8	125430357	125438403	protein_coding
SEMA6A	ENSG00000092421.16	2.55e-46	0	0	0	-1	-1	3600	3220	4390	3670	5200	4230	3240	4260	3610	2050	2130	0.0115	0.988	-0.045	1	-0.0262	0.869	-1.34	2.55e-46	-0.993	1.12e-25	chr5	116443615	116574934	protein_coding
ZNF274	ENSG00000171606.18	2.74e-46	0	0	1	1	1	2250	1720	1600	1730	2080	1960	1840	1740	3720	3610	2510	0.0985	0.841	0.126	1	1.11	2.74e-46	0.791	1.02e-24	0.354	1.92e-05	chr19	58183028	58213562	protein_coding
G0S2	ENSG00000123689.6	3.13e-46	0	0	1	1	1	168	184	81.9	92.3	49.8	99.4	211	80.9	162	299	422	0.203	0.852	-0.0148	1	0.815	4.05e-05	2.58	3.13e-46	2.09	1.09e-36	chr1	209675411	209676390	protein_coding
TPM1	ENSG00000140416.22	3.14e-46	0	0	-1	-1	-1	16400	19900	15600	16500	20800	17400	20300	15400	12800	14400	10900	0.0317	0.929	-0.0177	1	-0.358	2.49e-13	-0.529	2.48e-29	-0.669	3.14e-46	chr15	63042631	63071915	protein_coding
PLA2R1	ENSG00000153246.13	3.35e-46	0	0	0	-1	-1	531	501	605	523	948	538	619	542	436	240	359	0.305	0.442	-0.161	1	-0.262	0.134	-1.98	3.35e-46	-0.584	7.29e-05	chr2	159932005	160062615	protein_coding
ADCY5	ENSG00000173175.14	3.45e-46	0	0	-1	-1	-1	216	281	165	222	334	495	279	153	118	50.1	65	-0.0075	0.995	-0.106	1	-0.909	0.0001	-2.73	9.93e-35	-2.92	3.45e-46	chr3	123282295	123449758	protein_coding
DUSP7	ENSG00000164086.10	4.4e-46	0	0	1	1	1	394	507	440	308	181	284	498	484	356	467	410	-0.0221	0.977	0.139	1	0.209	0.0848	1.37	4.4e-46	0.535	1.49e-08	chr3	52048918	52056571	protein_coding
IL4I1	ENSG00000104951.16	4.41e-46	0	0	1	1	1	553	481	421	323	338	364	499	448	773	761	1120	0.0523	0.96	0.0922	1	1.26	1.14e-25	1.17	1.03e-23	1.62	4.41e-46	chr19	49889653	49929539	protein_coding
AC068631.3	ENSG00000283149.1	7e-46	0	0	0	1	1	3630	3310	3190	2980	2290	2540	2980	3450	3280	4870	7370	-0.149	0.815	0.113	1	0.135	0.361	1.08	3.69e-23	1.54	7e-46	chr3	186581994	186597103	protein_coding
AMACR	ENSG00000242110.8	7.46e-46	0	0	-1	-1	-1	647	568	764	811	837	792	547	769	522	382	476	-0.0502	0.939	0.00849	1	-0.64	5.26e-14	-1.13	7.46e-46	-0.735	6.13e-22	chr5	33986164	34008104	protein_coding
ID3	ENSG00000117318.9	9.49e-46	0	0	0	1	1	374	160	314	523	172	174	167	320	606	589	715	0.0703	0.961	0.0294	1	0.21	0.247	1.79	4.32e-35	2.04	9.49e-46	chr1	23557925	23559501	protein_coding
LMO2	ENSG00000135363.12	1.13e-45	0	0	1	1	1	58.9	22.4	7.1	23.3	25.6	34	16.7	15.9	233	107	103	-0.431	0.841	1.2	0.562	3.34	1.13e-45	2.08	1.75e-19	1.58	9.19e-13	chr11	33858575	33892076	protein_coding
PLA1A	ENSG00000144837.9	1.13e-45	0	0	1	1	1	94.5	29.5	29.7	44.3	64.3	102	31.2	32.6	142	285	184	0.068	0.975	0.135	1	1.69	4.18e-19	2.15	1.13e-45	0.842	2.99e-08	chr3	119597874	119629811	protein_coding
IYD	ENSG00000009765.14	1.99e-45	0	0	0	-1	-1	103	99.8	119	97.2	216	166	97.2	97.9	76.1	37.6	25.9	-0.0277	0.986	-0.279	1	-0.343	0.144	-2.52	6.34e-41	-2.68	1.99e-45	chr6	150368891	150405969	protein_coding
ZEB2	ENSG00000169554.21	2.02e-45	0	0	1	1	1	45.9	6.62	4.67	6.34	9.72	12	8.46	6.99	74.5	251	79.1	0.375	0.929	0.595	1	3.58	1.14e-17	4.68	2.02e-45	2.71	1.31e-15	chr2	144364363	144521057	protein_coding
FOS	ENSG00000170345.10	2.44e-45	0	0	1	-1	0	5570	7940	3030	3420	9700	2400	7790	3250	7350	8340	2520	-0.0283	0.967	0.0999	1	1.1	2.44e-45	-0.217	0.0127	0.0647	0.579	chr14	75278825	75282230	protein_coding
ZRSR2P1	ENSG00000212643.3	3.61e-45	0	0	1	1	1	191	150	106	77.6	111	139	167	124	386	362	285	0.149	0.9	0.226	1	2.31	3.61e-45	1.7	4.19e-29	1.04	1.64e-11	chr5	112891609	112893079	transcribed_processed_pseudogene
ADAM19	ENSG00000135074.15	4.11e-45	0	0	1	1	1	523	964	397	309	193	243	929	404	443	998	354	-0.0537	0.969	0.0282	1	0.516	0.00847	2.37	4.11e-45	0.544	0.00444	chr5	157395533	157575775	protein_coding
THBS3	ENSG00000169231.13	4.2e-45	0	0	0	-1	-1	1020	903	880	969	1570	1410	1060	909	888	567	1010	0.233	0.441	0.0444	1	-0.123	0.397	-1.47	4.2e-45	-0.488	7e-06	chr1	155195587	155209051	protein_coding
WDR72	ENSG00000166415.15	4.63e-45	0	0	-1	-1	-1	270	217	406	274	437	325	240	348	180	121	149	0.144	0.876	-0.226	1	-0.611	3.96e-05	-1.85	4.63e-45	-1.13	3.8e-19	chr15	53513740	53762878	protein_coding
NRIR	ENSG00000225964.6	4.95e-45	0	0	1	1	1	53.4	12.7	4.74	9.72	29	17.3	10.1	12.4	81.9	164	192	-0.318	0.925	1.42	0.484	3.09	1.03e-21	2.49	3.73e-31	3.46	4.95e-45	chr2	6819462	6840464	lncRNA
BAK1	ENSG00000030110.13	5.06e-45	0	0	1	1	1	2410	1970	2040	2160	1620	2050	1830	2130	3570	3390	3370	-0.104	0.821	0.0625	1	0.725	8.91e-21	1.07	5.06e-45	0.712	1.27e-20	chr6	33572546	33580293	protein_coding
HAS3	ENSG00000103044.11	5.61e-45	0	0	1	1	1	2900	6480	2000	1380	1560	1470	6470	1990	2010	3590	2050	-0.00179	0.997	-0.005	1	0.544	5.16e-09	1.21	5.61e-45	0.478	1.82e-07	chr16	69105652	69118719	protein_coding
RBBP6	ENSG00000122257.20	7.57e-45	0	0	1	1	1	4810	4150	4750	3540	4250	3110	4230	5270	8970	5880	3990	0.026	0.974	0.15	1	1.34	7.57e-45	0.469	3.25e-06	0.359	0.000688	chr16	24537692	24572863	protein_coding
BCL6	ENSG00000113916.18	8.84e-45	0	0	1	1	0	1590	1190	955	1350	1880	1530	1230	1040	2840	2150	1700	0.0554	0.929	0.128	1	1.08	8.84e-45	0.194	0.024	0.148	0.113	chr3	187721376	187745725	protein_coding
TNS4	ENSG00000131746.13	9.61e-45	0	0	1	1	1	74.7	108	26.7	25.9	16.3	21.2	126	35.7	120	196	71.4	0.212	0.888	0.431	1	2.2	9.92e-18	3.61	9.61e-45	1.74	4.46e-11	chr17	40475827	40501623	protein_coding
SQLE	ENSG00000104549.12	9.75e-45	0	0	0	-1	-1	11900	16600	14600	12000	10900	9660	15600	14400	11400	8660	5350	-0.0824	0.813	-0.0211	1	-0.0644	0.449	-0.331	1.71e-07	-0.852	9.75e-45	chr8	124998496	125022283	protein_coding
DNAJA4	ENSG00000140403.12	2.15e-44	0	0	1	1	1	3480	2710	3550	2990	2920	2980	2800	3600	4340	4860	4010	0.0499	0.9	0.0182	1	0.533	3.2e-22	0.738	2.15e-44	0.425	5.35e-15	chr15	78264085	78282196	protein_coding
BCO2	ENSG00000197580.13	3.12e-44	0	0	-1	-1	-1	487	479	457	571	785	606	496	458	336	329	350	0.0473	0.953	0.00152	1	-0.766	3.77e-14	-1.25	3.12e-44	-0.79	5.97e-19	chr11	112175509	112224699	protein_coding
SERPINA6	ENSG00000170099.6	3.26e-44	0	0	-1	-1	-1	310	379	317	435	390	413	367	284	286	117	114	-0.0488	0.967	-0.157	1	-0.607	2.16e-05	-1.74	2.63e-35	-1.86	3.26e-44	chr14	94304247	94323389	protein_coding
RASSF8-AS1	ENSG00000246695.8	3.75e-44	0	0	-1	-1	-1	178	199	204	190	285	188	246	195	132	68.6	73.2	0.305	0.426	-0.0637	1	-0.524	0.00125	-2.05	3.75e-44	-1.35	1.07e-21	chr12	25936682	25959765	lncRNA
ARID5B	ENSG00000150347.16	4.13e-44	0	0	1	1	1	739	185	787	485	611	491	181	826	1700	1430	697	-0.0221	0.987	0.0688	1	1.81	4.13e-44	1.22	3.17e-21	0.506	0.000408	chr10	61901683	62096944	protein_coding
PRKD2	ENSG00000105287.12	4.25e-44	0	0	1	1	1	5680	3530	3370	4240	3390	4930	3620	4190	13500	8510	7540	0.0355	0.972	0.313	0.997	1.67	4.25e-44	1.33	3.88e-28	0.612	1.68e-06	chr19	46674274	46717127	protein_coding
HOGA1	ENSG00000241935.9	4.28e-44	0	0	-1	-1	-1	276	261	227	466	420	363	220	209	249	132	214	-0.244	0.581	-0.123	1	-0.895	8.96e-14	-1.67	4.28e-44	-0.757	1.43e-11	chr10	97584322	97612802	protein_coding
EGOT	ENSG00000235947.1	4.38e-44	0	0	1	1	1	52.2	22.5	9.37	14.7	21.3	14.6	24.4	16	77.8	227	94.1	0.0997	0.971	0.769	1	2.43	2.5e-15	3.42	4.38e-44	2.67	6.12e-21	chr3	4749191	4751590	lncRNA
A4GALT	ENSG00000128274.17	5.13e-44	0	0	1	1	1	468	440	338	344	272	443	419	356	632	827	610	-0.0726	0.939	0.0795	1	0.879	8.77e-13	1.61	5.13e-44	0.464	0.000164	chr22	42692120	42721298	protein_coding
HERPUD1	ENSG00000051108.15	5.72e-44	0	0	1	1	1	3070	1720	1920	2170	2740	3210	1750	1850	2540	5540	7260	0.0259	0.973	-0.0542	1	0.225	0.0281	1.01	1.38e-32	1.18	5.72e-44	chr16	56932141	56944864	protein_coding
ATP1A1	ENSG00000163399.16	6.23e-44	0	0	-1	-1	-1	37800	46100	42000	39100	36400	44800	42200	42000	34400	27800	22900	-0.126	0.64	-0.00161	1	-0.184	0.0241	-0.385	1.35e-07	-0.97	6.23e-44	chr1	116372667	116410261	protein_coding
TRIM14	ENSG00000106785.15	8.49e-44	0	1	1	1	1	3920	3160	2420	2460	2950	3250	3170	3310	7490	6300	4710	0.00594	0.993	0.448	0.0177	1.61	8.49e-44	1.09	7.78e-21	0.536	1.64e-05	chr9	98069274	98119222	protein_coding
KCNE3	ENSG00000175538.10	8.58e-44	0	0	-1	-1	-1	324	257	412	414	474	463	224	359	221	143	276	-0.201	0.772	-0.202	1	-0.904	5.82e-12	-1.73	8.58e-44	-0.744	1.86e-10	chr11	74454840	74467729	protein_coding
NFIL3	ENSG00000165030.4	8.71e-44	0	0	1	1	1	822	425	759	699	650	851	416	777	1160	1440	1040	-0.0305	0.971	0.0296	1	0.736	8.18e-17	1.15	8.71e-44	0.289	0.00161	chr9	91409044	91423832	protein_coding
NT5E	ENSG00000135318.12	1.04e-43	0	0	1	1	1	6410	7380	5430	4550	5340	5720	6870	5550	6020	10300	6910	-0.105	0.778	0.0325	1	0.405	4.7e-08	0.953	1.04e-43	0.272	0.000323	chr6	85449583	85495791	protein_coding
SERPINB9	ENSG00000170542.6	1.17e-43	0	0	1	1	1	3480	5020	1770	2530	2310	1850	5150	1990	5830	5000	3350	0.0367	0.961	0.173	1	1.2	1.17e-43	1.12	4.96e-38	0.857	3.56e-22	chr6	2887269	2903309	protein_coding
VEGFC	ENSG00000150630.4	1.18e-43	0	0	1	1	1	59.5	39.8	35.6	29.6	25.2	39.7	31	32.1	52	177	134	-0.366	0.811	-0.146	1	0.806	0.00305	2.81	1.18e-43	1.74	5.15e-20	chr4	176683537	176792922	protein_coding
CCL22	ENSG00000102962.5	1.47e-43	0	0	1	1	1	164	117	99.8	86.3	92.1	94	143	123	307	345	236	0.287	0.659	0.304	1	1.84	5.39e-35	1.91	1.47e-43	1.32	2.18e-20	chr16	57358782	57366189	protein_coding
IL11	ENSG00000095752.7	1.53e-43	0	0	1	1	1	44.8	38.5	7.49	16.7	16.5	19.6	34.9	11.9	36.8	178	88.4	-0.127	0.958	0.665	1	1.13	0.000864	3.44	1.53e-43	2.21	5.17e-18	chr19	55364381	55370463	protein_coding
CRYM	ENSG00000103316.11	1.56e-43	0	0	-1	-1	-1	243	265	263	392	292	273	254	244	219	80.2	148	-0.0674	0.945	-0.105	1	-0.835	1.86e-11	-1.87	1.56e-43	-0.882	7.02e-14	chr16	21238873	21303083	protein_coding
RASGRF2	ENSG00000113319.13	1.97e-43	0	0	1	1	1	1840	1570	1730	1070	1350	1430	1580	1800	3010	3130	1700	0.00756	0.992	0.0588	1	1.49	1.97e-43	1.22	4.62e-30	0.254	0.0445	chr5	80960362	81230162	protein_coding
ERO1B	ENSG00000086619.14	2.04e-43	0	0	0	1	1	628	528	471	369	544	450	494	450	408	934	1630	-0.0978	0.928	-0.0667	1	0.145	0.477	0.779	2.89e-08	1.86	2.04e-43	chr1	236215100	236281958	protein_coding
HNF1A-AS1	ENSG00000241388.5	2.63e-43	0	0	-1	-1	-1	891	438	840	1020	1660	1210	570	885	799	496	987	0.381	0.17	0.0762	1	-0.354	0.0166	-1.74	2.63e-43	-0.298	0.0416	chr12	120941727	120980965	lncRNA
PRXL2A	ENSG00000122378.14	3e-43	0	0	-1	-1	-1	4920	4830	5130	5470	5480	6200	4500	5270	4730	3590	3950	-0.103	0.487	0.037	1	-0.21	7.16e-05	-0.611	2.58e-37	-0.649	3e-43	chr10	80407828	80437115	protein_coding
TSPAN12	ENSG00000106025.9	3.19e-43	0	0	-1	-1	-1	763	638	886	973	1210	1030	551	780	602	437	515	-0.212	0.606	-0.182	1	-0.693	1.14e-09	-1.47	3.19e-43	-1.01	1.66e-21	chr7	120787319	120858402	protein_coding
EIF2AK2	ENSG00000055332.18	4.17e-43	0	1	1	1	1	13500	10000	9550	8380	12500	11800	9770	12500	24900	20900	15100	-0.0351	0.97	0.386	0.0959	1.57	4.17e-43	0.743	3.06e-10	0.354	0.00642	chr2	37099209	37157065	protein_coding
RDH11	ENSG00000072042.13	5.97e-43	0	0	-1	-1	-1	6260	6950	6270	6900	6520	7570	6490	6300	6130	5240	4280	-0.0986	0.718	0.00541	1	-0.169	0.0164	-0.316	6e-07	-0.825	5.97e-43	chr14	67676799	67695793	protein_coding
C1S	ENSG00000182326.15	6.12e-43	0	0	1	1	1	258	159	151	157	197	201	194	155	266	463	640	0.282	0.598	0.0277	1	0.77	1.55e-07	1.23	7.11e-23	1.67	6.12e-43	chr12	6988258	7071032	protein_coding
RCAN1	ENSG00000159200.18	6.52e-43	0	0	1	1	1	1190	726	774	958	1220	980	687	757	1850	1940	1990	-0.0797	0.894	-0.0302	1	0.945	1.49e-34	0.664	8.44e-19	1.02	6.52e-43	chr21	34513141	34615113	protein_coding
HRH1	ENSG00000196639.6	8.33e-43	0	0	1	1	1	561	514	452	385	345	513	512	444	807	958	677	-0.00497	0.994	-0.0251	1	1.06	3.08e-21	1.47	8.33e-43	0.396	0.0007	chr3	11137092	11263557	protein_coding
C4B	ENSG00000224389.9	9.39e-43	0	0	1	1	1	763	372	369	378	505	775	494	383	1390	1700	1270	0.413	0.163	0.0535	1	1.88	9.39e-43	1.75	4.19e-39	0.711	4.29e-07	chr6	32014794	32035418	protein_coding
C11orf24	ENSG00000171067.11	9.98e-43	0	0	1	1	1	2180	2410	2140	1650	1180	1410	2260	2400	2670	3180	2510	-0.089	0.907	0.169	1	0.699	1.66e-10	1.42	9.98e-43	0.837	4.85e-15	chr11	68261337	68272001	protein_coding
TNFSF15	ENSG00000181634.8	1.01e-42	0	0	1	1	0	842	609	436	526	1060	875	587	461	1530	1390	939	-0.057	0.954	0.0771	1	1.54	1.01e-42	0.4	0.000729	0.0996	0.53	chr9	114784651	114806039	protein_coding
HGSNAT	ENSG00000165102.15	1.58e-42	0	0	-1	-1	-1	3190	3760	3810	3170	3740	3380	3780	3810	2820	1960	1730	0.00851	0.988	-0.000191	1	-0.17	0.0458	-0.935	1.19e-39	-0.966	1.58e-42	chr8	43140463	43202855	protein_coding
PATL1	ENSG00000166889.14	1.65e-42	0	0	1	1	1	4400	4120	3450	3340	3190	3420	3880	3570	6550	7130	5390	-0.0856	0.886	0.0502	1	0.973	1.91e-29	1.16	1.65e-42	0.655	9.2e-14	chr11	59636715	59669037	protein_coding
CMBL	ENSG00000164237.9	1.68e-42	0	0	-1	-1	-1	1310	1090	1560	1710	1520	1730	1040	1560	1210	770	887	-0.0755	0.887	-0.00541	1	-0.491	1.47e-10	-0.978	1.11e-40	-0.966	1.68e-42	chr5	10275874	10307902	protein_coding
CHSY3	ENSG00000198108.4	1.77e-42	0	0	1	1	1	91.9	36.3	82.9	38.6	33.4	35.2	40.1	101	194	230	128	0.15	0.943	0.294	1	2.33	4.63e-28	2.78	1.77e-42	1.83	5.4e-18	chr5	129904464	130186634	protein_coding
GABBR1	ENSG00000204681.11	1.84e-42	0	0	1	1	1	2420	2120	1710	2170	2350	1940	2510	1810	2530	2870	4160	0.243	0.146	0.0763	1	0.221	0.0213	0.291	0.000977	1.1	1.84e-42	chr6	29555628	29633976	protein_coding
EGR4	ENSG00000135625.8	2.79e-42	0	0	1	1	1	170	108	51.5	84.1	185	86.8	119	69.5	399	490	112	0.132	0.927	0.45	1	2.25	2.79e-42	1.41	1.52e-21	0.364	0.0734	chr2	73290928	73293701	protein_coding
EGR3	ENSG00000179388.9	2.8e-42	0	0	1	-1	1	545	690	160	211	1440	122	707	202	660	1120	147	0.0362	0.969	0.331	1	1.64	2.8e-42	-0.359	0.00179	0.273	0.0985	chr8	22687658	22693480	protein_coding
MTURN	ENSG00000180354.16	2.85e-42	0	0	-1	-1	-1	639	534	920	753	735	793	551	829	450	342	486	0.0478	0.944	-0.15	1	-0.737	1.23e-17	-1.11	2.85e-42	-0.706	1.36e-20	chr7	30134985	30162762	protein_coding
LYN	ENSG00000254087.8	3.21e-42	0	0	1	1	1	1090	1180	961	942	753	861	1090	1010	1430	1410	1260	-0.12	0.686	0.0751	1	0.605	3.04e-18	0.902	3.21e-42	0.549	2.43e-16	chr8	55879834	56014169	protein_coding
NR4A2	ENSG00000153234.14	3.47e-42	0	0	1	0	1	693	573	265	266	1750	296	641	279	750	1650	466	0.16	0.778	0.0675	1	1.49	3.47e-42	-0.0874	0.505	0.653	4.27e-09	chr2	156324436	156342348	protein_coding
LAMA2	ENSG00000196569.12	3.56e-42	0	0	1	1	1	98.6	87	58.2	77.4	64.6	62.4	62.2	60.8	103	267	144	-0.468	0.343	0.068	1	0.399	0.0584	2.05	3.56e-42	1.2	1.57e-13	chr6	128883140	129516569	protein_coding
AC022400.3	ENSG00000242288.9	4.24e-42	1	0	1	0	1	680	670	549	457	740	445	955	629	973	729	654	0.512	3.86e-07	0.197	1	1.09	4.24e-42	-0.0253	0.833	0.559	4.11e-12	chr10	73674294	73730466	lncRNA
RAET1L	ENSG00000155918.8	4.61e-42	0	0	1	1	1	50.7	16	10.5	14	10.9	15	15	18.6	137	195	75.1	-0.0871	0.978	0.786	1	3.27	4.64e-26	4.19	4.61e-42	2.27	9.52e-14	chr6	150018333	150025532	protein_coding
GOLGA2P5	ENSG00000238105.7	5.95e-42	1	0	0	-1	1	523	404	539	607	773	455	523	544	550	317	522	0.371	0.0261	0.0106	1	-0.137	0.275	-1.28	5.95e-42	0.204	0.0621	chr12	100156356	100173659	transcribed_unprocessed_pseudogene
POU2F2	ENSG00000028277.21	6.71e-42	0	0	1	1	1	379	290	162	215	254	275	319	189	630	973	478	0.136	0.903	0.219	1	1.55	1.11e-24	1.94	6.71e-42	0.8	1.69e-07	chr19	42086109	42196585	protein_coding
KCNV1	ENSG00000164794.9	8.66e-42	0	0	1	1	1	98.9	73.6	70.5	57.5	51.9	48	70.9	77	134	281	124	-0.0508	0.977	0.139	1	1.23	2.74e-09	2.43	8.66e-42	1.35	5.75e-12	chr8	109963635	109975771	protein_coding
ZNF473	ENSG00000142528.16	1.16e-41	0	0	1	1	1	1680	1600	1600	1300	1220	1330	1680	1660	2620	2260	1560	0.0706	0.894	0.0521	1	1.01	1.16e-41	0.887	3.04e-33	0.229	0.00611	chr19	50025713	50053414	protein_coding
TRIM31	ENSG00000204616.11	1.18e-41	0	0	1	1	1	4510	2320	1480	4270	4210	4960	2270	1560	6460	7670	9860	-0.0273	0.967	0.0822	1	0.597	5.01e-15	0.867	5.74e-32	0.99	1.18e-41	chr6	30102896	30113090	protein_coding
KRT16	ENSG00000186832.9	1.41e-41	0	0	-1	1	1	146	186	74.8	79.3	77.4	83.9	172	66	50.1	427	241	-0.118	0.935	-0.186	1	-0.661	0.0144	2.46	1.41e-41	1.53	7.5e-16	chr17	41609777	41615899	protein_coding
NR2F1	ENSG00000175745.14	1.62e-41	0	0	1	1	1	1720	1120	1660	1770	1310	1500	1050	1660	2360	2740	2010	-0.103	0.846	-0.00343	1	0.414	1.38e-06	1.07	1.62e-41	0.418	6.65e-07	chr5	93583221	93594611	protein_coding
MMP13	ENSG00000137745.12	1.87e-41	0	0	1	1	1	36.8	4.26	5.23	4.48	6.37	9.67	5.78	8.54	85.5	156	82.1	0.433	0.931	0.78	1	4.25	6.03e-23	4.55	1.87e-41	3.09	3.52e-22	chr11	102942994	102955732	protein_coding
AL590764.2	ENSG00000285171.1	2e-41	0	0	0	1	1	88.9	83.1	57.1	73	39.2	40.7	73.9	68.3	84.6	154	216	-0.172	0.903	0.27	1	0.221	0.398	1.96	4.99e-27	2.4	2e-41	chrX	71103986	71111575	protein_coding
PHF11	ENSG00000136147.18	2.04e-41	0	1	1	1	1	756	417	353	516	655	670	424	495	1410	1380	1240	0.021	0.983	0.483	0.004	1.44	2.04e-41	1.08	6.63e-25	0.891	4.8e-17	chr13	49495609	49528981	protein_coding
PRSS1	ENSG00000204983.14	3.24e-41	0	0	-1	-1	-1	184	190	128	179	195	425	180	127	140	150	125	-0.0754	0.951	-0.0142	1	-0.352	0.0547	-0.377	0.0177	-1.77	3.24e-41	chr7	142749467	142753076	protein_coding
MAP3K13	ENSG00000073803.14	3.26e-41	0	0	1	1	1	4370	3210	3180	4000	4140	3700	3280	3320	6800	6580	5540	0.0321	0.946	0.0579	1	0.764	3.26e-41	0.668	1.75e-32	0.582	1.69e-24	chr3	185282940	185489094	protein_coding
ANKRD1	ENSG00000148677.6	4.6e-41	0	0	1	1	1	236	121	118	142	245	203	110	118	187	788	325	-0.136	0.913	-0.00242	1	0.398	0.0248	1.68	4.6e-41	0.671	1.5e-06	chr10	90912095	90921276	protein_coding
SLC44A4	ENSG00000204385.12	4.79e-41	0	0	-1	-1	-1	11800	14400	10200	14000	14000	16100	14100	10100	10100	6720	8610	-0.0333	0.961	-0.017	1	-0.467	2.7e-08	-1.06	4.79e-41	-0.904	8.22e-30	chr6	31863191	31879046	protein_coding
CTNND2	ENSG00000169862.19	4.8e-41	0	0	0	-1	-1	710	539	1140	698	756	979	520	1140	794	281	252	-0.0523	0.967	0.00678	1	0.188	0.335	-1.43	1.66e-21	-1.96	4.8e-41	chr5	10971835	11904446	protein_coding
AC107959.3	ENSG00000253616.5	5.35e-41	0	0	1	1	1	128	67.2	61.4	74.3	87.8	108	57.1	63.4	283	298	183	-0.235	0.851	0.0457	1	1.93	5.95e-40	1.76	5.35e-41	0.764	2.97e-08	chr8	23071376	23074488	lncRNA
RIPK2	ENSG00000104312.8	6.21e-41	0	0	1	1	1	1780	1300	1380	1580	1490	1320	1210	1450	3140	2840	2130	-0.105	0.82	0.0676	1	0.987	6.21e-41	0.933	1.15e-37	0.684	4.64e-20	chr8	89757805	89791064	protein_coding
SELENOP	ENSG00000250722.6	6.37e-41	0	0	-1	-1	-1	355	321	369	490	657	537	277	348	312	126	115	-0.208	0.853	-0.0846	1	-0.653	0.000668	-2.38	6.37e-41	-2.22	5.31e-37	chr5	42799879	42887392	protein_coding
PBLD	ENSG00000108187.16	6.77e-41	0	0	-1	-1	-1	378	315	389	413	534	490	336	398	335	228	340	0.0921	0.897	0.0313	1	-0.307	0.0046	-1.23	6.77e-41	-0.524	2.09e-09	chr10	68282659	68333049	protein_coding
TLR3	ENSG00000164342.12	8.44e-41	0	0	1	1	1	618	297	216	405	538	516	283	260	1320	1190	1160	-0.0685	0.954	0.276	1	1.7	8.44e-41	1.15	6.49e-20	1.16	4.92e-20	chr4	186069151	186088069	protein_coding
EEF1A1P5	ENSG00000196205.8	8.62e-41	0	0	-1	-1	-1	5260	5880	5650	6360	5450	6610	5370	5680	4860	3680	3120	-0.131	0.725	0.00867	1	-0.389	8.88e-06	-0.567	1.01e-11	-1.08	8.62e-41	chr9	133019485	133020874	processed_pseudogene
MFSD2A	ENSG00000168389.17	8.65e-41	0	0	1	1	1	150	171	107	110	59.1	74.7	165	109	163	282	259	-0.0582	0.967	0.0345	1	0.565	0.00357	2.26	8.65e-41	1.8	1.73e-27	chr1	39955111	39969968	protein_coding
TXNDC11	ENSG00000153066.12	1.03e-40	0	0	1	1	1	3120	2840	2550	2730	2330	2920	2750	2640	3160	4310	4980	-0.0443	0.932	0.0511	1	0.211	0.00621	0.886	1.03e-40	0.772	1.73e-31	chr16	11679079	11742878	protein_coding
C1QTNF3-AMACR	ENSG00000273294.1	1.09e-40	0	0	-1	-1	-1	581	500	672	733	763	723	474	681	481	349	434	-0.0745	0.912	0.0198	1	-0.613	1.27e-11	-1.13	1.09e-40	-0.736	1.35e-19	chr5	33987173	34124528	protein_coding
HMGB3	ENSG00000029993.15	1.18e-40	0	0	-1	-1	-1	2930	3200	3320	3980	3430	3370	2920	3140	2500	1760	1680	-0.129	0.689	-0.0772	1	-0.67	4.13e-18	-0.963	1.72e-37	-0.998	1.18e-40	chrX	150980508	150990771	protein_coding
PARVA	ENSG00000197702.14	1.24e-40	0	0	-1	-1	-1	1670	2010	1930	1670	1890	2160	1840	1810	1320	1120	937	-0.125	0.813	-0.0977	1	-0.336	0.00112	-0.755	3.42e-16	-1.2	1.24e-40	chr11	12377562	12535356	protein_coding
SAMD4A	ENSG00000020577.14	1.29e-40	0	0	1	1	1	752	848	678	414	520	417	906	705	1160	1320	543	0.0935	0.908	0.0572	1	1.49	1.29e-40	1.34	1.54e-35	0.377	0.00246	chr14	54566116	54793315	protein_coding
LINP1	ENSG00000223784.2	1.5e-40	0	0	-1	-1	-1	1830	1660	2470	2240	2020	2130	1470	2410	1410	1110	1390	-0.168	0.307	-0.0329	1	-0.674	8.08e-24	-0.864	1.5e-40	-0.617	3.28e-22	chr10	6709529	6740532	lncRNA
SLCO3A1	ENSG00000176463.14	1.64e-40	0	0	1	1	1	3740	3980	3510	3470	2540	3020	3800	3630	4450	4390	4640	-0.0707	0.852	0.0485	1	0.358	1.22e-08	0.788	1.64e-40	0.62	1.5e-25	chr15	91853707	92172435	protein_coding
CASC19	ENSG00000254166.3	2e-40	0	0	1	1	1	1360	1290	769	644	1200	955	1490	774	922	3250	2350	0.204	0.629	0.00862	1	0.517	3.38e-05	1.44	2e-40	1.3	2.36e-32	chr8	127072693	127227541	lncRNA
SOX9	ENSG00000125398.8	2.11e-40	0	0	1	1	0	16400	24300	10700	10400	13900	11700	23300	12000	24700	21800	11000	-0.0555	0.939	0.158	1	1.25	2.11e-40	0.647	1.88e-11	-0.0914	0.494	chr17	72121019	72126416	protein_coding
AC068989.1	ENSG00000287188.1	3.73e-40	0	0	1	1	1	67.3	15.5	13.3	15.1	35	19.3	21.2	17.9	91	320	124	0.419	0.872	0.408	1	2.58	2.55e-16	3.19	3.73e-40	2.65	1.42e-21	chr4	168170096	168194861	lncRNA
FAM43A	ENSG00000185112.6	3.81e-40	0	0	1	1	1	299	533	104	155	169	189	528	112	286	525	392	-0.0136	0.989	0.104	1	0.887	5.73e-10	1.64	3.81e-40	1.06	7.07e-17	chr3	194685882	194689037	protein_coding
SLC43A3	ENSG00000134802.17	3.85e-40	0	0	0	1	1	4080	4100	4280	4220	2440	2930	3850	4480	4480	5220	4750	-0.0907	0.872	0.0666	1	0.0849	0.471	1.1	3.85e-40	0.699	1.74e-16	chr11	57406953	57427580	protein_coding
ZNF200	ENSG00000010539.11	4.05e-40	0	0	1	1	1	677	635	568	538	541	509	710	574	943	1060	692	0.159	0.575	0.0139	1	0.81	7.07e-25	0.972	4.05e-40	0.44	2.16e-08	chr16	3222324	3236221	protein_coding
FRMD4B	ENSG00000114541.15	4.38e-40	0	0	1	0	0	1050	1080	699	772	1270	737	1080	728	1920	1430	748	0.00177	0.998	0.0557	1	1.31	4.38e-40	0.163	0.169	0.0186	0.917	chr3	69168781	69542583	protein_coding
CABLES2	ENSG00000149679.11	4.43e-40	0	0	0	1	1	1080	1080	1090	951	774	814	1060	1150	1050	1150	1650	-0.0366	0.959	0.085	1	0.139	0.179	0.568	2.02e-12	1.02	4.43e-40	chr20	62388631	62407285	protein_coding
RAB26	ENSG00000167964.13	6.26e-40	0	0	-1	-1	-1	212	132	166	393	339	335	118	164	199	81.2	196	-0.17	0.885	-0.0145	1	-0.991	5.34e-11	-2.05	6.26e-40	-0.768	6.1e-08	chr16	2140802	2154165	protein_coding
TTR	ENSG00000118271.10	6.85e-40	0	0	0	-1	-1	65.8	50.2	70.2	76.8	118	120	47.3	74.9	66.7	24.3	9.65	-0.0882	0.967	0.0874	1	-0.185	0.556	-2.27	1.84e-21	-3.63	6.85e-40	chr18	31557009	31599021	protein_coding
TJAP1	ENSG00000137221.14	7.39e-40	0	0	1	1	1	3330	3010	2640	3150	2670	3100	3270	2840	4030	4710	3840	0.12	0.619	0.108	1	0.354	1.29e-07	0.822	7.39e-40	0.31	2.86e-06	chr6	43477522	43506556	protein_coding
DUOX1	ENSG00000137857.17	1.02e-39	0	0	1	1	1	90.3	52.7	35.8	39.5	51	56.5	61.8	45.6	116	224	219	0.228	0.876	0.35	1	1.56	1.04e-14	2.15	1.02e-39	1.96	9.61e-34	chr15	45129932	45165576	protein_coding
C5	ENSG00000106804.8	1.05e-39	0	0	-1	-1	-1	709	716	718	688	1050	955	707	712	581	390	573	-0.0188	0.984	-0.0147	1	-0.242	0.0702	-1.42	1.05e-39	-0.738	8.17e-12	chr9	120952334	121050275	protein_coding
SLC28A3	ENSG00000197506.8	1.32e-39	0	0	1	1	1	874	634	780	597	957	674	712	904	1520	1160	791	0.168	0.746	0.211	1	1.35	1.32e-39	0.285	0.0111	0.228	0.0604	chr9	84275456	84340758	protein_coding
INHBA	ENSG00000122641.11	1.33e-39	0	0	1	1	1	4830	5540	2670	1910	5260	2660	5420	2680	5520	12100	4520	-0.0304	0.974	0.00483	1	1.53	1.33e-39	1.21	1.37e-25	0.763	2.12e-10	chr7	41667167	41705834	protein_coding
SSTR2	ENSG00000180616.9	1.48e-39	0	0	1	1	1	114	72.9	40	60.8	39.9	61.4	81.3	48.5	246	212	277	0.153	0.921	0.298	1	2.01	1.51e-29	2.39	1.48e-39	2.19	1.38e-38	chr17	73165009	73176633	protein_coding
CASP10	ENSG00000003400.15	1.54e-39	0	0	1	1	1	1960	1650	1270	1690	2050	1890	1640	1390	3310	2510	2210	-0.00444	0.992	0.126	1	0.97	1.54e-39	0.293	0.000181	0.219	0.00805	chr2	201182897	201229406	protein_coding
GM2A	ENSG00000196743.9	1.62e-39	0	0	-1	-1	-1	2130	2440	2600	2600	2180	2180	2290	2520	1850	1230	1430	-0.0926	0.788	-0.0483	1	-0.488	6.88e-14	-0.829	1.62e-39	-0.607	1.75e-22	chr5	151212149	151270440	protein_coding
RSRC2	ENSG00000111011.18	1.64e-39	0	0	1	1	1	3260	2710	2440	2400	2780	2240	2800	2840	5840	5190	3410	0.0442	0.959	0.22	1	1.29	1.64e-39	0.899	6.17e-20	0.61	2.27e-09	chr12	122503453	122527000	protein_coding
C4A	ENSG00000244731.8	1.76e-39	0	0	1	1	1	400	216	198	198	259	399	268	225	750	868	614	0.312	0.564	0.182	1	1.92	1.76e-39	1.74	1.74e-35	0.619	3.36e-05	chr6	31982056	32002681	protein_coding
PCK1	ENSG00000124253.11	3.06e-39	0	0	1	1	1	40.6	10.9	13.6	8.73	30.3	10	16.4	12.3	173	113	17.3	0.565	0.82	-0.154	1	4.3	3.06e-39	1.88	2.44e-15	0.793	0.0534	chr20	57561079	57568121	protein_coding
IL22RA1	ENSG00000142677.4	3.06e-39	0	0	1	1	1	190	119	142	132	108	136	127	187	482	259	206	0.0868	0.95	0.396	0.952	1.87	3.06e-39	1.26	1.1e-17	0.595	0.000111	chr1	24119770	24143140	protein_coding
AC008079.1	ENSG00000280007.1	3.06e-39	0	1	1	1	1	85.2	12.1	18.9	29.5	50.9	57.7	18.1	46.2	204	203	212	0.635	0.719	1.28	0.000481	2.77	3.06e-39	2.01	1.54e-28	1.87	9.08e-26	chr22	18110758	18131154	lncRNA
TIMP2	ENSG00000035862.12	3.79e-39	0	0	-1	-1	-1	24300	26100	23700	26200	27000	33800	24900	23100	20200	21100	16900	-0.0674	0.901	-0.0387	1	-0.374	5.86e-06	-0.357	1.06e-05	-1	3.79e-39	chr17	78852976	78925387	protein_coding
GALM	ENSG00000143891.17	4.69e-39	0	0	-1	-1	-1	864	722	698	1360	1080	1380	651	702	731	477	842	-0.152	0.724	0.00418	1	-0.892	1.54e-22	-1.18	4.69e-39	-0.71	2.54e-16	chr2	38666080	38741237	protein_coding
SOSTDC1	ENSG00000171243.8	6.22e-39	0	0	-1	-1	-1	980	720	676	1400	1860	1900	659	554	564	628	843	-0.125	0.885	-0.287	1	-1.31	9.6e-26	-1.56	6.22e-39	-1.18	7.09e-23	chr7	16461480	16530580	protein_coding
ADGRF4	ENSG00000153294.12	6.64e-39	0	0	1	1	1	449	417	321	307	374	409	435	318	413	940	555	0.0581	0.949	-0.0159	1	0.424	0.000762	1.33	6.64e-39	0.439	8.07e-05	chr6	47685863	47722021	protein_coding
HLA-C	ENSG00000204525.16	6.65e-39	0	0	1	1	1	28400	20800	19500	23700	20900	31200	20100	21200	33400	46000	47100	-0.0517	0.939	0.121	1	0.496	8.59e-08	1.14	6.65e-39	0.594	6.03e-11	chr6	31268748	31272130	protein_coding
AC007906.2	ENSG00000277639.2	6.78e-39	0	0	-1	-1	-1	158	126	153	188	292	263	111	147	106	83.6	111	-0.191	0.843	-0.0574	1	-0.828	1.92e-07	-1.79	6.78e-39	-1.24	4.76e-23	chr16	53035689	53052873	protein_coding
Z97832.2	ENSG00000272374.1	6.93e-39	0	0	1	1	1	117	46.4	72.4	59.4	96.3	56.2	58.2	79.9	253	312	135	0.317	0.795	0.15	1	2.08	6.93e-39	1.7	7.93e-36	1.28	3.66e-15	chr6	35220369	35224630	lncRNA
COLGALT2	ENSG00000198756.12	7.3e-39	0	0	0	-1	-1	241	223	258	225	318	419	212	244	206	158	152	-0.0741	0.941	-0.0781	1	-0.122	0.499	-0.999	1.44e-16	-1.46	7.3e-39	chr1	183929853	184037729	protein_coding
AL596244.1	ENSG00000261534.1	7.3e-39	0	1	1	1	1	522	368	282	329	393	449	397	370	811	843	975	0.109	0.883	0.389	0.0401	1.3	7.3e-39	1.1	2.19e-31	1.12	2.07e-33	chr9	121815673	121819452	lncRNA
DKK1	ENSG00000107984.10	7.91e-39	0	0	0	1	1	6010	6880	5750	5190	4400	4220	6100	5560	5010	11400	5660	-0.174	0.711	-0.0474	1	-0.0502	0.768	1.37	7.91e-39	0.422	0.000272	chr10	52314280	52318042	protein_coding
OR52K3P	ENSG00000225101.6	8.01e-39	0	1	1	1	1	46.5	8.13	3.13	9.84	12.7	14.9	5.54	15.8	207	116	71.9	-0.495	0.904	2.27	0.00827	4.36	8.01e-39	3.19	2.15e-25	2.24	6.55e-13	chr11	4393782	4476361	transcribed_unprocessed_pseudogene
IL2RG	ENSG00000147168.12	8.35e-39	0	0	0	1	1	126	117	79.1	103	55.6	57.2	111	94.3	128	207	308	-0.0714	0.967	0.262	1	0.316	0.199	1.9	1.63e-23	2.43	8.35e-39	chrX	71107403	71112108	protein_coding
AC145098.2	ENSG00000279821.1	1.02e-38	0	0	0	1	1	198	109	155	191	133	184	138	162	215	452	244	0.336	0.56	0.0601	1	0.171	0.391	1.76	1.02e-38	0.412	0.00694	chr5	177476630	177479656	TEC
ARHGAP33	ENSG00000004777.18	1.09e-38	1	0	-1	-1	-1	409	383	444	609	518	312	533	457	459	171	207	0.475	0.0105	0.0434	1	-0.405	0.00177	-1.6	1.09e-38	-0.591	3.39e-06	chr19	35774531	35788822	protein_coding
ADIRF-AS1	ENSG00000272734.1	1.11e-38	0	0	1	1	1	149	56.6	104	89.1	109	70.5	82.1	113	244	399	218	0.522	0.287	0.109	1	1.44	1.68e-18	1.89	1.11e-38	1.63	2.61e-24	chr10	86965344	86971311	lncRNA
OAS3	ENSG00000111331.13	1.13e-38	0	1	1	1	1	25000	12000	9690	10600	14600	20800	12500	16000	57500	55700	40400	0.0532	0.973	0.72	0.0184	2.44	1.13e-38	1.93	2.03e-24	0.96	1.63e-06	chr12	112938443	112973251	protein_coding
PNRC1	ENSG00000146278.11	1.25e-38	0	0	1	1	1	1910	858	1460	1700	1750	2040	859	1480	2960	3170	2870	0.00378	0.993	0.0109	1	0.798	5.48e-32	0.856	1.25e-38	0.488	4.95e-13	chr6	89080750	89085160	protein_coding
MYO7B	ENSG00000169994.18	1.49e-38	0	0	0	-1	-1	144	216	89.7	132	243	196	260	85	145	55.7	22.3	0.268	0.824	-0.0717	1	0.141	0.668	-2.12	2.4e-21	-3.14	1.49e-38	chr2	127535801	127637729	protein_coding
UGT2A3	ENSG00000135220.11	1.61e-38	0	0	-1	-1	-1	187	228	268	253	261	206	212	223	115	61	47.6	-0.102	0.928	-0.27	1	-1.13	9.78e-12	-2.09	1.12e-36	-2.11	1.61e-38	chr4	68928462	68951804	protein_coding
ACAT2	ENSG00000120437.9	1.9e-38	0	0	-1	-1	-1	4330	5270	5110	5580	4030	3950	4650	5140	4390	3240	1970	-0.183	0.355	0.0108	1	-0.345	3.46e-05	-0.317	0.000121	-1	1.9e-38	chr6	159762044	159779112	protein_coding
IPPK	ENSG00000127080.10	2e-38	0	0	1	1	1	672	756	610	554	491	504	736	632	753	909	775	-0.0356	0.954	0.051	1	0.44	1.38e-08	0.887	2e-38	0.62	3.6e-19	chr9	92613182	92670131	protein_coding
CTDSPL	ENSG00000144677.15	2.27e-38	0	0	-1	-1	-1	4030	3670	4600	4880	4410	5090	3340	4350	3860	3310	2760	-0.137	0.578	-0.08	1	-0.339	5.03e-06	-0.412	6.62e-09	-0.884	2.27e-38	chr3	37861879	37984469	protein_coding
LUCAT1	ENSG00000248323.7	2.34e-38	0	0	1	1	1	45	44.4	7.63	11	15.8	8.59	52	8.11	56.8	159	86.7	0.25	0.89	0.101	1	2.36	1.57e-12	3.32	2.34e-38	3.35	9.72e-25	chr5	91054833	91314547	lncRNA
TICAM1	ENSG00000127666.9	3.07e-38	0	0	1	1	1	1450	1260	977	1020	827	1120	1230	1200	2630	2570	1710	-0.0301	0.977	0.295	1	1.37	1.8e-26	1.64	3.07e-38	0.613	6.4e-06	chr19	4815931	4831704	protein_coding
AIF1L	ENSG00000126878.13	3.31e-38	0	0	-1	-1	-1	2180	2590	2370	3220	2330	2510	2350	2240	1910	1130	1190	-0.142	0.696	-0.0838	1	-0.756	1.25e-18	-1.04	7.61e-35	-1.08	3.31e-38	chr9	131096475	131123152	protein_coding
SDC4	ENSG00000124145.6	6.64e-38	0	0	0	1	0	13800	15400	11500	13300	11900	12800	14500	10900	13200	21300	13000	-0.0842	0.832	-0.0831	1	-0.00998	0.931	0.843	6.64e-38	0.0243	0.825	chr20	45325287	45348424	protein_coding
TMEM50B	ENSG00000142188.17	9.35e-38	0	0	-1	1	1	1230	812	1210	941	1060	1070	810	1100	764	1480	3010	-0.00355	0.997	-0.144	1	-0.303	0.0359	0.481	0.000137	1.5	9.35e-38	chr21	33432484	33479974	protein_coding
BCL3	ENSG00000069399.15	9.36e-38	0	0	1	1	1	1840	1930	737	1420	1090	1310	1950	878	3160	3300	2640	0.0151	0.988	0.253	1	1.15	1.42e-19	1.6	9.36e-38	1.01	3.19e-15	chr19	44747704	44760044	protein_coding
EIF1AD	ENSG00000175376.9	1.26e-37	0	0	1	1	0	1500	1490	1520	1420	1000	1450	1440	1620	1780	1730	1510	-0.0521	0.912	0.0849	1	0.322	1.63e-06	0.792	1.26e-37	0.0516	0.557	chr11	65996544	66002176	protein_coding
PGAP3	ENSG00000161395.14	1.32e-37	0	0	-1	-1	-1	33500	32300	36300	41200	36700	46700	31500	35000	30100	24300	21100	-0.0363	0.963	-0.0536	1	-0.453	2.14e-06	-0.592	1.22e-10	-1.15	1.32e-37	chr17	39671121	39696797	protein_coding
HLA-DRA	ENSG00000204287.14	1.32e-37	0	0	1	1	1	1170	624	638	768	676	1020	572	643	1050	2060	3640	-0.123	0.912	0.0118	1	0.455	0.00671	1.61	1.85e-28	1.84	1.32e-37	chr6	32439877	32445046	protein_coding
FILIP1L	ENSG00000168386.18	1.35e-37	0	0	1	1	1	351	105	168	201	234	238	130	210	808	931	485	0.304	0.744	0.321	1	2.01	4.27e-36	1.99	1.35e-37	1.02	3.85e-10	chr3	99830140	100114513	protein_coding
CCNI	ENSG00000118816.10	1.56e-37	0	0	-1	-1	-1	7420	8580	6640	8350	7870	9120	7760	6430	7610	6710	5190	-0.146	0.405	-0.0448	1	-0.135	0.0843	-0.229	0.000945	-0.815	1.56e-37	chr4	77047154	77075989	protein_coding
CCDC117	ENSG00000159873.10	1.8e-37	0	0	1	1	1	2280	1570	2520	2120	1700	2170	1470	2350	2960	3370	2550	-0.0928	0.862	-0.102	1	0.484	3.69e-09	0.988	1.8e-37	0.238	0.00642	chr22	28772673	28789301	protein_coding
CD55	ENSG00000196352.15	1.87e-37	0	0	1	1	1	7220	7780	4960	4500	5440	6230	7120	5230	6950	14200	9760	-0.127	0.852	0.0777	1	0.627	5.09e-08	1.38	1.87e-37	0.649	1.1e-08	chr1	207321375	207386804	protein_coding
TCF7L2	ENSG00000148737.17	2.09e-37	0	0	1	1	0	1980	2290	1680	1530	1700	1470	2340	1820	3170	2290	1530	0.028	0.967	0.121	1	1.05	2.09e-37	0.434	3.49e-07	0.0542	0.666	chr10	112950246	113167678	protein_coding
IL1B	ENSG00000125538.12	2.65e-37	0	0	1	1	1	110	270	22.4	39.5	34.9	39	234	33.8	73	200	157	-0.21	0.833	0.592	1	0.869	0.000489	2.51	2.65e-37	2.01	4.81e-24	chr2	112829750	112836816	protein_coding
PAPSS2	ENSG00000198682.13	2.88e-37	0	0	-1	-1	-1	1140	1240	1340	1390	1410	1360	1120	1200	1080	640	606	-0.152	0.716	-0.162	1	-0.356	0.000548	-1.14	1.33e-34	-1.17	2.88e-37	chr10	87659612	87747705	protein_coding
CPEB3	ENSG00000107864.15	3.03e-37	0	0	1	1	1	483	206	278	233	343	251	229	278	1020	1390	597	0.155	0.905	0.00341	1	2.13	3.03e-37	2.02	9.33e-36	1.25	2.43e-13	chr10	92046691	92291078	protein_coding
TGIF2	ENSG00000118707.10	3.28e-37	0	0	1	1	1	2820	2620	2150	2370	2210	2810	2520	2390	3730	4150	3280	-0.06	0.912	0.152	1	0.655	5.73e-19	0.907	3.28e-37	0.224	0.00513	chr20	36573487	36593950	protein_coding
PLAT	ENSG00000104368.18	4.37e-37	0	0	0	1	-1	4170	6880	2050	3200	3270	3840	6970	2140	3400	6800	3170	0.0191	0.978	0.059	1	0.0875	0.461	1.05	4.37e-37	-0.275	0.00322	chr8	42174717	42207676	protein_coding
MSTO1	ENSG00000125459.16	4.47e-37	0	0	0	1	1	1210	1450	1030	978	894	956	1570	1050	896	1300	1980	0.11	0.827	0.0319	1	-0.126	0.279	0.539	6.08e-10	1.05	4.47e-37	chr1	155610187	155614971	protein_coding
BMP2	ENSG00000125845.7	7.99e-37	0	0	1	1	1	492	350	443	350	388	333	306	457	805	932	557	-0.193	0.708	0.0497	1	1.2	3.04e-30	1.27	7.99e-37	0.74	2.91e-12	chr20	6767685	6780246	protein_coding
PLAAT2	ENSG00000133328.4	8.46e-37	0	0	1	1	1	189	74	68.5	93.9	108	127	72.1	84.3	279	463	521	-0.0395	0.983	0.287	1	1.58	3.8e-18	2.1	8.46e-37	2.04	1.32e-35	chr11	63552769	63563379	protein_coding
MAP2	ENSG00000078018.20	8.78e-37	0	0	1	1	1	997	959	952	528	816	539	991	987	1780	1430	987	0.0459	0.967	0.0512	1	1.75	8.78e-37	0.811	8.46e-09	0.871	1.26e-09	chr2	209424057	209734118	protein_coding
MGAT2	ENSG00000168282.6	9.58e-37	0	0	0	1	1	2210	2380	1980	2060	1790	1950	2250	1950	2170	2840	2750	-0.0795	0.795	-0.0193	1	0.0794	0.267	0.661	9.58e-37	0.495	3.82e-21	chr14	49620798	49623481	protein_coding
FBXW7	ENSG00000109670.16	9.95e-37	0	0	1	1	1	1230	1510	962	816	1110	810	1560	1060	1860	1590	1050	0.0448	0.954	0.145	1	1.19	9.95e-37	0.52	5.44e-08	0.373	0.000265	chr4	152320543	152536092	protein_coding
SEMA3E	ENSG00000170381.14	1.04e-36	0	0	-1	-1	-1	1750	2440	2020	1900	2120	1670	2280	1840	1530	965	787	-0.0937	0.876	-0.136	1	-0.309	0.00224	-1.14	1.04e-36	-1.09	1.41e-33	chr7	83363237	83649139	protein_coding
DHRS2	ENSG00000100867.14	1.38e-36	0	0	1	1	1	80	85.3	40.7	80.5	24	17.4	71.9	43.7	218	144	74.6	-0.246	0.838	0.11	1	1.44	2.81e-17	2.59	1.38e-36	2.1	2.37e-18	chr14	23630114	23645639	protein_coding
LPAR1	ENSG00000198121.13	1.46e-36	0	0	1	1	1	630	431	652	455	428	478	398	724	936	992	802	-0.115	0.876	0.15	1	1.04	2.17e-25	1.21	1.46e-36	0.743	3.97e-14	chr9	110873262	111038458	protein_coding
IER5	ENSG00000162783.11	1.68e-36	0	0	1	1	1	1080	1160	869	868	601	686	1040	857	1240	1680	1790	-0.161	0.817	-0.018	1	0.513	7.9e-05	1.49	1.68e-36	1.39	4.38e-32	chr1	181088699	181092900	protein_coding
TCIM	ENSG00000176907.5	1.69e-36	0	0	1	1	1	334	248	97.7	154	478	139	231	117	395	882	596	-0.0981	0.941	0.261	1	1.35	1.25e-14	0.884	4.84e-08	2.09	1.69e-36	chr8	40153481	40155310	protein_coding
AC000120.3	ENSG00000285772.1	1.69e-36	0	0	0	-1	-1	7100	9870	7860	7170	7090	6220	8790	7570	6940	5890	3590	-0.167	0.22	-0.0536	1	-0.0471	0.616	-0.267	6.26e-05	-0.794	1.69e-36	chr7	92112158	92179511	protein_coding
NAALADL2	ENSG00000177694.16	1.87e-36	0	0	-1	-1	-1	2130	2950	2360	2160	3060	2260	2890	1930	1750	1000	944	-0.0274	0.978	-0.286	1	-0.305	0.0449	-1.61	1.87e-36	-1.26	1.6e-22	chr3	174438572	175810548	protein_coding
PALMD	ENSG00000099260.11	2.12e-36	0	0	-1	-1	-1	314	253	504	414	377	341	246	505	236	155	112	-0.0401	0.971	0.00329	1	-0.815	1.14e-09	-1.28	1.02e-23	-1.6	2.12e-36	chr1	99646112	99694541	protein_coding
ABAT	ENSG00000183044.12	2.38e-36	0	0	-1	-1	-1	1030	1240	1310	902	1210	1210	1160	1290	754	578	601	-0.0882	0.876	-0.0308	1	-0.255	0.0112	-1.07	2.38e-36	-1.02	1.01e-34	chr16	8674595	8784575	protein_coding
GJB1	ENSG00000169562.12	2.41e-36	0	0	-1	-1	-1	3530	3590	3830	4940	3860	5500	3220	3820	2520	1570	2440	-0.156	0.772	-0.0022	1	-0.969	3.3e-20	-1.3	2.41e-36	-1.17	5.34e-30	chrX	71215193	71225516	protein_coding
SFSWAP	ENSG00000061936.9	2.41e-36	0	0	1	1	1	3360	3270	3100	2920	2590	2850	3320	3270	5070	3960	3300	0.0198	0.97	0.0773	1	0.799	2.41e-36	0.613	6.07e-22	0.216	0.0021	chr12	131711080	131799737	protein_coding
TTLL3	ENSG00000214021.16	2.64e-36	1	0	0	-1	-1	644	620	453	587	1070	705	880	497	674	449	507	0.503	0.000393	0.134	1	0.201	0.112	-1.25	2.64e-36	-0.472	6.63e-06	chr3	9808085	9855138	protein_coding
PDGFRL	ENSG00000104213.13	2.64e-36	0	0	1	1	1	129	64.8	90.4	93.9	64.9	95.5	63.1	89.7	204	189	338	-0.0452	0.978	-0.0104	1	1.12	1.07e-11	1.54	8.2e-22	1.83	2.64e-36	chr8	17576432	17644071	protein_coding
MIR155HG	ENSG00000234883.6	2.69e-36	0	0	1	1	1	34.8	11.8	5.85	7.82	4.89	5.33	7.05	6.92	86.9	150	60.8	-0.69	0.811	0.307	1	3.5	8.85e-21	4.9	2.69e-36	3.54	1.42e-17	chr21	25561908	25575168	lncRNA
TREX1	ENSG00000213689.14	2.71e-36	0	0	1	1	1	421	198	215	294	239	284	182	299	878	821	802	-0.126	0.918	0.477	0.213	1.58	5.83e-28	1.79	2.71e-36	1.5	5.38e-26	chr3	48465810	48467645	protein_coding
AGT	ENSG00000135744.8	3.21e-36	0	0	-1	-1	-1	1600	1390	1280	1730	2050	3190	1310	1260	1260	1210	1340	-0.0883	0.905	-0.0208	1	-0.463	2.99e-05	-0.756	1.97e-13	-1.25	3.21e-36	chr1	230702522	230714122	protein_coding
KCP	ENSG00000135253.14	3.43e-36	1	0	-1	-1	-1	614	661	669	675	897	620	915	648	450	274	337	0.47	0.036	-0.0447	1	-0.583	9.23e-05	-1.71	3.43e-36	-0.875	2.64e-10	chr7	128862450	128910719	protein_coding
SLC12A8	ENSG00000221955.10	3.46e-36	0	0	0	1	1	465	406	561	390	276	318	441	568	404	613	672	0.128	0.83	0.0187	1	0.0494	0.753	1.15	3.46e-36	1.08	1.68e-33	chr3	125082635	125212864	protein_coding
IGFBP1	ENSG00000146678.10	3.55e-36	0	0	-1	1	1	728	1520	577	458	430	290	1500	612	367	1020	501	-0.0165	0.984	0.081	1	-0.325	0.0106	1.24	3.55e-36	0.788	2.69e-13	chr7	45888359	45893660	protein_coding
CA12	ENSG00000074410.14	3.6e-36	0	0	-1	-1	-1	2710	3500	2780	2960	2970	3340	3340	2750	2140	1570	1800	-0.0685	0.893	-0.0173	1	-0.469	1.32e-09	-0.918	3.6e-36	-0.895	2.11e-35	chr15	63321377	63381846	protein_coding
ZNF296	ENSG00000170684.9	3.63e-36	0	0	1	1	1	353	290	286	263	117	308	268	350	633	432	582	-0.116	0.918	0.293	1	1.27	2.78e-18	1.88	3.63e-36	0.919	1.61e-10	chr19	45071499	45076587	protein_coding
CYP4F3	ENSG00000186529.16	3.9e-36	0	0	-1	-1	-1	509	623	538	615	645	537	609	486	390	249	398	-0.0307	0.973	-0.147	1	-0.658	1.43e-08	-1.37	3.9e-36	-0.431	0.00012	chr19	15640896	15662825	protein_coding
ARID3A	ENSG00000116017.11	4.29e-36	0	0	1	1	1	113	73.6	92.8	89	58.1	60.9	93.3	106	129	219	211	0.331	0.651	0.19	1	0.535	0.0036	1.92	4.29e-36	1.79	7.23e-32	chr19	925780	975939	protein_coding
CFLAR-AS1	ENSG00000226312.7	4.39e-36	0	0	1	1	1	44.5	18.6	11.2	12.7	32.6	7.17	22.1	13.9	78.6	207	41.5	0.232	0.929	0.316	1	2.62	5.91e-18	2.66	4.39e-36	2.54	1.87e-12	chr2	201140277	201157823	lncRNA
LMO4	ENSG00000143013.13	5.43e-36	0	0	-1	-1	-1	5250	4430	6400	6810	5970	6980	4130	6060	4500	3750	3440	-0.103	0.837	-0.0785	1	-0.598	1.85e-12	-0.672	5.86e-16	-1.02	5.43e-36	chr1	87328879	87348923	protein_coding
ANKRD33B	ENSG00000164236.12	6.07e-36	0	0	1	1	1	637	389	647	377	284	329	364	626	1330	1220	807	-0.0944	0.946	-0.0475	1	1.81	7.95e-27	2.1	6.07e-36	1.3	6.38e-14	chr5	10564069	10657816	protein_coding
SLC22A31	ENSG00000259803.7	6.83e-36	0	0	0	1	1	39.9	22.5	34.8	28.4	19.2	17.4	24.4	35.3	21.9	34.4	160	0.116	0.967	0.042	1	-0.378	0.379	0.872	0.00453	3.21	6.83e-36	chr16	89195760	89201651	protein_coding
HLA-H	ENSG00000206341.7	6.88e-36	0	0	0	1	1	1120	709	661	939	743	1320	677	691	1050	1980	2440	-0.0671	0.943	0.0651	1	0.16	0.297	1.42	6.88e-36	0.889	8.17e-15	chr6	29887751	29890482	unprocessed_pseudogene
ASPHD2	ENSG00000128203.7	8.99e-36	0	0	1	1	1	98.6	75.6	39.3	51.5	44.3	83	63.5	40.1	240	162	186	-0.251	0.841	0.0553	1	2.21	8.99e-36	1.86	8.14e-26	1.16	6.73e-13	chr22	26429259	26445015	protein_coding
AC005532.1	ENSG00000230825.2	1.03e-35	0	0	1	1	1	59.3	20.9	30	28	28.4	34.3	21.7	29.4	91.6	175	133	0.083	0.975	-0.0373	1	1.72	2.49e-12	2.63	1.03e-35	1.94	2.46e-20	chr7	7255153	7278071	lncRNA
CCDC40	ENSG00000141519.15	1.28e-35	0	0	0	-1	-1	167	152	135	140	294	250	202	137	137	84.9	140	0.41	0.18	0.034	1	-0.0109	0.97	-1.79	1.28e-35	-0.824	5.42e-10	chr17	80036631	80100613	protein_coding
AL109918.1	ENSG00000216775.3	1.62e-35	0	0	1	1	1	178	127	157	173	110	100	120	169	283	259	282	-0.0775	0.948	0.109	1	0.706	2.01e-08	1.23	1.18e-24	1.5	1.62e-35	chr6	52664365	52669155	transcribed_unprocessed_pseudogene
HSP90B1	ENSG00000166598.15	1.62e-35	0	0	-1	1	1	42200	45800	44900	42400	33400	33600	41600	44800	35400	42800	57700	-0.14	0.426	-0.00607	1	-0.262	0.000128	0.358	3.56e-08	0.778	1.62e-35	chr12	103930106	103953645	protein_coding
RGS20	ENSG00000147509.14	1.85e-35	0	0	1	1	1	92.1	70.9	61.2	66.2	45.1	38.2	57.8	65.2	106	249	161	-0.289	0.838	0.0981	1	0.683	0.00411	2.46	1.85e-35	2.06	1.41e-22	chr8	53851794	53959303	protein_coding
IRF2	ENSG00000168310.11	1.86e-35	0	0	1	1	1	1230	638	987	1150	1130	1330	574	1080	2250	1680	1500	-0.16	0.658	0.137	1	0.962	1.86e-35	0.578	1.38e-13	0.173	0.0547	chr4	184387728	184474550	protein_coding
MVK	ENSG00000110921.14	2.03e-35	0	0	-1	-1	-1	1460	1650	1700	1780	1290	1840	1570	1750	1390	941	734	-0.0706	0.931	0.0355	1	-0.352	0.00351	-0.455	6.9e-05	-1.32	2.03e-35	chr12	109573254	109598125	protein_coding
SLFN11	ENSG00000172716.16	2.69e-35	0	0	1	1	1	1380	1350	1470	1230	941	704	1350	1500	1890	1480	1900	0.00477	0.995	0.0364	1	0.624	3.63e-07	0.657	4.2e-08	1.44	2.69e-35	chr17	35350304	35373701	protein_coding
SPRY2	ENSG00000136158.12	3.12e-35	0	0	1	1	1	772	974	577	509	670	559	899	566	943	1350	666	-0.116	0.816	-0.0259	1	0.886	3.05e-23	1.01	3.12e-35	0.252	0.00906	chr13	80335975	80341126	protein_coding
JAK2	ENSG00000096968.13	3.23e-35	0	0	1	1	1	568	501	386	297	494	370	546	403	907	1090	687	0.121	0.894	0.0617	1	1.61	3.23e-35	1.14	8.04e-20	0.89	9.25e-12	chr9	4984389	5128183	protein_coding
NFKB1	ENSG00000109320.13	4.08e-35	0	0	1	1	1	1950	1700	1720	1710	1280	1690	1600	1770	2790	2980	2220	-0.0848	0.909	0.0409	1	0.707	5.52e-12	1.22	4.08e-35	0.39	0.000274	chr4	102501330	102617302	protein_coding
PARP10	ENSG00000178685.14	5.15e-35	0	1	1	1	1	8210	3520	3080	4970	5370	9430	3760	4520	17800	14500	15100	0.0973	0.932	0.552	0.0315	1.84	5.15e-35	1.43	1.04e-21	0.683	1.89e-05	chr8	143977152	144012772	protein_coding
DHCR7	ENSG00000172893.15	5.17e-35	0	0	0	0	-1	10200	13900	11100	11200	8740	9350	13500	11200	10100	8380	4390	-0.0507	0.94	0.00202	1	-0.148	0.186	-0.0607	0.634	-1.09	5.17e-35	chr11	71428192	71452868	protein_coding
TRIB2	ENSG00000071575.11	6.01e-35	0	0	1	1	1	342	437	240	226	236	219	450	264	502	517	334	0.0411	0.96	0.134	1	1.15	6.02e-31	1.14	6.01e-35	0.609	7.92e-10	chr2	12716888	12742734	protein_coding
CSF3	ENSG00000108342.12	6.61e-35	0	0	1	1	1	40.7	2.79	3.75	2.62	3.18	3.2	1.55	3.87	70.1	175	140	-0.793	0.912	0.0922	1	4.78	3.83e-17	5.8	6.61e-35	5.42	1.69e-28	chr17	40015360	40017813	protein_coding
ODF3B	ENSG00000177989.13	7.5e-35	0	0	1	1	1	1140	633	384	583	964	1240	728	529	1950	2030	2350	0.202	0.81	0.463	0.204	1.74	7.5e-35	1.07	2.78e-14	0.925	1.01e-10	chr22	50529709	50532580	protein_coding
SLC3A2	ENSG00000168003.16	8.05e-35	0	0	0	1	1	11800	11400	9270	11400	8570	13400	10900	9240	12100	15100	16600	-0.0667	0.885	-0.004	1	0.0869	0.329	0.814	8.05e-35	0.315	8e-06	chr11	62856101	62888875	protein_coding
SNX25	ENSG00000109762.16	9.45e-35	0	0	1	1	1	1040	1080	862	680	884	788	1060	948	1420	1770	956	-0.026	0.971	0.136	1	1.06	9.45e-35	0.999	2.04e-34	0.278	0.00286	chr4	185204236	185370185	protein_coding
RBMX	ENSG00000147274.14	1.21e-34	0	0	-1	-1	-1	10000	10900	10700	11600	10600	10500	10200	10600	9480	8590	7330	-0.0994	0.378	-0.0172	1	-0.289	7.81e-11	-0.299	4.55e-12	-0.518	1.21e-34	chrX	136848003	136880764	protein_coding
DDX60	ENSG00000137628.17	1.32e-34	0	0	1	1	1	6780	3960	3640	3810	5980	4940	4090	4650	12600	14800	9270	0.0467	0.967	0.353	1	1.72	1.32e-34	1.31	2.16e-20	0.907	5.15e-10	chr4	168216293	168318804	protein_coding
HEXIM1	ENSG00000186834.3	1.35e-34	0	0	1	1	1	5120	5060	5050	4700	3800	4590	4680	5290	5110	6110	6800	-0.113	0.562	0.0663	1	0.121	0.0808	0.687	1.35e-34	0.566	6.69e-24	chr17	45148501	45152101	protein_coding
COCH	ENSG00000100473.18	1.41e-34	0	0	0	1	1	617	615	655	718	413	367	522	674	755	763	689	-0.234	0.15	0.045	1	0.0701	0.506	0.887	8.8e-34	0.909	1.41e-34	chr14	30874513	30895065	protein_coding
NR4A1	ENSG00000123358.20	1.51e-34	0	0	1	-1	1	1450	1230	627	609	4350	518	1380	702	1620	2740	706	0.167	0.789	0.164	1	1.41	1.51e-34	-0.667	3.59e-09	0.444	0.000484	chr12	52022831	52059507	protein_coding
NPFFR2	ENSG00000056291.17	1.65e-34	0	0	1	1	1	138	87	101	87.4	97.2	78.8	83.5	105	206	378	155	-0.0577	0.973	0.0503	1	1.23	1.27e-11	1.97	1.65e-34	0.963	8.64e-08	chr4	72031803	72148067	protein_coding
FGF19	ENSG00000162344.4	1.89e-34	0	0	1	1	1	246	210	17	135	178	188	203	19	254	600	660	-0.0496	0.971	0.175	1	0.902	1.86e-07	1.76	1.36e-32	1.81	1.89e-34	chr11	69698237	69704022	protein_coding
AGAP6	ENSG00000204149.12	1.94e-34	1	0	1	1	1	1020	1010	840	791	928	702	1240	960	1580	1170	1010	0.303	0.0263	0.194	1	0.999	1.94e-34	0.338	6.99e-05	0.526	3.57e-10	chr10	49982189	50010499	protein_coding
CNOT4	ENSG00000080802.18	2.08e-34	0	0	1	1	1	1550	1480	1420	1210	1210	1200	1460	1560	2300	2100	1550	-0.0202	0.975	0.129	1	0.924	2.08e-34	0.798	7.38e-27	0.368	3.34e-06	chr7	135361794	135510127	protein_coding
AGAP5	ENSG00000172650.13	2.14e-34	1	0	1	0	1	526	460	431	379	557	378	645	504	806	552	545	0.486	0.000105	0.224	1	1.09	2.14e-34	-0.0176	0.897	0.532	2.87e-09	chr10	73674284	73698159	protein_coding
BBC3	ENSG00000105327.17	2.37e-34	0	0	1	1	1	486	220	189	312	346	407	255	228	1100	1060	746	0.215	0.824	0.281	1	1.82	2.37e-34	1.61	4.25e-28	0.875	1.01e-08	chr19	47220821	47232766	protein_coding
SPSB1	ENSG00000171621.14	2.79e-34	0	0	1	1	1	396	390	283	281	228	332	388	365	732	506	459	-0.0077	0.992	0.371	0.201	1.38	2.79e-34	1.15	4.62e-24	0.466	7.93e-05	chr1	9292893	9369532	protein_coding
CHROMR	ENSG00000223960.7	2.88e-34	0	0	1	1	1	428	191	289	247	436	351	256	361	771	738	639	0.425	0.172	0.32	1	1.64	2.88e-34	0.756	1.04e-08	0.863	9.96e-11	chr2	178413634	178440243	lncRNA
ZNF184	ENSG00000096654.15	3.47e-34	0	0	1	1	1	690	502	623	547	568	508	480	648	1340	1040	640	-0.0634	0.945	0.0555	1	1.29	3.47e-34	0.867	3.11e-16	0.331	0.00568	chr6	27450742	27473118	protein_coding
FNBP4	ENSG00000109920.13	3.64e-34	1	0	1	1	1	3610	3350	3080	2810	3470	2820	4020	3270	5200	4280	3780	0.266	0.0279	0.0892	1	0.888	3.64e-34	0.3	9.42e-05	0.423	2.29e-08	chr11	47716493	47767443	protein_coding
CYLD	ENSG00000083799.17	3.85e-34	0	0	1	1	1	1940	1540	1470	1360	1680	1440	1480	1460	3100	3440	2430	-0.0528	0.947	-0.0124	1	1.19	3.85e-34	1.03	1.49e-26	0.755	3.17e-14	chr16	50742049	50801935	protein_coding
PPP1R10	ENSG00000204569.10	4.29e-34	0	0	1	1	0	5200	3590	5180	4050	4000	5050	3750	5340	6560	9030	5450	0.0651	0.93	0.0431	1	0.694	5.43e-12	1.18	4.29e-34	0.112	0.398	chr6	30600412	30618612	protein_coding
GSPT2	ENSG00000189369.9	4.47e-34	0	0	-1	-1	-1	5780	7970	5800	5620	5800	6130	7330	5730	5120	4440	3880	-0.122	0.426	-0.0169	1	-0.135	0.0385	-0.386	4.52e-12	-0.661	4.47e-34	chrX	51743441	51746232	protein_coding
HSD17B2	ENSG00000086696.11	4.79e-34	0	0	-1	-1	-1	495	290	370	478	879	1260	280	350	267	321	454	-0.0454	0.969	-0.0839	1	-0.842	3.77e-09	-1.45	1.53e-30	-1.47	4.79e-34	chr16	82035003	82098534	protein_coding
PBX1	ENSG00000185630.18	5.21e-34	0	0	-1	-1	-1	1130	1490	1210	1280	1470	1280	1390	1080	908	521	697	-0.103	0.909	-0.161	1	-0.498	0.000238	-1.5	5.21e-34	-0.881	2.1e-12	chr1	164555583	164899296	protein_coding
PDGFB	ENSG00000100311.17	5.37e-34	0	0	1	1	1	1360	2010	1020	1160	982	915	1860	1030	1330	2020	1220	-0.112	0.825	0.0115	1	0.196	0.0666	1.04	5.37e-34	0.417	7.13e-06	chr22	39223358	39244982	protein_coding
KLC4	ENSG00000137171.15	5.65e-34	0	0	-1	-1	-1	1470	1380	1770	1780	1680	2040	1380	1780	1190	684	1080	0.00258	0.997	0.00646	1	-0.577	3.03e-07	-1.29	5.65e-34	-0.916	4.18e-18	chr6	43040776	43075095	protein_coding
H4C5	ENSG00000276966.2	5.75e-34	0	0	1	1	1	110	41.4	31.2	47.4	48.5	60.5	39.9	39.8	191	306	290	-0.0511	0.983	0.351	1	2	1.99e-17	2.65	5.75e-34	2.26	2.03e-25	chr6	26204551	26206038	protein_coding
APLP2	ENSG00000084234.17	6.57e-34	0	0	-1	-1	-1	27800	33000	29900	28600	28500	32300	30800	29700	24400	21400	19300	-0.1	0.709	-0.00656	1	-0.231	0.000626	-0.414	4.28e-11	-0.743	6.57e-34	chr11	130068146	130144811	protein_coding
CWC25	ENSG00000273559.5	7.11e-34	0	0	1	1	1	4440	4080	3460	3840	3540	3910	4260	3870	7030	5650	4760	0.0647	0.9	0.164	1	0.871	7.11e-34	0.677	5.29e-21	0.285	0.000255	chr17	38800440	38825355	protein_coding
TP53BP2	ENSG00000143514.17	7.15e-34	0	0	1	1	1	4790	5100	4040	3470	3740	3640	4900	4230	6710	7700	4410	-0.0597	0.928	0.0682	1	0.952	9.25e-28	1.04	7.15e-34	0.279	0.00398	chr1	223779892	223845954	protein_coding
DSEL	ENSG00000171451.14	7.43e-34	0	0	-1	-1	-1	8590	9950	14900	9160	9520	7650	9160	13100	4620	4250	3690	-0.119	0.837	-0.189	1	-0.986	3.62e-24	-1.16	7.43e-34	-1.05	1.01e-27	chr18	67506586	67516720	protein_coding
GPR176	ENSG00000166073.11	7.91e-34	0	0	1	1	1	419	388	394	285	292	364	375	385	351	826	532	-0.0496	0.967	-0.032	1	0.302	0.0604	1.5	7.91e-34	0.546	4.12e-05	chr15	39799007	39920266	protein_coding
ANO1	ENSG00000131620.17	8.02e-34	0	0	1	1	1	1380	1860	1540	1030	736	715	1820	1610	1220	1900	1330	-0.0277	0.975	0.0669	1	0.243	0.0812	1.37	8.02e-34	0.891	1.92e-14	chr11	70078301	70189528	protein_coding
TGM2	ENSG00000198959.12	1.04e-33	0	0	1	1	0	29000	33100	16500	23900	22000	26400	32200	17200	43900	47500	27500	-0.0401	0.96	0.0621	1	0.878	5.81e-21	1.11	1.04e-33	0.0558	0.695	chr20	38127384	38166578	protein_coding
TSPYL2	ENSG00000184205.14	1.05e-33	0	0	1	1	1	1580	1630	1270	1170	1040	1150	1680	1400	1920	2280	2230	0.0493	0.949	0.147	1	0.706	5.93e-13	1.13	1.05e-33	0.957	2.47e-24	chrX	53082366	53088540	protein_coding
CHD2	ENSG00000173575.22	1.32e-33	0	0	1	1	1	7980	7380	5590	5370	7470	5520	7990	5790	14000	13200	7540	0.115	0.884	0.0517	1	1.38	1.32e-33	0.824	1.43e-12	0.45	0.00031	chr15	92900188	93027996	protein_coding
ANO3	ENSG00000134343.14	1.34e-33	0	0	1	1	1	27.2	6.05	12.9	6.51	5.67	2.88	5.34	15.1	79	120	19.4	-0.203	0.967	0.232	1	3.6	6.87e-21	4.43	1.34e-33	2.69	5.85e-07	chr11	26188841	26663289	protein_coding
SOCS3	ENSG00000184557.4	1.36e-33	0	0	1	1	1	2630	2640	1600	1700	2470	1810	2650	1780	4350	4880	2390	0.0061	0.992	0.156	1	1.36	1.36e-33	0.984	1.89e-18	0.403	0.00113	chr17	78356777	78360077	protein_coding
CD74	ENSG00000019582.15	1.44e-33	0	0	1	1	1	9760	8210	7000	8490	5530	8400	7700	7630	10100	14600	20000	-0.093	0.912	0.125	1	0.245	0.0827	1.4	1.44e-33	1.25	7.69e-27	chr5	150400040	150412929	protein_coding
CDKN1A	ENSG00000124762.13	2.21e-33	0	0	1	1	1	1260	2450	619	701	849	826	2430	627	1130	1980	964	-0.0142	0.987	0.0187	1	0.691	4.35e-10	1.23	2.21e-33	0.221	0.0762	chr6	36676459	36687339	protein_coding
CXorf49	ENSG00000215115.6	2.32e-33	0	0	1	1	1	40.4	4.7	5.93	9.72	4.67	5.18	6.95	7.34	81.9	145	132	0.561	0.9	0.312	1	3.04	9.41e-17	4.98	2.32e-33	4.73	3.61e-29	chrX	71714370	71718151	protein_coding
GBP2	ENSG00000162645.13	2.38e-33	0	0	1	-1	-1	2710	2310	2200	2520	2780	3320	2190	2320	4530	2220	2690	-0.0798	0.87	0.073	1	0.846	2.38e-33	-0.324	1.37e-05	-0.303	5.08e-05	chr1	89106131	89150456	protein_coding
EXT1	ENSG00000182197.11	2.45e-33	0	0	1	1	1	2610	2360	1880	2000	1960	2610	2240	2060	3660	3850	3480	-0.073	0.903	0.136	1	0.875	4.15e-26	0.977	2.45e-33	0.418	1.04e-06	chr8	117794489	118111853	protein_coding
LRAT	ENSG00000121207.12	2.84e-33	0	0	1	1	0	880	1480	708	466	649	613	1410	695	606	1570	609	-0.0715	0.929	-0.0271	1	0.375	0.00361	1.27	2.84e-33	-0.00952	0.963	chr4	154626944	154753120	protein_coding
H4C14	ENSG00000270882.2	2.97e-33	0	0	1	1	1	980	743	621	844	779	1130	673	669	1570	1310	1450	-0.14	0.694	0.108	1	0.896	2.97e-33	0.755	7.68e-25	0.36	1.53e-06	chr1	149832658	149839767	protein_coding
ENDOD1	ENSG00000149218.5	3.12e-33	0	0	1	1	0	3750	4270	3570	3010	3350	3100	4060	3560	5720	4030	2830	-0.072	0.894	-0.00428	1	0.929	3.12e-33	0.268	0.00139	-0.132	0.177	chr11	95089845	95132645	protein_coding
TAGAP	ENSG00000164691.17	3.59e-33	0	0	1	1	1	61.9	16.6	10.9	19.2	35.8	38.1	19.1	23.1	163	176	118	0.24	0.932	1.13	0.216	3.1	3.59e-33	2.3	1.41e-26	1.62	3.14e-13	chr6	159034467	159045152	protein_coding
MMP25	ENSG00000008516.17	3.68e-33	0	0	1	1	1	45.7	34.1	20.1	25.2	25.9	38.3	36.9	19.7	40.1	153	63.4	0.113	0.962	-0.00542	1	0.654	0.0407	2.59	3.68e-33	0.738	0.00159	chr16	3046560	3060726	protein_coding
ERAP2	ENSG00000164308.17	3.78e-33	0	0	1	1	1	10100	8490	6940	8290	8720	8860	8130	7050	12200	16900	15600	-0.0635	0.913	0.0228	1	0.562	1.32e-11	0.956	3.78e-33	0.815	4.35e-24	chr5	96875985	96919703	protein_coding
RIPK1	ENSG00000137275.14	3.83e-33	0	0	1	1	0	1370	1510	1090	1050	1090	1300	1480	1160	1930	1740	1370	-0.0222	0.971	0.0932	1	0.874	3.83e-33	0.669	9.53e-21	0.072	0.468	chr6	3063990	3115187	protein_coding
GABRE	ENSG00000102287.19	3.88e-33	1	0	1	0	1	1900	1810	1630	1420	2010	1270	2320	1720	2930	1850	2020	0.359	0.00686	0.0719	1	1.05	3.88e-33	-0.116	0.297	0.672	4.13e-14	chrX	151953123	151974680	protein_coding
SCGN	ENSG00000079689.14	4.31e-33	0	0	-1	-1	-1	98.6	88.6	175	182	87	105	77.9	151	91.8	10.6	16.8	-0.17	0.903	-0.224	1	-0.992	6.87e-08	-3	2.26e-24	-2.64	4.31e-33	chr6	25652200	25701783	protein_coding
MCCC1	ENSG00000078070.13	5.35e-33	0	0	-1	-1	-1	3360	3230	3620	3930	3660	3900	2980	3560	2890	2580	3240	-0.114	0.261	-0.0227	1	-0.444	4.06e-24	-0.502	5.35e-33	-0.265	3.51e-10	chr3	183015217	183116075	protein_coding
CAPN5	ENSG00000149260.18	5.58e-33	0	0	-1	-1	-1	2850	3400	2300	3130	3620	4060	3510	2290	2570	1350	2270	0.0471	0.963	-0.00688	1	-0.282	0.0454	-1.42	5.58e-33	-0.839	4.79e-12	chr11	77066960	77126155	protein_coding
LIPH	ENSG00000163898.10	5.75e-33	0	0	1	1	1	14100	13800	12500	12800	12600	12500	13000	12300	15400	20700	15700	-0.0802	0.819	-0.0237	1	0.265	4.76e-05	0.713	5.75e-33	0.331	1.49e-07	chr3	185506261	185552588	protein_coding
RBM3	ENSG00000102317.18	7.72e-33	0	0	-1	-1	-1	8970	8930	10300	9620	9510	10200	8430	10100	7880	8180	6530	-0.0824	0.773	-0.0213	1	-0.288	7.07e-07	-0.217	0.000188	-0.645	7.72e-33	chrX	48574448	48581162	protein_coding
SLC16A3	ENSG00000141526.16	7.93e-33	0	0	1	1	1	3180	3790	2610	2970	1960	2150	3940	2680	3500	4290	3920	0.0561	0.939	0.0411	1	0.236	0.0349	1.13	7.93e-33	0.865	2.02e-19	chr17	82228396	82261129	protein_coding
REPS2	ENSG00000169891.18	8.22e-33	0	0	-1	-1	-1	1260	1610	1370	1370	1620	1470	1460	1210	979	700	811	-0.135	0.817	-0.181	1	-0.483	1.22e-05	-1.21	8.22e-33	-0.86	2.59e-17	chrX	16946657	17153272	protein_coding
CXCL8	ENSG00000169429.11	9.1e-33	0	0	1	1	1	6400	6810	3060	3460	6480	2770	6340	3070	7210	17400	7400	-0.104	0.903	0.00426	1	1.06	5.25e-18	1.42	9.1e-33	1.41	7.13e-32	chr4	73740540	73743716	protein_coding
GALNT14	ENSG00000158089.15	9.54e-33	0	0	0	1	1	2180	2310	2160	2470	1330	1750	2220	2240	2270	2690	2390	-0.0608	0.927	0.0581	1	-0.12	0.287	1.02	9.54e-33	0.449	5.59e-07	chr2	30910466	31155202	protein_coding
AC133644.2	ENSG00000273445.1	1.07e-32	0	0	1	1	1	39.4	10.4	9.51	20.1	19.6	21.3	10.4	8.8	65.9	143	85.5	0.0313	0.992	-0.101	1	1.72	1.59e-09	2.88	1.07e-32	1.99	2.09e-15	chr2	87477494	87478034	lncRNA
NRP2	ENSG00000118257.16	1.13e-32	0	0	1	1	1	1880	2610	1920	1300	1100	1250	2550	1880	1590	2910	1710	-0.0322	0.974	-0.032	1	0.29	0.0412	1.41	1.13e-32	0.448	0.000574	chr2	205681989	205798133	protein_coding
PLAAT4	ENSG00000133321.11	1.14e-32	0	0	1	1	1	2870	1420	1230	2130	2130	3590	1280	1310	3460	5180	6920	-0.148	0.821	0.0909	1	0.702	7.07e-10	1.28	1.14e-32	0.945	5.12e-18	chr11	63536807	63546462	protein_coding
FOXC2	ENSG00000176692.8	1.18e-32	0	0	1	1	-1	1290	2700	935	805	625	822	2410	1060	1350	1460	700	-0.159	0.729	0.184	1	0.747	4.59e-12	1.23	1.18e-32	-0.234	0.0579	chr16	86566828	86569728	protein_coding
ANKRD29	ENSG00000154065.17	1.29e-32	0	0	0	1	1	376	344	286	256	352	272	350	267	305	608	718	0.0234	0.983	-0.107	1	0.255	0.11	0.79	3.41e-11	1.39	1.29e-32	chr18	23598925	23662911	protein_coding
AF279873.2	ENSG00000240738.1	1.31e-32	0	0	1	1	1	30.3	11.8	6.46	7.4	7.23	8.27	9.18	10.9	33.1	139	69.8	-0.333	0.928	0.787	1	2.15	8.98e-07	4.31	1.31e-32	3.01	1.43e-16	chr8	33859479	33860223	processed_pseudogene
HIVEP2	ENSG00000010818.10	1.34e-32	0	0	1	1	1	2820	3120	1640	1200	1980	1710	3070	1740	5150	6060	2570	-0.0216	0.988	0.0832	1	2.1	1.34e-32	1.61	9.64e-20	0.588	0.00281	chr6	142751468	142956698	protein_coding
MED12L	ENSG00000144893.12	1.38e-32	0	0	1	1	1	140	77	114	69.9	85	58.2	95.9	107	220	415	158	0.321	0.805	-0.0883	1	1.66	5.23e-15	2.28	1.38e-32	1.44	1.28e-11	chr3	151085696	151437072	protein_coding
MFGE8	ENSG00000140545.15	1.39e-32	0	0	-1	-1	-1	1810	1960	1790	2160	2090	2300	2010	1770	1680	1260	1130	0.0359	0.962	-0.0173	1	-0.368	0.00011	-0.734	5.55e-17	-1.02	1.39e-32	chr15	88898682	88913381	protein_coding
TSC22D2	ENSG00000196428.12	1.5e-32	0	0	1	1	1	2910	2940	2720	1780	1970	1870	3060	2720	4740	4790	2560	0.057	0.954	-0.00228	1	1.41	1.5e-32	1.28	1.74e-27	0.456	0.000439	chr3	150408334	150466431	protein_coding
ARHGAP27P1-BPTFP1-KPNA2P3	ENSG00000215769.8	1.97e-32	1	0	0	-1	-1	819	949	690	782	1160	731	1250	697	809	568	556	0.4	0.00126	0.0122	1	0.0517	0.707	-1.02	1.97e-32	-0.39	2.63e-05	chr17	64749662	64781707	lncRNA
ACSS2	ENSG00000131069.20	2.24e-32	0	0	1	-1	-1	2670	2960	2480	2710	2840	3350	2800	2490	3300	2250	1480	-0.0761	0.918	0.00783	1	0.286	0.0121	-0.334	0.00206	-1.17	2.24e-32	chr20	34872145	34927962	protein_coding
CD69	ENSG00000110848.8	2.24e-32	0	0	1	1	1	338	273	167	214	249	191	264	179	637	774	437	-0.0479	0.97	0.0956	1	1.57	1.42e-27	1.64	2.24e-32	1.19	2.65e-16	chr12	9752485	9760901	protein_coding
NT5C3A	ENSG00000122643.21	2.8e-32	0	0	1	1	1	5640	2530	2360	3410	3530	3930	2350	3060	12700	12300	10300	-0.108	0.929	0.373	1	1.9	2.8e-32	1.8	2.7e-29	1.39	1.8e-17	chr7	33014113	33062797	protein_coding
EIF4B	ENSG00000063046.17	3.08e-32	0	0	0	-1	-1	13600	14600	13400	15100	14900	15900	13200	13400	14200	11600	9140	-0.141	0.501	-0.00155	1	-0.093	0.298	-0.354	5.06e-07	-0.799	3.08e-32	chr12	53006157	53042209	protein_coding
F3	ENSG00000117525.14	3.16e-32	0	0	1	1	1	26400	34300	21100	17800	22900	16700	34300	21900	21700	46800	26000	-0.00217	0.997	0.0537	1	0.286	0.00394	1.03	3.16e-32	0.637	1.87e-12	chr1	94529172	94541759	protein_coding
SORL1	ENSG00000137642.13	3.42e-32	0	0	0	-1	-1	480	746	668	442	553	524	758	559	347	101	98.8	0.024	0.988	-0.257	1	-0.348	0.168	-2.46	5.06e-32	-2.41	3.42e-32	chr11	121452313	121633763	protein_coding
PIP5K1A	ENSG00000143398.20	3.5e-32	0	0	1	1	1	4620	4260	4210	3670	3800	3620	4060	4240	6190	7320	4880	-0.071	0.903	0.0103	1	0.752	4.47e-20	0.945	3.5e-32	0.431	3.75e-07	chr1	151197948	151249536	protein_coding
HYOU1	ENSG00000149428.19	4.03e-32	0	0	0	1	1	11300	11100	11200	8050	6460	9390	10600	10900	7750	13500	23700	-0.0693	0.938	-0.0292	1	-0.0533	0.769	1.07	8.06e-21	1.34	4.03e-32	chr11	119044187	119057227	protein_coding
TSN	ENSG00000211460.12	4.25e-32	0	0	-1	-1	-1	7260	6850	8620	8370	8080	8930	6270	8010	5810	6050	5620	-0.128	0.43	-0.106	1	-0.525	3.03e-19	-0.417	7.59e-13	-0.67	4.25e-32	chr2	121737102	121767853	protein_coding
ETS1	ENSG00000134954.14	4.95e-32	0	0	1	1	1	1960	2980	1700	1350	1300	1170	2820	1610	1840	3280	1550	-0.0792	0.928	-0.0802	1	0.451	0.000364	1.33	4.95e-32	0.406	0.00131	chr11	128458760	128587558	protein_coding
RALGPS1	ENSG00000136828.19	5.04e-32	0	0	0	-1	-1	360	333	436	352	493	352	387	426	330	202	288	0.218	0.582	-0.0384	1	-0.0919	0.573	-1.28	5.04e-32	-0.291	0.0144	chr9	126914773	127223166	protein_coding
TYMP	ENSG00000025708.14	5.19e-32	0	0	1	1	1	2900	1660	862	1430	1800	3170	1780	1110	4770	5990	6440	0.101	0.929	0.361	1	1.74	1.51e-31	1.74	5.19e-32	1.02	1.89e-11	chr22	50525751	50530032	protein_coding
PMEPA1	ENSG00000124225.16	7.07e-32	0	0	-1	0	-1	40800	75700	36100	36500	30400	36200	70600	36000	32000	32900	22300	-0.1	0.692	-0.00286	1	-0.192	0.00431	0.115	0.104	-0.699	7.07e-32	chr20	57648391	57711536	protein_coding
H2BC20P	ENSG00000261716.2	7.07e-32	0	0	1	1	1	962	806	739	609	924	837	870	741	1280	1650	1160	0.112	0.842	0.00255	1	1.07	7.07e-32	0.835	3.89e-22	0.47	2.59e-07	chr1	149844497	149850937	transcribed_unprocessed_pseudogene
TMEM171	ENSG00000157111.13	8.33e-32	0	0	1	1	1	501	420	356	369	339	444	406	384	515	1010	771	-0.0491	0.967	0.109	1	0.481	0.00214	1.58	8.33e-32	0.795	1.24e-08	chr5	73120568	73131809	protein_coding
AL354740.1	ENSG00000225339.4	9.92e-32	0	0	1	1	1	143	219	82.8	63.2	108	66.7	255	85.4	103	225	219	0.215	0.726	0.0451	1	0.709	0.000206	1.06	9.87e-15	1.71	9.92e-32	chr6	34248534	34286768	lncRNA
CKAP4	ENSG00000136026.14	1.36e-31	0	0	1	1	1	8160	7840	7100	6780	5300	8020	7240	7440	8660	10900	12300	-0.115	0.827	0.0686	1	0.354	0.000315	1.04	1.36e-31	0.622	1.32e-11	chr12	106237880	106304279	protein_coding
ARHGEF9	ENSG00000131089.17	1.48e-31	0	0	-1	-1	-1	1070	1230	1280	1100	1200	1040	1250	1220	836	660	855	0.0188	0.975	-0.07	1	-0.39	1.45e-06	-0.859	1.48e-31	-0.285	0.000225	chrX	63634966	63809274	protein_coding
DLGAP1	ENSG00000170579.17	1.5e-31	0	0	1	1	1	120	106	97.1	62.2	85.7	73.1	101	98.9	274	193	113	-0.0432	0.978	0.0211	1	2.14	1.5e-31	1.17	2.27e-11	0.626	0.00153	chr18	3496031	4455307	protein_coding
FAM227A	ENSG00000184949.16	1.56e-31	1	0	0	-1	0	422	349	430	349	704	388	450	476	350	303	423	0.368	0.0706	0.143	1	0.000824	0.997	-1.21	1.56e-31	0.125	0.367	chr22	38578119	38656629	protein_coding
ARL14EPL	ENSG00000268223.5	1.73e-31	0	0	1	1	1	52.7	43.7	19.5	28.8	29	19.1	46.2	12.9	68.8	165	94.3	0.102	0.963	-0.584	1	1.24	2.34e-06	2.48	1.73e-31	2.29	1.97e-20	chr5	116032323	116060118	protein_coding
PREP	ENSG00000085377.14	1.81e-31	0	0	1	1	0	4120	4040	4240	3600	3070	4120	3790	4390	4210	5790	3920	-0.0916	0.855	0.0505	1	0.224	0.0143	0.915	1.81e-31	-0.0744	0.506	chr6	105273219	105454062	protein_coding
CTPS1	ENSG00000171793.16	1.81e-31	0	0	0	1	1	3100	3530	3320	3000	1980	2100	3350	3370	3200	3930	3270	-0.0764	0.899	0.022	1	0.0961	0.414	0.989	1.81e-31	0.64	2.13e-13	chr1	40979687	41012565	protein_coding
CD59	ENSG00000085063.16	1.86e-31	0	0	-1	-1	-1	36700	45800	36500	39300	36500	41500	42700	35000	30500	33400	26200	-0.101	0.649	-0.0614	1	-0.368	4.94e-10	-0.128	0.0517	-0.662	1.86e-31	chr11	33703009	33736491	protein_coding
TAPBPL	ENSG00000139192.12	1.88e-31	0	0	1	1	1	1020	642	642	764	789	1170	633	685	1110	1840	1890	-0.0208	0.983	0.0956	1	0.546	2.28e-06	1.22	1.88e-31	0.689	1.26e-10	chr12	6451689	6466517	protein_coding
SH3BGRL2	ENSG00000198478.8	1.88e-31	0	0	-1	-1	-1	4560	5150	5270	5090	5520	5180	4680	4760	3910	3430	2630	-0.138	0.709	-0.148	1	-0.382	2.74e-05	-0.686	7.79e-16	-0.98	1.88e-31	chr6	79631328	79703655	protein_coding
PDZD2	ENSG00000133401.16	1.95e-31	0	0	1	1	1	51.2	26.5	21	10.9	22.8	22.9	25.4	33.6	171	129	48.7	-0.0628	0.983	0.671	1	3.96	1.95e-31	2.5	3.9e-18	1.07	0.00107	chr5	31639130	32110932	protein_coding
GLUD1	ENSG00000148672.9	1.98e-31	0	0	0	-1	-1	4330	4690	4810	4790	4540	5150	4330	4590	4350	3230	2780	-0.115	0.778	-0.068	1	-0.136	0.159	-0.493	3.96e-10	-0.891	1.98e-31	chr10	87050201	87094843	protein_coding
ZNF317	ENSG00000130803.15	2.04e-31	0	0	1	1	1	1630	1550	1450	1180	1170	1440	1520	1530	2490	2350	1650	-0.0222	0.977	0.0777	1	1.08	2.04e-31	1.01	1.67e-28	0.199	0.0683	chr19	9140396	9163424	protein_coding
SMIM14	ENSG00000163683.12	2.05e-31	0	0	-1	-1	-1	1340	1500	1330	1430	1660	1600	1380	1200	1190	865	1210	-0.118	0.794	-0.149	1	-0.271	0.00332	-0.939	2.05e-31	-0.404	1.18e-06	chr4	39546335	39638902	protein_coding
LRP2	ENSG00000081479.15	2.06e-31	0	0	1	1	1	53.9	48.5	23.1	17.5	22.3	22.6	46.3	21.9	146	133	57.3	-0.0546	0.979	-0.0803	1	3.08	2.06e-31	2.58	6.44e-28	1.32	3.96e-07	chr2	169127108	169362534	protein_coding
AL096711.2	ENSG00000255330.9	2.18e-31	0	0	1	1	1	312	213	249	191	300	226	229	276	583	509	343	0.103	0.928	0.142	1	1.62	2.18e-31	0.76	2.2e-08	0.596	3.89e-05	chr6	127438405	127519001	protein_coding
NOP2	ENSG00000111641.11	2.44e-31	0	0	1	1	1	3820	4320	3230	3250	2420	3570	4460	3470	4370	4800	4350	0.0456	0.947	0.102	1	0.43	2.57e-06	0.99	2.44e-31	0.288	0.00228	chr12	6556862	6568691	protein_coding
RABGAP1L	ENSG00000152061.23	3.28e-31	0	0	1	1	1	5460	3990	4800	4430	5930	4360	3900	4980	9620	6850	5680	-0.0315	0.969	0.0545	1	1.12	3.28e-31	0.209	0.0625	0.382	0.00027	chr1	174159409	174995308	protein_coding
PELO	ENSG00000152684.11	4.09e-31	0	0	1	1	1	1640	1710	1490	1510	1130	1590	1510	1500	1830	2010	2090	-0.178	0.341	0.014	1	0.275	0.000619	0.829	4.09e-31	0.402	4.49e-08	chr5	52787915	52804044	protein_coding
LRRC75B	ENSG00000178026.13	4.62e-31	0	0	-1	-1	-1	724	655	660	955	903	1120	747	666	665	336	536	0.19	0.752	0.014	1	-0.522	7.66e-05	-1.43	4.62e-31	-1.06	9.56e-19	chr22	24585619	24593208	protein_coding
ARID5A	ENSG00000196843.17	4.78e-31	0	0	1	1	1	656	767	459	474	385	438	765	504	1070	1080	620	-0.00463	0.996	0.138	1	1.17	5.78e-19	1.49	4.78e-31	0.501	0.000391	chr2	96536742	96552634	protein_coding
CYP51A1	ENSG00000001630.17	7.01e-31	0	0	0	-1	-1	7410	10300	8260	7420	7420	6410	9250	7920	7200	6140	3730	-0.16	0.352	-0.0609	1	-0.0437	0.671	-0.273	0.000151	-0.782	7.01e-31	chr7	92112152	92134803	protein_coding
CFB	ENSG00000243649.9	8.74e-31	0	0	1	1	1	21600	15800	14900	17500	18900	23800	15600	16100	28500	31300	33500	-0.0201	0.97	0.107	1	0.704	1.29e-28	0.726	8.74e-31	0.495	1.75e-14	chr6	31945649	31952084	protein_coding
STK32A	ENSG00000169302.16	9.55e-31	0	0	0	-1	0	1150	1300	1170	1040	1420	1100	1470	1090	1130	749	1050	0.18	0.426	-0.0944	1	0.108	0.32	-0.922	9.55e-31	-0.0627	0.585	chr5	147234962	147387855	protein_coding
HPGD	ENSG00000164120.14	1.17e-30	0	0	-1	-1	-1	464	400	705	542	717	523	360	646	320	217	214	-0.153	0.884	-0.128	1	-0.758	2.87e-06	-1.72	1.17e-30	-1.29	6.87e-18	chr4	174490174	174523154	protein_coding
CYP1A1	ENSG00000140465.14	1.23e-30	0	0	1	1	1	268	120	116	24.6	27.2	65.7	96.2	134	381	799	916	-0.313	0.921	0.212	1	3.94	2.57e-19	4.86	1.23e-30	3.81	5.12e-20	chr15	74719541	74725536	protein_coding
PLXNA2	ENSG00000076356.7	1.25e-30	0	0	1	1	0	1630	1810	1200	1050	885	1100	1980	1250	3040	2860	1170	0.127	0.903	0.0557	1	1.53	5.36e-25	1.69	1.25e-30	0.0844	0.713	chr1	208022241	208244384	protein_coding
GLCCI1	ENSG00000106415.13	1.32e-30	0	0	1	1	1	443	240	386	321	376	263	265	397	792	947	441	0.14	0.883	0.044	1	1.3	7.57e-27	1.33	1.32e-30	0.747	3.2e-09	chr7	7968795	8094272	protein_coding
SELENOS	ENSG00000131871.15	1.48e-30	0	0	0	1	1	2350	2430	1970	2160	1740	2200	2170	2050	2130	3070	3560	-0.162	0.43	0.0595	1	-0.0233	0.845	0.816	1.48e-30	0.695	9.84e-23	chr15	101270816	101277500	protein_coding
GATA6	ENSG00000141448.10	1.49e-30	0	0	1	1	0	4370	4470	3570	3730	3980	3770	4350	3790	6520	5880	3680	-0.0383	0.946	0.0877	1	0.805	1.49e-30	0.564	1.2e-15	-0.0338	0.761	chr18	22169391	22202528	protein_coding
PA2G4P4	ENSG00000230457.3	1.51e-30	0	0	1	1	1	77.8	47.2	51.9	27.1	53.9	42.2	65	43.4	87.4	263	97	0.459	0.625	-0.256	1	1.71	4.4e-11	2.27	1.51e-30	1.2	1.05e-07	chr3	156809550	156810732	processed_pseudogene
ZFP36	ENSG00000128016.7	1.64e-30	0	0	1	1	1	6140	5680	3670	3590	7160	2950	5860	4430	11600	11500	5010	0.0454	0.97	0.27	1	1.69	1.64e-30	0.679	1.14e-05	0.763	9.77e-07	chr19	39406846	39409412	protein_coding
CCDC174	ENSG00000154781.16	1.65e-30	0	0	1	1	1	654	706	502	540	549	610	670	541	973	765	689	-0.0767	0.885	0.108	1	0.853	1.65e-30	0.48	6.22e-11	0.178	0.0289	chr3	14651745	14672659	protein_coding
TRIM34	ENSG00000258659.6	1.68e-30	0	1	1	1	1	606	414	398	555	593	603	396	525	994	848	738	-0.0574	0.932	0.4	0.000118	0.841	1.68e-30	0.517	3.47e-13	0.288	0.000117	chr11	5619763	5644398	protein_coding
GBP5	ENSG00000154451.14	1.71e-30	0	0	1	1	1	32.2	3.83	1.17	3.67	5.32	4.92	4.13	4.21	99.5	134	61.2	0.237	0.969	2.1	1	4.75	8.1e-22	4.61	1.71e-30	3.57	3.64e-16	chr1	89258949	89272804	protein_coding
SNCA	ENSG00000145335.16	1.79e-30	0	0	-1	-1	-1	526	408	739	532	619	738	385	789	320	297	427	-0.0834	0.911	0.0952	1	-0.737	6.02e-13	-1.06	1.79e-30	-0.788	4.1e-20	chr4	89700344	89838315	protein_coding
BTN2A2	ENSG00000124508.17	1.96e-30	0	0	1	1	1	846	526	636	699	625	684	540	654	1190	1410	1500	0.0365	0.969	0.0407	1	0.769	9.22e-13	1.17	1.96e-30	1.13	1.08e-28	chr6	26383095	26394874	protein_coding
RGMB	ENSG00000174136.13	1.99e-30	0	0	1	1	1	1980	1990	1780	1570	1430	1760	2030	1790	2650	2620	2190	0.0297	0.967	0.0108	1	0.753	7.95e-22	0.877	1.99e-30	0.314	0.000144	chr5	98768649	98798643	protein_coding
U62317.1	ENSG00000272666.1	2.01e-30	0	0	1	1	1	47.1	17.8	7.99	15.5	14.7	24.1	13.3	15.2	70.6	129	162	-0.412	0.877	0.885	1	2.18	1.56e-12	3.15	2.01e-30	2.76	1.71e-28	chr22	50542304	50542906	lncRNA
AC005840.3	ENSG00000256913.1	2.11e-30	0	0	1	1	1	21.9	1.78	2.97	0.857	6.17	2.28	3.79	1.95	7.94	127	64.7	0.973	0.876	-0.613	1	3.23	0.00276	4.39	2.11e-30	4.88	1.65e-16	chr12	6477713	6480207	processed_pseudogene
MCL1	ENSG00000143384.13	2.14e-30	0	0	1	1	1	18100	21000	13600	13300	16800	13500	20900	13400	23700	28400	16200	-0.00312	0.994	-0.0179	1	0.833	2.14e-30	0.761	9.85e-26	0.255	0.00152	chr1	150574550	150579738	protein_coding
KLHDC2	ENSG00000165516.11	2.24e-30	0	0	-1	-1	-1	777	665	674	1100	1130	1030	595	626	616	559	775	-0.157	0.709	-0.111	1	-0.832	5.66e-19	-1.01	2.24e-30	-0.413	5.92e-06	chr14	49768129	49786385	protein_coding
ALDH5A1	ENSG00000112294.13	2.25e-30	0	0	-1	-1	-1	1910	2230	2300	2120	2040	1930	2120	2200	1670	1150	1320	-0.075	0.876	-0.0598	1	-0.343	1.02e-05	-0.822	2.25e-30	-0.546	4.02e-14	chr6	24494866	24537207	protein_coding
PERP	ENSG00000112378.12	2.28e-30	0	0	-1	-1	-1	12800	13400	13500	15000	14900	15500	12400	13500	11500	9740	8150	-0.111	0.812	-0.0078	1	-0.379	1.35e-05	-0.609	1.31e-13	-0.927	2.28e-30	chr6	138088504	138107419	protein_coding
SH2B3	ENSG00000111252.11	2.51e-30	0	0	1	1	1	1970	3130	1390	1460	1160	1140	3020	1430	2730	2380	1860	-0.0526	0.939	0.0398	1	0.902	1.01e-22	1.04	2.51e-30	0.707	3.25e-14	chr12	111405922	111451623	protein_coding
ZNF365	ENSG00000138311.17	2.64e-30	0	0	1	1	1	367	785	198	154	219	140	769	234	442	498	232	-0.0291	0.975	0.245	1	1.51	2.64e-30	1.18	5.6e-22	0.725	1.65e-07	chr10	62374191	62670301	protein_coding
GJB2	ENSG00000165474.8	3.03e-30	0	0	0	1	1	272	310	239	291	157	166	280	234	307	380	361	-0.137	0.852	-0.0217	1	0.0823	0.628	1.28	3.03e-30	1.12	1.06e-23	chr13	20187462	20192938	protein_coding
FAM122C	ENSG00000156500.15	3.66e-30	0	0	1	1	1	278	182	168	219	343	223	200	181	500	431	339	0.134	0.875	0.0989	1	1.19	3.66e-30	0.331	0.00126	0.601	6.01e-09	chrX	134796394	134854835	protein_coding
SULT1C2	ENSG00000198203.10	3.83e-30	0	0	1	-1	-1	247	164	175	221	526	310	207	177	311	174	208	0.332	0.482	0.0191	1	0.496	0.00204	-1.59	3.83e-30	-0.579	8.52e-05	chr2	108288638	108309915	protein_coding
USP25	ENSG00000155313.15	4.1e-30	0	0	1	1	1	1560	1290	1440	1190	1400	1220	1280	1530	2680	2000	1550	-0.0104	0.989	0.0814	1	1.17	4.1e-30	0.508	1.78e-06	0.345	0.0024	chr21	15730024	15880069	protein_coding
ABTB2	ENSG00000166016.6	4.55e-30	0	0	1	1	1	2250	2200	1470	1490	1440	1810	2220	1670	4330	3670	2240	0.00855	0.992	0.185	1	1.54	4.55e-30	1.35	1.08e-23	0.304	0.0579	chr11	34150986	34358010	protein_coding
ANGPT2	ENSG00000091879.13	4.66e-30	0	0	1	1	1	55.4	2.8	0.611	0.908	0.829	0.32	1.48	0.364	36.6	407	103	-0.794	0.912	-0.658	1	5.42	6.82e-09	8.73	4.66e-30	8.43	3.31e-11	chr8	6499650	6563409	protein_coding
AC104389.5	ENSG00000239920.2	4.86e-30	0	0	1	1	1	455	259	236	239	320	397	229	335	981	839	716	-0.177	0.893	0.506	0.643	2.04	4.86e-30	1.39	6.1e-15	0.851	4.79e-06	chr11	5254391	5678434	protein_coding
MMAB	ENSG00000139428.12	5.24e-30	0	0	-1	-1	-1	1800	1900	1970	2320	1830	2240	1840	1910	1600	1320	1030	-0.0476	0.954	-0.0487	1	-0.535	4.02e-07	-0.476	4.76e-06	-1.12	5.24e-30	chr12	109553714	109573580	protein_coding
H1-4	ENSG00000168298.6	5.42e-30	0	0	1	1	1	45	23.8	14	17.3	18.9	13.3	23.3	17.5	119	142	60.9	-0.0407	0.988	0.331	1	2.8	3e-23	2.91	5.42e-30	2.17	4.08e-13	chr6	26156353	26157107	protein_coding
MTSS1	ENSG00000170873.18	5.5e-30	0	0	0	-1	-1	248	310	283	236	310	253	325	290	213	161	94.9	0.0654	0.944	0.0277	1	-0.151	0.378	-0.954	2.86e-15	-1.41	5.5e-30	chr8	124550789	124728429	protein_coding
RAB30	ENSG00000137502.10	6.13e-30	0	0	1	1	0	145	80.7	139	79.3	106	83	90.5	123	336	305	104	0.159	0.919	-0.178	1	2.08	6.13e-30	1.51	3.58e-18	0.324	0.161	chr11	82973132	83071923	protein_coding
FAM71A	ENSG00000162771.8	6.17e-30	0	0	1	1	1	23.5	3.35	1.19	1.51	2.62	0.747	1.34	2.69	45.7	139	36.9	-1.43	0.813	1.05	1	5	1.37e-11	5.72	6.17e-30	5.49	4.02e-09	chr1	212624473	212626775	protein_coding
PHKG2	ENSG00000156873.16	8.28e-30	0	0	1	1	1	1870	1490	1520	1730	1550	1730	1730	1540	2250	2860	2300	0.216	0.236	0.0173	1	0.379	9.73e-06	0.886	8.28e-30	0.419	3.49e-07	chr16	30748292	30761176	protein_coding
SERPINB1	ENSG00000021355.13	8.45e-30	0	0	1	1	1	3510	3050	2170	2910	3450	3630	2950	2200	3440	6130	5140	-0.047	0.935	0.0208	1	0.244	0.00394	0.83	8.45e-30	0.501	3.48e-11	chr6	2832331	2841959	protein_coding
AC009779.4	ENSG00000258311.5	8.55e-30	0	0	-1	-1	-1	960	931	1050	1420	1070	1180	892	1060	935	462	605	-0.0604	0.941	0.0148	1	-0.605	4.15e-08	-1.21	8.55e-30	-0.958	5.68e-20	chr12	55716035	55724703	protein_coding
RLF	ENSG00000117000.9	8.92e-30	0	0	1	1	1	1550	1540	1370	1030	1290	941	1560	1410	2610	2410	1320	0.0258	0.978	0.0444	1	1.34	8.92e-30	0.894	5.2e-14	0.484	0.000161	chr1	40161386	40240921	protein_coding
SMIM32	ENSG00000271824.2	8.93e-30	0	0	-1	-1	-1	62.6	53.6	62.9	93.6	84.9	133	63.1	65.5	40.6	12.3	15.8	0.236	0.9	0.0649	1	-1.21	3.32e-05	-2.8	6.21e-18	-3.06	8.93e-30	chr5	136191467	136193162	protein_coding
CCDC115	ENSG00000136710.10	9.42e-30	0	0	-1	-1	-1	1160	1090	1440	1380	1240	1560	1080	1430	859	616	949	-0.0224	0.975	-0.0141	1	-0.68	2.19e-13	-1.01	9.42e-30	-0.715	1.82e-16	chr2	130337932	130342699	protein_coding
AL163636.3	ENSG00000259171.1	1.14e-29	0	0	-1	-1	-1	521	523	544	593	682	707	514	545	388	254	458	-0.0248	0.982	0.00331	1	-0.614	6.94e-06	-1.43	1.14e-29	-0.626	6.76e-07	chr14	20684586	20700576	protein_coding
ANXA4	ENSG00000196975.16	1.14e-29	0	0	-1	-1	-1	36200	39000	35800	39800	43500	43100	36100	35600	34700	28500	25800	-0.113	0.671	-0.00554	1	-0.198	0.00756	-0.61	1.28e-20	-0.739	1.14e-29	chr2	69644424	69827112	protein_coding
GADD45B	ENSG00000099860.9	1.21e-29	0	0	1	1	1	1040	630	556	785	1220	813	615	651	1360	2060	1700	-0.0318	0.97	0.229	1	0.79	1.41e-15	0.75	1.16e-15	1.06	1.21e-29	chr19	2476121	2478259	protein_coding
MROH3P	ENSG00000233217.2	1.28e-29	0	0	0	-1	-1	182	148	144	181	334	240	193	140	182	117	137	0.378	0.271	-0.0474	1	0.0128	0.96	-1.52	1.28e-29	-0.802	1.64e-09	chr1	200917459	200966668	transcribed_unitary_pseudogene
CHKA	ENSG00000110721.12	1.39e-29	0	0	-1	-1	-1	4070	3400	3320	4960	5050	5950	3550	3200	3670	3760	3790	0.0617	0.882	-0.0518	1	-0.434	1.1e-12	-0.424	8.75e-13	-0.651	1.39e-29	chr11	68052858	68121444	protein_coding
ISG20L2	ENSG00000143319.16	1.41e-29	0	0	1	1	1	3420	3410	3550	3400	2500	3220	3300	3590	3710	4000	3540	-0.048	0.915	0.0143	1	0.125	0.0895	0.677	1.41e-29	0.136	0.054	chr1	156721890	156728799	protein_coding
NAPSB	ENSG00000131401.11	1.46e-29	0	0	1	1	1	54.4	9.28	12.2	20.4	16.1	35.4	12.1	18.3	169	136	115	0.34	0.925	0.583	1	3.06	1.61e-29	3.08	1.46e-29	1.69	6.9e-12	chr19	50333795	50344767	transcribed_unprocessed_pseudogene
IL10RA	ENSG00000110324.10	1.49e-29	0	0	1	1	1	31.6	16.1	11	6.35	7.84	8.57	16.8	8.6	80	97.2	63.1	0.031	0.992	-0.351	1	3.68	4.97e-22	3.65	1.49e-29	2.89	4.01e-18	chr11	117986347	118003037	protein_coding
SIAE	ENSG00000110013.13	1.97e-29	0	0	-1	-1	-1	567	612	633	596	718	646	598	608	520	381	360	-0.0361	0.96	-0.0583	1	-0.199	0.0468	-0.912	1.97e-29	-0.843	1.95e-26	chr11	124633112	124695707	protein_coding
SORT1	ENSG00000134243.12	2.03e-29	0	0	-1	-1	-1	3960	4960	4680	4280	4650	4600	4550	4310	3480	2220	1900	-0.124	0.868	-0.118	1	-0.299	0.0234	-1.07	8.69e-21	-1.28	2.03e-29	chr1	109309567	109397918	protein_coding
AL512274.1	ENSG00000261068.2	2.2e-29	0	0	-1	-1	-1	907	1150	753	973	974	1290	1150	821	783	580	590	0.00702	0.992	0.124	1	-0.314	0.00816	-0.749	9.3e-13	-1.13	2.2e-29	chr6	42092232	42094259	lncRNA
SNAP29	ENSG00000099940.12	2.33e-29	0	0	-1	-1	-1	2490	2740	2560	2510	2640	3110	2510	2580	2270	1960	2000	-0.127	0.462	0.0106	1	-0.147	0.0341	-0.426	4.57e-13	-0.638	2.33e-29	chr22	20859006	20891214	protein_coding
HIVEP1	ENSG00000095951.17	2.34e-29	0	0	1	1	0	1020	1300	862	560	725	728	1180	916	1730	1460	752	-0.142	0.886	0.0859	1	1.63	2.34e-29	1	6.11e-12	0.0437	0.859	chr6	12008761	12164999	protein_coding
SMIM24	ENSG00000095932.7	2.4e-29	0	0	-1	-1	-1	237	243	281	357	275	362	264	274	162	61.9	93.6	0.113	0.932	-0.0334	1	-1.14	9.1e-10	-2.16	2.4e-29	-1.94	4.7e-29	chr19	3473985	3480525	protein_coding
NUDT3	ENSG00000272325.2	2.63e-29	0	0	-1	-1	-1	11400	13700	13700	11500	13300	13000	13400	12700	8770	6990	6540	-0.0296	0.967	-0.11	1	-0.385	5.45e-05	-0.93	4.38e-26	-0.99	2.63e-29	chr6	34279678	34392669	protein_coding
LINC02542	ENSG00000226453.2	2.72e-29	0	0	1	1	1	65	28.8	31.3	32.2	39.6	31.6	28.2	24.8	92.7	249	92.1	-0.0153	0.993	-0.354	1	1.52	6.34e-08	2.66	2.72e-29	1.52	7.86e-09	chr6	81844601	82169391	lncRNA
LINC02565	ENSG00000267726.1	2.72e-29	0	0	0	-1	-1	75.3	85.4	51.5	58.5	169	95.2	95.8	52.3	56.7	36.7	51.6	0.169	0.903	0.0196	1	-0.0353	0.926	-2.21	2.72e-29	-0.877	3.61e-06	chr18	57169614	57171194	lncRNA
PPT1	ENSG00000131238.17	2.87e-29	0	0	-1	-1	0	3230	3130	3840	3650	3030	3620	2920	3600	2430	2710	3400	-0.0992	0.596	-0.0925	1	-0.586	2.87e-29	-0.16	0.00376	-0.0942	0.117	chr1	40071460	40097727	protein_coding
FGFBP1	ENSG00000137440.5	3.03e-29	0	0	-1	1	0	501	731	557	468	358	283	694	512	355	740	313	-0.0749	0.913	-0.123	1	-0.399	0.00043	1.04	3.03e-29	0.145	0.263	chr4	15935576	15938740	protein_coding
FARP1	ENSG00000152767.17	3.12e-29	0	0	-1	-1	-1	2110	2520	2270	2480	2220	2550	2310	2190	2130	1260	1160	-0.125	0.839	-0.0491	1	-0.218	0.0755	-0.818	2.31e-15	-1.14	3.12e-29	chr13	98142561	98455176	protein_coding
SNPH	ENSG00000101298.15	3.23e-29	0	0	1	1	1	250	169	150	132	155	207	197	168	502	471	350	0.223	0.839	0.166	1	1.92	3.23e-29	1.61	3.32e-22	0.762	1.26e-05	chr20	1266279	1309328	protein_coding
AL031777.2	ENSG00000282988.2	3.43e-29	0	0	1	1	1	264	162	151	176	179	295	149	152	464	453	454	-0.135	0.896	0.0197	1	1.39	9.69e-29	1.34	3.43e-29	0.622	1.78e-07	chr6	26195594	26199293	protein_coding
HLA-DPA1	ENSG00000231389.7	3.52e-29	0	0	1	1	1	227	92	97.5	122	132	203	93.4	107	176	416	834	0.0111	0.993	0.129	1	0.533	0.0231	1.65	1.93e-18	2.04	3.52e-29	chr6	33064568	33080775	protein_coding
ZBTB2	ENSG00000181472.5	4e-29	0	0	1	1	1	1400	1510	1330	1180	1150	1050	1430	1330	1780	1840	1420	-0.0836	0.823	0.00376	1	0.585	4.66e-20	0.678	4e-29	0.433	6e-12	chr6	151364114	151391559	protein_coding
IFI6	ENSG00000126709.15	4.57e-29	0	0	1	1	1	12100	5310	5610	7500	8820	14600	5310	6540	16400	25900	24900	-0.00209	0.998	0.222	1	1.13	3.18e-15	1.56	4.57e-29	0.773	1.29e-07	chr1	27666063	27672198	protein_coding
AC046134.2	ENSG00000248932.6	4.9e-29	0	0	-1	-1	-1	223	294	228	189	348	252	264	194	150	119	188	-0.155	0.86	-0.233	1	-0.312	0.0865	-1.55	4.9e-29	-0.43	0.00288	chr3	139389760	139782699	lncRNA
AKR1C3	ENSG00000196139.14	5.25e-29	0	0	-1	-1	-1	3980	3770	3750	6240	4020	5550	3420	3460	2780	2230	4610	-0.138	0.82	-0.117	1	-1.16	5.25e-29	-0.853	5.03e-16	-0.267	0.0254	chr10	5035353	5107686	protein_coding
RNASE4	ENSG00000258818.4	5.52e-29	0	0	-1	-1	-1	506	509	529	575	668	685	503	529	375	248	443	-0.0171	0.987	-0.002	1	-0.616	8.77e-06	-1.43	5.52e-29	-0.631	8.04e-07	chr14	20684559	20701216	protein_coding
RRAD	ENSG00000166592.12	5.86e-29	0	0	1	1	1	71.4	58.4	23.9	40.9	40.5	35.8	56	21.7	92.1	191	153	-0.0753	0.97	-0.145	1	1.16	1.37e-06	2.26	5.86e-29	2.1	3.16e-23	chr16	66921678	66925536	protein_coding
FRS2	ENSG00000166225.8	6.37e-29	0	0	1	1	1	1500	1410	1310	874	1360	819	1440	1310	2550	2540	1350	0.0329	0.977	0.00183	1	1.55	6.37e-29	0.895	1.82e-10	0.72	8.45e-07	chr12	69470348	69579789	protein_coding
IFITM3	ENSG00000142089.16	6.41e-29	0	0	1	1	1	8440	4370	3920	5550	5690	9470	4200	4910	12500	18400	15400	-0.0567	0.967	0.324	1	1.17	6.78e-14	1.7	6.41e-29	0.699	1.78e-05	chr11	319675	327537	protein_coding
SPATA2	ENSG00000158480.11	6.49e-29	0	0	1	1	1	1470	1420	1150	1170	977	1250	1430	1290	2250	2000	1720	0.0116	0.988	0.161	1	0.947	5.4e-24	1.03	6.49e-29	0.464	1.89e-06	chr20	49903390	49915529	protein_coding
TRIM6-TRIM34	ENSG00000258588.3	6.63e-29	0	1	1	1	1	630	428	415	572	620	629	408	538	1020	886	780	-0.0639	0.927	0.376	0.000694	0.839	6.63e-29	0.515	1.81e-12	0.308	5.56e-05	chr11	5596724	5644398	protein_coding
ANPEP	ENSG00000166825.14	6.7e-29	0	0	-1	-1	-1	151	112	92.1	181	340	332	111	98.8	114	61.8	69.5	-0.0168	0.992	0.107	1	-0.659	0.00878	-2.46	6.7e-29	-2.26	1.05e-26	chr15	89784894	89815401	protein_coding
BDH2	ENSG00000164039.15	6.7e-29	0	0	-1	-1	-1	497	389	463	635	785	790	360	447	375	304	423	-0.11	0.908	-0.0511	1	-0.763	8.27e-09	-1.37	6.7e-29	-0.901	9.27e-14	chr4	103077591	103099870	protein_coding
CAVIN2	ENSG00000168497.5	6.94e-29	0	0	1	1	1	28.4	3.15	3.97	5.53	9.28	5.02	4.46	6.98	114	112	19.8	0.45	0.939	0.82	1	4.33	7.9e-27	3.64	6.94e-29	1.93	2.65e-05	chr2	191834309	191847088	protein_coding
PPRC1	ENSG00000148840.11	7.59e-29	0	0	1	1	1	3420	4470	3370	2550	2010	2530	4640	3540	3840	4090	3120	0.0537	0.939	0.0706	1	0.588	1.07e-09	1.02	7.59e-29	0.306	0.00281	chr10	102132993	102150333	protein_coding
LINC00672	ENSG00000263874.2	8.14e-29	1	0	-1	-1	0	473	377	346	413	953	503	547	349	314	401	531	0.538	0.0021	0.00779	1	-0.396	0.00443	-1.24	8.14e-29	0.0802	0.628	chr17	38925167	38929384	protein_coding
LRRC36	ENSG00000159708.18	8.94e-29	0	0	-1	-1	-1	208	129	178	224	402	274	158	195	182	131	207	0.296	0.659	0.128	1	-0.311	0.0947	-1.62	8.94e-29	-0.397	0.0114	chr16	67326797	67385204	protein_coding
AVPI1	ENSG00000119986.7	9.29e-29	0	0	0	1	1	939	577	699	882	761	1060	542	743	982	1660	1490	-0.093	0.91	0.0899	1	0.155	0.253	1.12	9.29e-29	0.491	3.76e-06	chr10	97677423	97687241	protein_coding
SLC2A1	ENSG00000117394.23	9.29e-29	0	0	0	1	0	8760	11700	6750	7210	6960	8290	11700	6740	7450	11900	8900	-0.00148	0.997	-0.00182	1	0.0481	0.647	0.771	9.29e-29	0.103	0.254	chr1	42925374	42958868	protein_coding
GBP3	ENSG00000117226.12	1.07e-28	0	0	1	1	1	6250	4840	3930	4600	6190	5630	4550	4340	10600	9820	8070	-0.0888	0.912	0.142	1	1.2	1.07e-28	0.666	1.59e-09	0.519	5.53e-06	chr1	89006678	89022894	protein_coding
MDH1	ENSG00000014641.20	1.21e-28	0	0	-1	-1	-1	3880	3650	4490	5410	3970	4490	3330	4100	2850	2740	3740	-0.135	0.716	-0.133	1	-0.927	1.21e-28	-0.536	2.67e-10	-0.263	0.00413	chr2	63588608	63607197	polymorphic_pseudogene
CMTR1	ENSG00000137200.13	1.29e-28	0	0	1	1	1	3510	2650	2620	2730	2770	3200	2620	2870	5910	5280	4510	-0.0173	0.984	0.134	1	1.12	1.29e-28	0.934	1.54e-20	0.496	2.88e-06	chr6	37433218	37482827	protein_coding
FAM183BP	ENSG00000164556.7	1.41e-28	0	0	1	1	1	31	6.05	5.2	6.85	15.8	8.37	9.76	6.24	45.9	141	64.7	0.728	0.82	0.239	1	2.74	3.28e-11	3.2	1.41e-28	2.93	2.05e-16	chr7	38685345	38687037	processed_pseudogene
SHOX2	ENSG00000168779.19	1.69e-28	0	0	1	1	1	1020	624	910	955	848	904	680	1010	1830	1130	1340	0.124	0.821	0.156	1	0.941	1.69e-28	0.416	3.11e-06	0.563	6.87e-11	chr3	158095953	158106503	protein_coding
PAIP2B	ENSG00000124374.9	1.84e-28	0	0	-1	-1	-1	482	396	660	633	614	631	375	566	346	255	346	-0.0768	0.932	-0.223	1	-0.868	5.46e-13	-1.27	1.84e-28	-0.868	5.89e-15	chr2	71182737	71227103	protein_coding
SIAH2	ENSG00000181788.4	1.86e-28	0	0	1	1	1	2010	1560	2110	2020	1420	1980	1470	2060	2680	2390	2390	-0.0842	0.853	-0.0363	1	0.408	1.41e-08	0.754	1.86e-28	0.271	0.0002	chr3	150741124	150763477	protein_coding
RRAGB	ENSG00000083750.12	1.87e-28	0	0	-1	-1	-1	547	577	564	566	739	632	597	534	472	375	413	0.0509	0.944	-0.0799	1	-0.261	0.015	-0.979	1.87e-28	-0.613	3.35e-12	chrX	55717738	55758774	protein_coding
MYRFL	ENSG00000166268.11	1.92e-28	0	0	1	1	1	120	58.9	71.8	69.1	129	77.8	67.1	85.5	264	236	140	0.196	0.899	0.243	1	1.93	1.92e-28	0.866	7.87e-08	0.852	1.75e-06	chr12	69825226	69959097	protein_coding
GPC3	ENSG00000147257.15	2.03e-28	0	0	-1	-1	-1	159	162	179	225	216	197	157	166	126	97.9	64.6	-0.042	0.973	-0.114	1	-0.838	9.47e-08	-1.15	2.42e-15	-1.61	2.03e-28	chrX	133535744	133985594	protein_coding
MRPL44	ENSG00000135900.4	2.1e-28	0	0	0	1	1	2320	2150	1990	2410	1920	2300	1970	2060	2550	3090	2750	-0.13	0.555	0.0456	1	0.0808	0.345	0.687	2.1e-28	0.26	9.39e-05	chr2	223957462	223967714	protein_coding
KLHL29	ENSG00000119771.15	2.1e-28	0	0	1	1	1	1010	896	867	677	784	767	1030	935	1670	1400	1090	0.199	0.705	0.11	1	1.31	2.1e-28	0.839	1.47e-12	0.51	4.72e-05	chr2	23385178	23708611	protein_coding
SLC5A9	ENSG00000117834.12	2.21e-28	0	0	-1	-1	-1	54.8	59.2	37.4	70.4	124	93.3	65.9	38.5	27	11.7	20.6	0.167	0.929	0.045	1	-1.39	3.95e-06	-3.39	2.21e-28	-2.16	1.52e-18	chr1	48222684	48248644	protein_coding
CASP7	ENSG00000165806.20	2.29e-28	0	0	1	1	1	1290	952	984	1220	1080	1190	890	1180	2190	1660	1540	-0.0976	0.851	0.259	0.131	0.844	2.29e-28	0.628	2.44e-16	0.368	3.89e-06	chr10	113679161	113730907	protein_coding
PDIA5	ENSG00000065485.20	2.49e-28	0	0	-1	1	1	1230	1200	1340	1270	905	1050	1110	1320	1050	1270	1800	-0.107	0.804	-0.0178	1	-0.264	0.00141	0.495	1.69e-11	0.771	2.49e-28	chr3	123067024	123225227	protein_coding
ACAA2	ENSG00000167315.18	2.6e-28	0	0	-1	-1	-1	3640	3790	3820	4840	3910	4560	3570	3660	2910	2610	2760	-0.0868	0.824	-0.0627	1	-0.733	8.95e-28	-0.583	2.5e-18	-0.724	2.6e-28	chr18	49782163	49813953	protein_coding
SLC6A20	ENSG00000163817.16	2.61e-28	0	0	0	-1	-1	339	373	460	285	415	376	378	395	314	248	146	0.0204	0.986	-0.221	1	0.147	0.396	-0.742	2.55e-09	-1.37	2.61e-28	chr3	45755448	45796536	protein_coding
ZEB1	ENSG00000148516.21	2.77e-28	0	0	1	1	1	564	584	413	289	533	305	616	437	907	1060	498	0.076	0.949	0.0783	1	1.65	2.77e-28	0.982	2.25e-11	0.705	7.83e-06	chr10	31318494	31529814	protein_coding
COPG2	ENSG00000158623.14	2.78e-28	0	0	-1	-1	-1	1170	1260	1490	1440	1280	1290	1120	1400	1000	680	707	-0.166	0.563	-0.0828	1	-0.517	3.41e-09	-0.918	2.78e-28	-0.868	2.49e-26	chr7	130506237	130668748	protein_coding
EHD4	ENSG00000103966.11	2.92e-28	0	0	1	1	0	2400	2560	1800	2000	1680	2100	2440	1930	3930	3270	2270	-0.0654	0.924	0.0993	1	0.973	2.92e-28	0.96	7.87e-28	0.111	0.344	chr15	41895932	41972557	protein_coding
MASTL	ENSG00000120539.14	3.03e-28	0	0	1	1	1	2130	1520	1840	2000	1780	1360	1460	2170	3950	3040	2130	-0.0578	0.934	0.24	0.774	0.978	3.03e-28	0.775	3.16e-18	0.646	1.8e-12	chr10	27154823	27186924	protein_coding
CHMP1B	ENSG00000255112.3	3.59e-28	-1	0	-1	-1	-1	5380	6890	4230	5040	7000	6370	6160	3940	3880	5930	4310	-0.163	0.0952	-0.101	1	-0.376	6.41e-12	-0.238	9.58e-06	-0.564	3.59e-28	chr18	11851412	11854444	protein_coding
BDKRB2	ENSG00000168398.6	3.96e-28	0	0	1	1	0	40.3	45.3	22.3	19.9	21.9	17.1	50.6	19.9	131	52.9	21.8	0.152	0.938	-0.16	1	2.72	3.96e-28	1.29	3.71e-07	0.362	0.332	chr14	96204678	96244166	protein_coding
AC002480.2	ENSG00000232949.2	4.06e-28	0	0	1	1	1	175	114	94	103	132	113	106	96.5	212	373	404	-0.115	0.939	0.0317	1	1.05	2.89e-08	1.5	2.52e-19	1.84	4.06e-28	chr7	22589697	22602536	lncRNA
FLRT3	ENSG00000125848.10	4.08e-28	0	0	1	1	0	1340	668	962	993	1370	1360	649	1020	2660	2120	1560	-0.04	0.971	0.0777	1	1.42	4.08e-28	0.631	2.36e-06	0.199	0.224	chr20	14322984	14337614	protein_coding
C11orf96	ENSG00000187479.8	4.16e-28	0	0	1	1	1	32.7	16	9.55	7.21	13.1	16.5	24.4	15.1	47.1	124	54.4	0.629	0.705	0.702	1	2.73	1.73e-11	3.29	4.16e-28	1.74	2.06e-08	chr11	43925341	43943878	protein_coding
CNP	ENSG00000173786.17	4.51e-28	0	0	1	1	1	9390	6650	6670	7990	6400	10000	6340	7660	17300	13200	11700	-0.0686	0.929	0.201	1	1.11	4.51e-28	1.04	6.37e-25	0.226	0.0607	chr17	41966762	41977740	protein_coding
HMGB2P1	ENSG00000267736.2	4.77e-28	0	0	1	1	1	42.1	7.87	9.1	23.2	20.2	14.1	17.2	10.9	66.4	157	94.4	1.15	0.342	0.24	1	1.49	1.63e-06	2.96	4.77e-28	2.77	9.02e-20	chr19	1203208	1203842	transcribed_processed_pseudogene
KIF20A	ENSG00000112984.12	5.02e-28	0	0	-1	-1	-1	2620	3190	3070	4130	2350	1640	3060	3050	3170	1380	1180	-0.0564	0.912	-0.0079	1	-0.381	1.38e-07	-0.771	5.02e-28	-0.473	9.08e-11	chr5	138178718	138187723	protein_coding
OVOL1	ENSG00000172818.10	5.13e-28	0	0	1	1	1	722	708	603	698	377	721	648	649	1060	866	886	-0.13	0.855	0.108	1	0.607	9.59e-08	1.2	5.13e-28	0.296	0.0141	chr11	65787062	65797214	protein_coding
CLDN10	ENSG00000134873.10	5.17e-28	0	0	-1	-1	-1	1960	2620	1700	2260	2670	2510	2440	1720	1540	976	1180	-0.102	0.916	0.0135	1	-0.55	0.000139	-1.45	5.17e-28	-1.09	5.06e-16	chr13	95433603	95579759	protein_coding
MIR210HG	ENSG00000247095.3	5.34e-28	0	0	-1	-1	-1	149	154	134	258	199	134	177	137	170	40.7	84.3	0.199	0.874	0.0278	1	-0.603	0.00248	-2.27	5.34e-28	-0.663	0.000905	chr11	565659	568457	lncRNA
SCAMP1-AS1	ENSG00000245556.3	5.39e-28	0	0	1	1	1	616	351	441	521	577	646	366	489	970	928	871	0.0619	0.934	0.151	1	0.898	5.39e-28	0.687	1.68e-18	0.432	6.7e-08	chr5	78342364	78360507	lncRNA
STING1	ENSG00000184584.13	5.61e-28	0	0	1	1	1	2200	1370	1140	1680	1920	2250	1400	1290	3390	3990	3590	0.0311	0.97	0.17	1	1.01	1.49e-24	1.06	5.61e-28	0.674	1.28e-11	chr5	139475532	139482935	protein_coding
PCDH9	ENSG00000184226.15	5.77e-28	0	0	1	1	1	635	834	485	193	459	364	790	492	844	1180	709	-0.0787	0.961	0.0175	1	2.13	5.77e-28	1.36	8.28e-13	0.96	1.43e-06	chr13	66302833	67230445	protein_coding
AL645608.7	ENSG00000272512.1	5.77e-28	0	0	1	1	1	113	55.9	44.3	72.5	98.6	91.7	68.1	64.3	264	233	135	0.289	0.82	0.542	1	1.86	5.77e-28	1.25	3.08e-15	0.565	0.00153	chr1	995965	998051	lncRNA
TRIM56	ENSG00000169871.13	5.77e-28	0	0	1	1	0	6940	4150	4980	5890	6050	8340	4410	6020	12400	7990	9250	0.0896	0.896	0.274	0.557	1.07	5.77e-28	0.401	0.000111	0.15	0.229	chr7	101085480	101097967	protein_coding
KRT13	ENSG00000171401.15	6.27e-28	0	0	0	0	-1	4470	4570	3560	5590	4290	6240	4410	3600	5660	4150	2600	-0.0534	0.956	0.0137	1	0.0183	0.928	-0.0477	0.79	-1.27	6.27e-28	chr17	41500980	41505705	protein_coding
IGFBP4	ENSG00000141753.7	6.69e-28	0	0	1	1	0	3500	2010	2440	3000	2520	4740	2000	2640	4130	7240	4250	-0.00851	0.992	0.11	1	0.461	0.00335	1.53	6.69e-28	-0.155	0.418	chr17	40443449	40457725	protein_coding
PSMD11	ENSG00000108671.11	7.87e-28	0	0	0	1	1	6690	7120	7280	6520	5150	6030	6710	7250	6210	7960	6660	-0.0857	0.782	-0.00602	1	-0.0702	0.372	0.627	7.87e-28	0.143	0.0317	chr17	32444378	32483319	protein_coding
ATP13A4	ENSG00000127249.15	8.52e-28	0	0	1	-1	-1	1730	1400	1370	1340	2790	2080	1680	1340	2420	1480	1440	0.256	0.138	-0.0419	1	0.858	1.02e-23	-0.911	8.52e-28	-0.529	8.74e-10	chr3	193398966	193593111	protein_coding
RASSF10	ENSG00000189431.8	8.98e-28	0	0	1	1	1	644	858	447	451	445	479	800	455	733	1040	734	-0.103	0.898	0.0254	1	0.702	9.67e-09	1.23	8.98e-28	0.617	1.88e-07	chr11	13009315	13012119	protein_coding
SLC25A16	ENSG00000122912.15	9.01e-28	1	0	0	-1	-1	1730	1510	1630	1620	2770	1880	1930	1640	1440	1410	1450	0.351	0.0161	0.00801	1	-0.175	0.125	-0.979	9.01e-28	-0.374	0.00011	chr10	68477997	68527523	protein_coding
PRPF38A	ENSG00000134748.13	9.43e-28	0	0	1	1	1	2820	3050	2690	2730	2380	2380	2770	2670	3100	3440	3020	-0.139	0.192	-0.0117	1	0.179	0.00136	0.532	9.43e-28	0.344	6.78e-12	chr1	52404601	52420836	protein_coding
TIMP3	ENSG00000100234.11	1.02e-27	0	0	0	1	0	1510	1400	1110	1170	1260	2150	1310	1110	1040	2430	2150	-0.0925	0.883	0.00365	1	-0.165	0.151	0.948	1.02e-27	-0.0006	0.997	chr22	32801700	32863043	protein_coding
SRXN1	ENSG00000271303.1	1.2e-27	0	0	-1	1	1	1370	1910	1290	1220	900	1130	1740	1270	1070	1500	1620	-0.131	0.581	-0.0227	1	-0.194	0.0191	0.742	1.2e-27	0.521	1.56e-14	chr20	646614	653370	protein_coding
SLC9A3-AS1	ENSG00000225138.8	1.28e-27	0	0	-1	-1	-1	179	134	220	197	260	265	147	212	152	72.3	131	0.135	0.916	-0.061	1	-0.384	0.0512	-1.85	1.28e-27	-1.01	1.11e-10	chr5	473235	480884	lncRNA
CHST10	ENSG00000115526.11	1.33e-27	0	0	1	1	0	1020	1070	997	876	764	1100	1020	1050	983	1300	1060	-0.0722	0.889	0.0698	1	0.167	0.06	0.763	1.33e-27	-0.0481	0.638	chr2	100391859	100417668	protein_coding
AL121758.1	ENSG00000270299.1	1.39e-27	0	0	-1	1	1	1280	1760	1190	1160	844	1080	1590	1180	1010	1430	1540	-0.142	0.529	-0.0198	1	-0.204	0.0163	0.762	1.39e-27	0.504	5.99e-13	chr20	646625	675800	protein_coding
UAP1	ENSG00000117143.13	1.39e-27	0	0	1	1	1	2410	2700	2430	2220	1870	1950	2590	2400	2480	2820	2660	-0.0563	0.885	-0.0205	1	0.161	0.0127	0.596	1.39e-27	0.451	3.75e-16	chr1	162561505	162599842	protein_coding
C12orf49	ENSG00000111412.6	1.42e-27	0	0	-1	-1	-1	4370	5380	3900	4140	5240	6410	5030	3600	3520	3420	3050	-0.096	0.889	-0.117	1	-0.234	0.0458	-0.616	1.18e-09	-1.07	1.42e-27	chr12	116710170	116738070	protein_coding
PNPLA7	ENSG00000130653.16	1.47e-27	0	0	-1	-1	-1	99.1	96.6	71.5	109	172	186	107	70.4	79.8	32.9	66.2	0.143	0.927	-0.016	1	-0.457	0.0643	-2.37	1.47e-27	-1.49	1.37e-15	chr9	137459951	137550402	protein_coding
SERPINB9P1	ENSG00000230438.7	1.51e-27	0	0	1	1	1	139	110	39.9	99.2	135	98.7	113	54.4	243	221	272	0.0325	0.982	0.454	1	1.29	1.16e-18	0.715	1.66e-07	1.46	1.51e-27	chr6	2851229	2881407	lncRNA
FUT4	ENSG00000196371.3	1.56e-27	0	0	1	1	1	4550	4340	3570	3350	5210	3220	4530	3610	6050	7270	4350	0.0634	0.912	0.0159	1	0.851	1.56e-27	0.48	1.37e-09	0.433	1.08e-07	chr11	94543839	94549898	protein_coding
EIF3F	ENSG00000175390.14	1.58e-27	0	0	-1	-1	-1	6030	6300	6280	7710	5880	7530	5800	6480	5530	4480	4350	-0.121	0.707	0.0464	1	-0.48	2.76e-10	-0.39	2.82e-07	-0.792	1.58e-27	chr11	7970250	8001862	protein_coding
ALDH7A1	ENSG00000164904.18	1.68e-27	0	0	-1	-1	-1	4040	3770	4180	4910	4870	5310	3550	4160	3760	2720	3190	-0.0886	0.862	-0.00877	1	-0.385	3.32e-06	-0.84	1.68e-27	-0.736	1.94e-21	chr5	126531199	126595362	protein_coding
TPPP3	ENSG00000159713.11	1.74e-27	0	0	-1	-1	-1	427	345	395	544	612	758	326	404	341	189	352	-0.08	0.951	0.0327	1	-0.676	5.65e-05	-1.69	1.74e-27	-1.1	3.14e-13	chr16	67389808	67393518	protein_coding
NRBP2	ENSG00000185189.18	1.79e-27	0	0	1	-1	-1	1870	2030	2030	1830	2160	1610	2330	2070	2180	1210	1270	0.197	0.257	0.0319	1	0.255	0.00285	-0.828	1.79e-27	-0.338	3.19e-05	chr8	143833582	143840973	protein_coding
CLTRN	ENSG00000147003.7	1.85e-27	0	0	1	1	1	2420	1360	1350	1680	2170	2190	1350	1470	2910	6010	3710	-0.0172	0.988	0.123	1	0.798	2.98e-08	1.47	1.85e-27	0.764	8.41e-08	chrX	15627317	15675012	protein_coding
FKBP11	ENSG00000134285.11	1.97e-27	1	0	0	1	1	637	541	533	647	554	502	683	562	718	634	992	0.335	0.0465	0.0761	1	0.145	0.233	0.194	0.0739	0.984	1.97e-27	chr12	48921517	48926474	protein_coding
EFHC1	ENSG00000096093.16	2e-27	0	0	0	-1	-1	687	642	775	716	995	707	694	697	634	490	524	0.114	0.855	-0.156	1	-0.177	0.146	-1.02	2e-27	-0.436	1.14e-05	chr6	52362122	52529886	protein_coding
TCTN1	ENSG00000204852.16	2.09e-27	0	0	-1	-1	-1	935	1020	1040	1010	1150	914	1090	1030	744	579	778	0.1	0.871	-0.0143	1	-0.439	1.25e-05	-0.991	2.09e-27	-0.233	0.0242	chr12	110614026	110649430	protein_coding
STYK1	ENSG00000060140.9	2.1e-27	0	0	1	1	1	641	454	517	601	581	511	426	579	1120	791	826	-0.0916	0.89	0.159	1	0.899	2.1e-27	0.444	1.53e-07	0.689	5.91e-17	chr12	10618922	10674318	protein_coding
EXOC3L1	ENSG00000179044.16	2.32e-27	0	0	1	1	1	40	8.53	6.57	19.4	14.8	29.8	5.92	11.5	141	61.4	101	-0.474	0.903	0.819	1	2.87	2.32e-27	2.06	3.76e-13	1.76	2.07e-13	chr16	67184378	67190185	protein_coding
FBXO6	ENSG00000116663.11	2.45e-27	0	0	1	1	1	227	114	128	161	145	222	123	159	399	400	420	0.126	0.923	0.314	1	1.31	2.92e-20	1.47	2.45e-27	0.923	4.72e-12	chr1	11664199	11674354	protein_coding
NMUR2	ENSG00000132911.4	2.99e-27	0	0	1	1	1	2790	3290	1560	2100	1920	1920	3350	1830	3600	5010	3300	0.0233	0.983	0.237	1	0.779	6.81e-09	1.38	2.99e-27	0.777	5.88e-09	chr5	152391531	152433368	protein_coding
AP2M1	ENSG00000161203.13	3.3e-27	0	0	-1	-1	-1	15700	17700	17800	20200	13800	18800	15800	17600	13700	11000	11000	-0.159	0.428	-0.0148	1	-0.557	3.4e-14	-0.328	1.49e-05	-0.775	3.3e-27	chr3	184174688	184184091	protein_coding
RAB40B	ENSG00000141542.11	3.34e-27	0	0	-1	-1	0	1040	929	1210	1290	1100	1290	902	1160	777	573	1170	-0.0416	0.956	-0.0504	1	-0.731	5.7e-16	-0.944	3.34e-27	-0.142	0.172	chr17	82654972	82698698	protein_coding
DAW1	ENSG00000123977.10	3.35e-27	0	0	-1	1	1	317	343	331	313	224	212	314	319	214	494	403	-0.128	0.862	-0.0582	1	-0.549	2.1e-05	1.14	3.35e-27	0.917	1.87e-17	chr2	227871053	227924344	protein_coding
KDM6A	ENSG00000147050.14	3.91e-27	0	0	1	1	1	2100	1700	1770	1470	1970	1560	1770	1740	3320	3770	1940	0.058	0.947	-0.021	1	1.18	3.91e-27	0.934	7.59e-18	0.314	0.011	chrX	44873176	45112602	protein_coding
TMCC3	ENSG00000057704.13	4.04e-27	0	0	1	1	1	312	319	260	267	234	196	321	239	327	617	345	0.00623	0.994	-0.121	1	0.29	0.0819	1.39	4.04e-27	0.817	3.77e-09	chr12	94567121	94650557	protein_coding
BRF2	ENSG00000104221.13	4.36e-27	0	0	1	1	0	1200	836	1170	1190	796	1610	783	1160	1350	1490	1660	-0.0946	0.876	-0.0168	1	0.179	0.081	0.904	4.36e-27	0.0471	0.707	chr8	37843267	37849861	protein_coding
XPO6	ENSG00000169180.11	4.6e-27	0	0	1	1	1	6430	6020	6880	5510	4330	5010	5930	6910	8410	8600	6690	-0.0228	0.975	0.00697	1	0.61	1.73e-10	0.989	4.6e-27	0.417	2.24e-05	chr16	28097978	28211920	protein_coding
AL645922.1	ENSG00000244255.5	4.75e-27	0	0	1	1	1	19800	14700	13900	16400	17500	22500	14400	14800	24900	28500	30800	-0.0363	0.945	0.0936	1	0.605	1.51e-19	0.709	4.75e-27	0.451	3.02e-11	chr6	31927697	31952048	protein_coding
CACNG4	ENSG00000075461.6	4.79e-27	0	0	-1	-1	-1	773	718	953	917	835	979	733	977	730	462	427	0.0307	0.974	0.0359	1	-0.33	0.0107	-0.855	9.98e-14	-1.2	4.79e-27	chr17	66964706	67033398	protein_coding
VAT1	ENSG00000108828.16	5.87e-27	0	0	-1	-1	-1	9390	9360	10700	11200	9900	14000	8670	10500	8250	4900	6440	-0.11	0.876	-0.0235	1	-0.445	8.01e-05	-1.01	2.84e-22	-1.12	5.87e-27	chr17	43014606	43025123	protein_coding
SLC25A27	ENSG00000153291.16	6.58e-27	0	0	-1	-1	0	239	169	273	285	399	251	209	259	221	115	206	0.307	0.661	-0.0764	1	-0.365	0.0655	-1.79	6.58e-27	-0.281	0.153	chr6	46652914	46678190	protein_coding
XRN1	ENSG00000114127.10	7.62e-27	0	0	1	1	1	4060	3280	3300	2360	4080	2460	3390	3190	8130	6220	4190	0.0491	0.971	-0.0506	1	1.79	7.62e-27	0.607	0.000704	0.771	1.47e-05	chr3	142306606	142448062	protein_coding
INS-IGF2	ENSG00000129965.15	7.87e-27	0	0	1	1	1	31	11	5.8	2.88	3.3	4.04	7.92	5.79	97	129	43.2	-0.467	0.9	-0.0229	1	5.1	1.04e-19	5.36	7.87e-27	3.39	9.9e-12	chr11	2132537	2161209	protein_coding
HELB	ENSG00000127311.9	8.13e-27	0	0	1	1	1	909	541	696	774	781	717	636	753	1660	1270	1260	0.234	0.477	0.114	1	1.1	8.13e-27	0.7	1.43e-11	0.812	3.95e-15	chr12	66302544	66347645	protein_coding
ZNF300P1	ENSG00000197083.11	8.34e-27	0	0	1	1	1	18.5	4.63	2	2.76	3.87	2.94	2.91	4.22	20.6	99.6	41.8	-0.716	0.893	1.11	1	2.86	2.24e-06	4.69	8.34e-27	3.8	3.47e-13	chr5	150930644	150946289	transcribed_unprocessed_pseudogene
DNAJB4	ENSG00000162616.9	8.89e-27	0	0	1	1	1	1020	346	758	637	795	652	330	826	2000	2500	1370	-0.0652	0.965	0.122	1	1.65	7.41e-26	1.65	8.89e-27	1.07	2.48e-11	chr1	77979174	78017964	protein_coding
RGS16	ENSG00000143333.7	8.9e-27	0	0	1	1	1	79.3	105	49.1	53.7	32.1	59.9	106	56.3	91.1	129	110	0.0155	0.991	0.183	1	0.768	0.000266	2.01	8.9e-27	0.882	4.72e-07	chr1	182598622	182604389	protein_coding
EPB41L4A	ENSG00000129595.13	8.9e-27	0	0	-1	-1	-1	1710	1060	1640	2090	2680	2350	1130	1590	1570	1400	1570	0.0969	0.876	-0.0485	1	-0.41	1.84e-05	-0.935	8.9e-27	-0.586	5.25e-11	chr5	112142440	112419313	protein_coding
LINC00893	ENSG00000241769.7	9.42e-27	1	0	0	-1	-1	179	218	188	143	287	139	303	167	156	89.9	101	0.472	0.0883	-0.171	1	0.134	0.566	-1.67	9.42e-27	-0.456	0.00879	chrX	149527590	149540959	lncRNA
ATRIP	ENSG00000164053.21	9.87e-27	0	0	1	1	1	899	609	683	777	595	756	623	792	1440	1420	1290	0.0336	0.974	0.214	1	0.892	1.69e-13	1.25	9.87e-27	0.777	9.93e-11	chr3	48446709	48467645	protein_coding
EIF3L	ENSG00000100129.18	9.88e-27	0	0	-1	-1	-1	10700	12200	11000	13100	10400	12700	11000	11100	10400	7700	7000	-0.148	0.619	0.0181	1	-0.329	0.000179	-0.432	2.44e-07	-0.862	9.88e-27	chr22	37848867	37889407	protein_coding
YRDC	ENSG00000196449.4	9.99e-27	0	0	1	1	1	1030	1060	849	821	947	914	1030	834	1110	1610	1090	-0.0408	0.947	-0.0246	1	0.438	6e-08	0.768	9.99e-27	0.246	0.00222	chr1	37802944	37808208	protein_coding
S1PR3	ENSG00000213694.5	1.1e-26	0	0	1	1	1	90.9	115	80.7	68.3	34.4	26.2	95.9	79.6	171	153	86	-0.254	0.824	-0.012	1	1.31	2.04e-11	2.16	1.1e-26	1.69	8.5e-14	chr9	88990862	89005155	protein_coding
ELF3-AS1	ENSG00000234678.2	1.18e-26	0	0	0	1	1	502	368	266	463	548	537	361	260	460	795	962	-0.0312	0.97	-0.0369	1	-0.0158	0.921	0.539	5.09e-11	0.843	1.18e-26	chr1	201995695	202010463	lncRNA
KLHL24	ENSG00000114796.16	1.36e-26	0	0	-1	-1	-1	1980	1100	1590	2230	4120	3340	1140	1340	1420	1700	1830	0.0471	0.967	-0.254	1	-0.659	2.82e-07	-1.27	1.36e-26	-0.872	9.48e-13	chr3	183635609	183684519	protein_coding
CCND1	ENSG00000110092.4	1.37e-26	0	0	1	1	0	20900	25100	19600	17900	17600	19300	23700	18700	19700	27200	19700	-0.0858	0.794	-0.0713	1	0.139	0.0483	0.633	1.37e-26	0.031	0.738	chr11	69641155	69654474	protein_coding
PROX1	ENSG00000117707.16	1.52e-26	0	0	1	1	1	32.5	9.28	12.9	7.49	19.9	12.8	14.1	8.8	74.4	130	35.5	0.601	0.82	-0.559	1	3.28	2.77e-19	2.72	1.52e-26	1.49	5.12e-06	chr1	213983180	214041510	protein_coding
MEIS1	ENSG00000143995.20	1.52e-26	0	0	1	1	1	218	152	172	182	188	166	158	185	296	462	214	0.0655	0.96	0.105	1	0.693	7.9e-07	1.29	1.52e-26	0.367	0.0113	chr2	66433451	66573869	protein_coding
ZNF649	ENSG00000198093.11	1.55e-26	0	0	1	1	0	578	612	561	445	465	471	576	605	894	638	512	-0.0856	0.9	0.108	1	1.01	1.55e-26	0.456	2.37e-06	0.121	0.323	chr19	51889234	51905040	protein_coding
ARHGAP24	ENSG00000138639.18	1.58e-26	0	0	1	1	1	606	237	563	559	642	546	219	583	1020	1040	652	-0.109	0.89	0.0483	1	0.862	1.58e-26	0.696	1.08e-19	0.256	0.00344	chr4	85475149	86002668	protein_coding
MOGAT1	ENSG00000124003.13	1.62e-26	0	0	0	-1	-1	420	453	296	330	889	439	628	280	347	282	253	0.471	0.125	-0.0815	1	0.0741	0.773	-1.65	1.62e-26	-0.797	1.32e-06	chr2	222671657	222709930	protein_coding
RUNX1	ENSG00000159216.18	1.64e-26	0	0	1	1	0	3270	4240	3090	2120	2630	2290	4380	2960	3400	5070	2550	0.0465	0.948	-0.0631	1	0.682	2.21e-13	0.948	1.64e-26	0.158	0.157	chr21	34787800	36004667	protein_coding
HMGB1P3	ENSG00000250011.1	1.68e-26	0	0	1	1	1	316	180	156	211	248	349	177	219	641	515	465	-0.0289	0.984	0.486	0.317	1.61	1.68e-26	1.05	2.19e-12	0.412	0.0121	chr2	230515022	230515638	processed_pseudogene
ITGB6	ENSG00000115221.12	1.68e-26	0	0	0	-1	-1	4470	7800	3870	3820	5300	4210	7560	3670	3660	2560	2230	-0.0462	0.955	-0.0786	1	-0.0607	0.689	-1.05	1.68e-26	-0.916	4.55e-20	chr2	160099666	160200313	protein_coding
SERINC3	ENSG00000132824.14	1.72e-26	0	0	-1	-1	-1	11200	12900	11100	11400	12400	13400	12000	10800	9620	9330	9120	-0.0993	0.596	-0.0413	1	-0.239	2.27e-05	-0.404	1.81e-14	-0.553	1.72e-26	chr20	44496220	44522085	protein_coding
TTC30A	ENSG00000197557.7	1.79e-26	0	0	-1	-1	-1	762	981	815	734	1060	716	944	730	557	503	585	-0.0548	0.946	-0.16	1	-0.396	0.000622	-1.07	1.79e-26	-0.296	0.0086	chr2	177612998	177618742	protein_coding
EEF1A1P6	ENSG00000233476.3	1.88e-26	0	0	-1	-1	-1	1470	1650	1660	1840	1480	1810	1370	1680	1340	971	879	-0.267	0.211	0.0194	1	-0.458	1.61e-05	-0.607	2.25e-09	-1.04	1.88e-26	chr7	22510615	22511999	processed_pseudogene
MPC2	ENSG00000143158.11	2.06e-26	0	0	-1	-1	-1	3710	3390	4450	5290	4290	4780	3020	4390	3370	1750	2350	-0.166	0.813	-0.021	1	-0.65	3.93e-07	-1.29	2.06e-26	-1.03	6.48e-17	chr1	167916674	167937072	protein_coding
CCDC191	ENSG00000163617.11	2.06e-26	0	0	0	-1	0	341	339	380	364	480	327	358	383	308	184	286	0.0748	0.941	0.0115	1	-0.237	0.148	-1.38	2.06e-26	-0.187	0.244	chr3	113964136	114056594	protein_coding
MEG9	ENSG00000223403.6	2.24e-26	0	0	1	1	1	29.9	8.86	3.71	2.81	1.77	3.27	8.43	11.7	104	131	23.6	-0.122	0.977	1.68	0.322	5.2	9.85e-23	6.09	2.24e-26	2.96	3.79e-08	chr14	101068282	101072937	lncRNA
CSGALNACT1	ENSG00000147408.14	2.25e-26	0	0	1	1	1	947	1080	737	565	819	899	1050	775	725	1550	1270	-0.0407	0.959	0.0704	1	0.358	0.000661	0.925	2.25e-26	0.499	3.74e-08	chr8	19404160	19758029	protein_coding
FADD	ENSG00000168040.4	2.3e-26	0	0	1	1	1	1970	2080	1680	1940	1450	1870	1920	1720	2340	2360	2320	-0.118	0.678	0.0346	1	0.27	0.000219	0.702	2.3e-26	0.315	5.44e-06	chr11	70203162	70207390	protein_coding
FEN1	ENSG00000168496.4	2.36e-26	0	0	0	1	1	3230	2810	3780	4050	2030	2460	2500	3730	3680	3710	3530	-0.167	0.538	-0.0166	1	-0.141	0.171	0.866	2.36e-26	0.522	5.38e-10	chr11	61792910	61797238	protein_coding
FIG4	ENSG00000112367.10	2.36e-26	0	0	-1	-1	-1	755	872	846	878	868	799	809	776	612	514	578	-0.111	0.77	-0.125	1	-0.519	1.96e-11	-0.757	2.36e-26	-0.468	2.81e-11	chr6	109691311	109825428	protein_coding
PLCB1	ENSG00000182621.18	2.38e-26	0	0	0	-1	-1	373	430	361	382	585	436	395	330	378	217	219	-0.122	0.898	-0.135	1	-0.0136	0.955	-1.43	2.38e-26	-0.994	2.08e-13	chr20	8077250	8968360	protein_coding
ZNF710-AS1	ENSG00000259291.2	2.38e-26	0	0	-1	-1	-1	173	192	232	253	194	184	181	222	134	58.2	82.2	-0.0858	0.94	-0.0578	1	-0.916	4.92e-09	-1.73	2.38e-26	-1.16	3.16e-15	chr15	90074511	90082207	lncRNA
PIK3IP1	ENSG00000100100.13	2.63e-26	0	0	-1	-1	-1	395	350	401	518	589	550	368	371	302	249	252	0.0715	0.94	-0.116	1	-0.773	1.14e-09	-1.24	2.63e-26	-1.13	1.07e-22	chr22	31281593	31292534	protein_coding
TTC39B	ENSG00000155158.20	2.7e-26	0	0	1	0	1	594	536	393	435	632	537	583	405	1020	715	685	0.121	0.883	0.0416	1	1.23	2.7e-26	0.175	0.21	0.35	0.00565	chr9	15163621	15307360	protein_coding
BAG3	ENSG00000151929.9	2.89e-26	0	0	1	1	1	2570	2000	2770	2420	1430	2420	1800	3040	3640	3220	3000	-0.147	0.821	0.131	1	0.593	3.56e-07	1.17	2.89e-26	0.311	0.013	chr10	119651369	119677819	protein_coding
SGSM2	ENSG00000141258.13	2.9e-26	1	0	0	-1	-1	2680	3080	2680	2470	3090	2820	3590	2670	2400	1900	2100	0.224	0.0527	-0.00734	1	-0.0457	0.654	-0.705	2.9e-26	-0.426	3.79e-10	chr17	2337497	2381058	protein_coding
SLC35F2	ENSG00000110660.15	2.91e-26	0	0	-1	1	0	1750	1980	1920	1860	1300	1430	1850	1890	1690	2040	1490	-0.0959	0.77	-0.0237	1	-0.145	0.0541	0.653	2.91e-26	0.0596	0.494	chr11	107790990	107928293	protein_coding
SNAI1	ENSG00000124216.4	3.11e-26	0	0	1	1	1	47.7	50.4	20.4	21.4	14.7	15.5	44.9	32.5	47.5	110	120	-0.18	0.93	0.723	1	1.14	0.000467	2.9	2.08e-25	2.98	3.11e-26	chr20	49982979	49988886	protein_coding
MZF1	ENSG00000099326.9	3.2e-26	1	0	0	-1	-1	1010	918	907	976	1390	1030	1270	933	1020	739	878	0.467	0.000105	0.0406	1	0.0679	0.602	-0.913	3.2e-26	-0.223	0.0237	chr19	58561930	58573575	protein_coding
SAA2	ENSG00000134339.8	3.29e-26	0	0	1	1	1	95.1	69.4	30	55.5	52.4	59.3	69.2	41.7	147	164	262	-0.0135	0.992	0.482	1	1.41	3.3e-10	1.63	6.94e-15	2.13	3.29e-26	chr11	18239222	18248643	protein_coding
RHEBL1	ENSG00000167550.11	3.85e-26	0	0	0	1	1	68.3	21.4	38	73.9	40.3	58.8	22.8	36.1	93.7	153	144	0.0799	0.975	-0.0814	1	0.336	0.157	1.95	3.85e-26	1.3	1.48e-13	chr12	49064675	49070025	protein_coding
GPRC5A	ENSG00000013588.8	4.04e-26	0	0	0	1	0	50800	55200	42800	46700	48200	46100	53200	42800	49100	78000	46100	-0.0528	0.912	0.000125	1	0.0722	0.426	0.694	4.04e-26	-0.00126	0.992	chr12	12890781	12917937	protein_coding
BAZ1A	ENSG00000198604.11	4.67e-26	0	0	1	1	1	3390	3820	3130	2510	2870	2490	3710	3250	4980	4060	3110	-0.0408	0.96	0.0562	1	0.988	4.67e-26	0.496	2.63e-07	0.323	0.00167	chr14	34752730	34875647	protein_coding
VPS9D1-AS1	ENSG00000261373.1	4.67e-26	0	0	0	1	1	751	837	777	604	398	671	832	895	693	888	919	-0.0101	0.99	0.205	1	0.198	0.159	1.16	4.67e-26	0.454	7.87e-05	chr16	89711855	89718165	lncRNA
SEPTIN5	ENSG00000184702.20	4.88e-26	0	0	0	0	1	363	261	340	303	288	301	268	361	272	331	907	0.0364	0.978	0.0849	1	-0.157	0.491	0.2	0.317	1.59	4.88e-26	chr22	19714502	19724224	protein_coding
CXCL16	ENSG00000161921.15	5.43e-26	0	0	1	1	1	4670	5120	3940	4460	3510	4170	4930	4140	5070	6290	5110	-0.0564	0.927	0.0719	1	0.183	0.0563	0.842	5.43e-26	0.293	0.000814	chr17	4733532	4739928	protein_coding
FAM210B	ENSG00000124098.10	5.63e-26	0	0	-1	-1	-1	697	677	747	862	788	869	603	746	688	450	541	-0.166	0.517	-0.00481	1	-0.326	9.61e-05	-0.807	5.63e-26	-0.687	2.82e-21	chr20	56358973	56368663	protein_coding
AL049779.1	ENSG00000258466.5	5.9e-26	0	0	-1	-1	-1	1150	1330	1230	1220	1180	1280	1260	1220	1070	931	779	-0.0734	0.877	-0.00972	1	-0.185	0.026	-0.34	2.43e-06	-0.719	5.9e-26	chr14	67659819	67690367	protein_coding
ZMYND8	ENSG00000101040.19	6.99e-26	0	0	1	1	1	4170	3970	3800	3850	3560	3340	4070	4040	5160	4680	5190	0.0368	0.939	0.0883	1	0.424	2.01e-11	0.393	2.63e-10	0.638	6.99e-26	chr20	47209213	47356889	protein_coding
STX11	ENSG00000135604.10	6.99e-26	0	0	1	1	1	23.5	8.94	8.96	4.64	5.58	8.39	10.1	10.5	29.5	95.8	52.3	0.187	0.967	0.194	1	2.68	7.44e-08	4.06	6.99e-26	2.66	7.79e-13	chr6	144150516	144191939	protein_coding
SLC17A9	ENSG00000101194.18	7.24e-26	0	0	0	1	1	1490	1790	1320	1220	1040	1070	2060	1370	1250	1720	2060	0.204	0.426	0.0492	1	0.036	0.814	0.726	3.69e-15	0.954	7.24e-26	chr20	62952706	62969585	protein_coding
DUSP5	ENSG00000138166.6	7.92e-26	0	0	1	1	1	5350	4530	2750	3700	7580	3680	4310	2850	5940	12100	6040	-0.0725	0.876	0.0527	1	0.684	2.53e-23	0.678	3.02e-24	0.712	7.92e-26	chr10	110497906	110511533	protein_coding
FA2H	ENSG00000103089.9	7.94e-26	0	0	1	1	1	7250	10800	5630	4990	4930	5760	10400	6240	6400	10200	7160	-0.0536	0.946	0.149	1	0.358	0.00126	1.05	7.94e-26	0.313	0.00504	chr16	74712954	74774831	protein_coding
AC068888.1	ENSG00000257337.7	8.02e-26	0	0	0	-1	-1	288	301	348	297	367	321	326	332	260	163	166	0.118	0.876	-0.065	1	-0.186	0.197	-1.17	8.02e-26	-0.946	1.4e-18	chr12	53012883	53054450	lncRNA
CASP1	ENSG00000137752.24	9.21e-26	0	1	1	1	1	227	71.4	75.2	149	163	204	84.9	116	460	411	534	0.261	0.832	0.62	0.0977	1.63	9.21e-26	1.34	4.89e-19	1.38	5.58e-21	chr11	105025442	105035250	protein_coding
ARHGAP17	ENSG00000140750.17	9.21e-26	0	0	1	1	0	2800	2790	2580	2460	2100	2580	2710	2810	4010	3250	2730	-0.0413	0.939	0.12	1	0.704	9.21e-26	0.627	5.94e-21	0.083	0.348	chr16	24919388	25015666	protein_coding
ACCS	ENSG00000110455.14	9.76e-26	0	0	-1	-1	-1	396	369	403	407	540	458	424	380	309	266	400	0.202	0.575	-0.0867	1	-0.392	0.000658	-1.02	9.76e-26	-0.188	0.0894	chr11	44065924	44084237	protein_coding
CORO1A	ENSG00000102879.15	1.08e-25	0	0	-1	1	1	594	642	541	730	314	368	636	556	587	661	903	-0.0144	0.988	0.0431	1	-0.315	0.0316	1.08	2.19e-17	1.3	1.08e-25	chr16	30182826	30189076	protein_coding
SLC13A5	ENSG00000141485.17	1.09e-25	0	0	1	1	1	35.9	21.2	20.9	17	14.2	13.4	32	26	46.9	105	62.9	0.58	0.661	0.321	1	1.44	8.69e-06	2.88	1.09e-25	2.25	4.27e-14	chr17	6684718	6713377	protein_coding
C1QTNF6	ENSG00000133466.14	1.13e-25	0	0	-1	-1	-1	604	437	555	663	906	830	493	562	543	498	556	0.176	0.614	0.0175	1	-0.285	0.00408	-0.864	1.13e-25	-0.578	1.71e-12	chr22	37180165	37199385	protein_coding
SIDT1	ENSG00000072858.10	1.24e-25	0	0	1	1	1	41.9	17.4	12.9	13	29.2	27.8	21.6	22.4	121	85.2	68.7	0.314	0.905	0.787	1	3.24	1.24e-25	1.55	2.57e-09	1.3	1.68e-06	chr3	113532295	113629578	protein_coding
METTL7B	ENSG00000170439.7	1.27e-25	0	0	-1	-1	-1	1330	2130	1680	1590	1020	1100	2010	1680	1070	486	531	-0.0824	0.907	-0.00476	1	-0.58	3.65e-08	-1.07	2.38e-25	-1.05	1.27e-25	chr12	55681677	55684611	protein_coding
TRIM25	ENSG00000121060.18	1.31e-25	0	0	1	1	0	9150	8330	6610	6880	7260	8280	8370	8040	16100	12200	9420	0.00747	0.992	0.282	1	1.23	1.31e-25	0.748	4.46e-10	0.185	0.214	chr17	56836386	56914080	protein_coding
AC005515.1	ENSG00000226025.9	1.34e-25	0	0	1	0	0	20.8	3.39	3.88	7.72	12.3	11.6	3.14	10.1	130	18.2	8.65	-0.021	0.997	1.36	1	4.08	1.34e-25	0.602	0.2	-0.437	0.441	chr19	39679373	39686373	transcribed_unprocessed_pseudogene
H2BC15	ENSG00000233822.4	1.4e-25	0	0	1	1	1	260	143	149	164	227	226	147	131	425	626	355	0.0417	0.976	-0.184	1	1.37	2.11e-19	1.47	1.4e-25	0.652	1.83e-05	chr6	27837759	27865798	protein_coding
PRKAB1	ENSG00000111725.11	1.45e-25	0	0	0	-1	-1	3020	2780	2440	3310	4260	3820	2890	2470	3070	2640	2480	0.057	0.909	0.0199	1	-0.106	0.218	-0.689	1.45e-25	-0.623	5.39e-21	chr12	119667863	119681624	protein_coding
HEXA	ENSG00000213614.9	1.51e-25	0	0	-1	-1	-1	3500	3390	3530	4070	3970	4390	3270	3520	3090	2750	2980	-0.0513	0.894	-0.00367	1	-0.398	3.73e-12	-0.527	5.52e-22	-0.562	1.51e-25	chr15	72340918	72376476	protein_coding
BBS9	ENSG00000122507.21	1.65e-25	0	0	-1	-1	-1	369	423	459	393	441	411	384	420	270	209	279	-0.138	0.82	-0.129	1	-0.542	2.78e-06	-1.08	1.65e-25	-0.555	3.63e-08	chr7	33109556	33877180	protein_coding
TNC	ENSG00000041982.16	1.66e-25	0	0	1	1	1	37.3	31.2	41.7	18.9	10.4	9.73	37.1	42.7	44.3	88.6	47.9	0.225	0.916	0.0389	1	1.24	8.96e-05	3.05	1.66e-25	2.32	1.09e-12	chr9	115019574	115118257	protein_coding
AP000944.5	ENSG00000285816.1	1.71e-25	0	0	1	1	1	2470	2520	2130	2280	1660	2320	2350	2300	3220	3230	2710	-0.0992	0.874	0.109	1	0.495	4.17e-07	0.962	1.71e-25	0.225	0.0358	chr11	65261927	65326543	protein_coding
DPYSL2	ENSG00000092964.18	1.72e-25	0	0	-1	-1	-1	4730	4710	5820	5600	5050	5490	4400	5710	4700	2860	2930	-0.0997	0.857	-0.0265	1	-0.251	0.0116	-0.82	5.96e-21	-0.906	1.72e-25	chr8	26514030	26658178	protein_coding
KRT6B	ENSG00000185479.6	1.72e-25	0	0	1	1	1	25.1	14.5	18	6.99	5.71	8.53	16.7	19.2	18.5	107	36.6	0.235	0.946	0.0792	1	1.42	0.00647	4.21	1.72e-25	2.14	1.34e-07	chr12	52446650	52452146	protein_coding
IGBP1	ENSG00000089289.16	1.75e-25	0	0	-1	-1	-1	2220	2150	1810	2750	2730	3510	1880	1850	1970	1670	1870	-0.199	0.426	0.0308	1	-0.482	2.69e-07	-0.709	1.46e-15	-0.908	1.75e-25	chrX	70133446	70166324	protein_coding
NUDT19	ENSG00000213965.3	1.78e-25	0	0	-1	1	1	1420	1500	1430	1490	1040	1280	1410	1440	1350	1630	1680	-0.0914	0.807	0.00265	1	-0.149	0.052	0.652	1.78e-25	0.386	1.04e-09	chr19	32691960	32713796	protein_coding
TTC39C	ENSG00000168234.13	1.86e-25	0	0	-1	-1	-1	1030	1100	1070	1110	1260	1190	1040	1040	862	762	815	-0.0733	0.884	-0.0424	1	-0.37	2.17e-06	-0.729	1.86e-25	-0.548	2.63e-15	chr18	23992772	24135610	protein_coding
PARP8	ENSG00000151883.18	1.99e-25	0	0	1	1	1	1560	1200	1260	1170	1640	1320	1260	1260	2450	2150	1850	0.0634	0.939	-0.000834	1	1.07	1.98e-25	0.395	0.000232	0.483	6.4e-06	chr5	50665898	50846519	protein_coding
FAM89A	ENSG00000182118.8	2e-25	0	0	1	1	1	609	610	547	543	463	504	586	582	744	847	669	-0.0583	0.932	0.094	1	0.454	9.32e-07	0.87	2e-25	0.405	4.24e-06	chr1	231018957	231040254	protein_coding
OXTR	ENSG00000180914.10	2.14e-25	0	0	1	1	1	246	291	272	164	164	123	263	266	222	393	301	-0.146	0.86	-0.0329	1	0.446	0.00339	1.26	2.14e-25	1.29	5.68e-24	chr3	8750407	8769628	protein_coding
MSTO2P	ENSG00000203761.5	2.25e-25	0	0	1	1	1	822	1040	720	577	603	640	1150	752	698	794	1250	0.151	0.726	0.0627	1	0.276	0.0159	0.395	9.46e-05	0.969	2.25e-25	chr1	155745828	155750137	unprocessed_pseudogene
RCAN2	ENSG00000172348.14	2.3e-25	0	0	0	-1	-1	92.4	85.3	86.9	98	143	148	102	88.6	86.6	41.9	45	0.259	0.802	0.0232	1	-0.182	0.465	-1.75	5.8e-22	-1.71	2.3e-25	chr6	46220735	46491972	protein_coding
AP001107.9	ENSG00000255468.7	2.3e-25	0	0	-1	-1	-1	130	96	129	139	211	222	117	129	95.2	66.8	96.4	0.29	0.705	-0.0035	1	-0.539	0.00439	-1.66	2.3e-25	-1.2	3.83e-17	chr11	66347949	66364804	lncRNA
LGALS4	ENSG00000171747.9	2.42e-25	0	0	-1	-1	-1	11100	11300	12000	14800	12000	15100	10600	12000	10600	6220	6430	-0.0938	0.912	-0.00372	1	-0.48	0.000182	-0.951	1.43e-15	-1.23	2.42e-25	chr19	38801670	38812945	protein_coding
BCL7A	ENSG00000110987.8	2.54e-25	0	0	-1	-1	-1	1370	1100	1500	1480	1660	1940	1040	1400	1110	1230	1190	-0.0705	0.893	-0.103	1	-0.415	5.95e-08	-0.43	1.49e-09	-0.708	2.54e-25	chr12	122019421	122062044	protein_coding
EEF1G	ENSG00000254772.10	2.57e-25	0	0	-1	-1	-1	33600	34600	34400	42500	31300	44000	30700	35200	35500	24700	23300	-0.175	0.554	0.0349	1	-0.261	0.00899	-0.342	0.000286	-0.918	2.57e-25	chr11	62559595	62574086	protein_coding
THBS1	ENSG00000137801.11	2.75e-25	0	0	1	1	1	2490	2600	3010	1200	1620	1020	2600	3150	3400	4600	1650	0.002	0.998	0.0696	1	1.51	6.71e-25	1.5	2.75e-25	0.696	7.38e-06	chr15	39581078	39599466	protein_coding
B3GNT5	ENSG00000176597.12	2.75e-25	0	0	1	1	1	2980	3990	1880	1780	2630	1600	3930	1780	3170	6000	3000	-0.0222	0.982	-0.0782	1	0.834	3.25e-12	1.19	2.75e-25	0.908	1.4e-14	chr3	183253252	183298504	protein_coding
ZBTB43	ENSG00000169155.10	2.76e-25	0	0	1	1	1	772	747	603	486	637	531	785	623	1170	1330	799	0.0698	0.941	0.0452	1	1.27	2.76e-25	1.06	4.61e-19	0.588	4.1e-06	chr9	126805005	126838210	protein_coding
ADPGK	ENSG00000159322.17	2.85e-25	0	0	1	1	1	3990	4100	3920	3610	3320	3430	4240	4000	3930	4860	4510	0.0461	0.905	0.0316	1	0.124	0.0546	0.55	2.85e-25	0.394	2.85e-13	chr15	72751368	72785846	protein_coding
IL23A	ENSG00000110944.9	2.91e-25	0	0	0	1	1	38.2	37.6	18.3	25.9	13.7	12.9	33.8	23.6	30.8	84.1	102	-0.153	0.947	0.381	1	0.25	0.565	2.59	1.03e-20	2.96	2.91e-25	chr12	56334173	56340410	protein_coding
ANKH	ENSG00000154122.14	3.05e-25	0	0	0	0	-1	2270	2630	2600	2240	2080	2300	2510	2560	2270	2090	1400	-0.07	0.884	-0.0202	1	0.0187	0.873	0.0074	0.949	-0.718	3.05e-25	chr5	14704799	14871778	protein_coding
PCSK4	ENSG00000115257.15	3.24e-25	0	0	-1	-1	-1	142	131	130	170	205	172	157	132	128	63	136	0.266	0.708	0.0226	1	-0.403	0.0286	-1.69	3.24e-25	-0.33	0.0451	chr19	1481427	1490752	protein_coding
H2AC8	ENSG00000277075.2	3.49e-25	0	0	0	1	1	95.8	56.6	46.5	66.6	47.3	89.5	50.8	48.5	75.4	250	226	-0.151	0.944	0.0517	1	0.183	0.626	2.41	3.49e-25	1.33	6.76e-09	chr6	26216974	26217483	protein_coding
FERMT3	ENSG00000149781.12	3.5e-25	0	0	1	1	0	451	345	314	314	442	410	431	386	778	675	419	0.321	0.324	0.297	1	1.31	3.5e-25	0.615	1.11e-06	0.0362	0.863	chr11	64206677	64223886	protein_coding
RAD9A	ENSG00000172613.8	3.6e-25	0	0	1	1	1	685	575	606	668	543	609	679	607	806	683	1080	0.238	0.215	0.00388	1	0.271	0.00442	0.334	0.000162	0.824	3.6e-25	chr11	67317870	67398410	protein_coding
AP002990.1	ENSG00000255508.7	4.19e-25	0	0	-1	-1	-1	34200	35200	34900	43000	31800	44500	31200	35800	36000	25300	23800	-0.172	0.558	0.0343	1	-0.258	0.00905	-0.328	0.000432	-0.901	4.19e-25	chr11	62559602	62591531	protein_coding
CFH	ENSG00000000971.16	4.26e-25	0	0	1	1	1	1900	1090	1220	1250	2090	1950	1140	1330	2800	3130	3010	0.0588	0.949	0.124	1	1.16	4.26e-25	0.582	3.86e-07	0.628	5.04e-08	chr1	196652042	196747504	protein_coding
AC087477.2	ENSG00000259275.4	4.47e-25	0	0	-1	-1	-1	274	301	269	263	455	274	380	284	199	149	166	0.337	0.445	0.0729	1	-0.401	0.0353	-1.62	4.47e-25	-0.725	9.08e-06	chr15	96354236	96405235	lncRNA
AC000093.1	ENSG00000284874.1	4.87e-25	0	0	0	0	1	363	268	338	305	289	301	271	363	272	324	898	0.0153	0.99	0.107	1	-0.165	0.472	0.164	0.437	1.58	4.87e-25	chr22	19717219	19724772	protein_coding
CARHSP1	ENSG00000153048.11	4.92e-25	0	0	-1	-1	-1	2830	2410	3200	4730	2990	3500	2260	3070	2680	1600	1900	-0.0904	0.883	-0.0626	1	-0.819	1.59e-20	-0.908	4.92e-25	-0.883	3.84e-24	chr16	8852941	8869012	protein_coding
RUFY4	ENSG00000188282.12	5.33e-25	0	0	1	1	1	48.9	20	10.9	15	30	22.2	20	19.8	116	102	133	-0.0136	0.995	0.864	1	2.94	3.65e-24	1.77	2.84e-13	2.6	5.33e-25	chr2	218034959	218090581	protein_coding
ARSL	ENSG00000157399.16	5.38e-25	0	0	-1	-1	-1	851	814	833	1050	969	1380	741	829	728	457	708	-0.137	0.826	-0.00694	1	-0.53	2.1e-06	-1.08	5.38e-25	-0.956	2.62e-21	chrX	2934520	2968475	protein_coding
AC010168.2	ENSG00000261324.2	6.16e-25	0	0	1	1	1	254	233	166	132	306	115	310	184	430	418	240	0.414	0.277	0.149	1	1.7	6.16e-25	0.446	0.00821	1.06	4.84e-10	chr12	14762503	14767931	lncRNA
AC010207.1	ENSG00000260633.1	6.37e-25	0	0	1	1	1	53.2	26.7	33.4	24.8	39.7	29.2	32.3	35.6	75.2	164	70.3	0.282	0.89	0.078	1	1.57	1.19e-09	2.05	6.37e-25	1.27	4.36e-08	chr3	134347287	134349233	lncRNA
GATA2	ENSG00000179348.12	6.84e-25	0	0	1	1	1	443	414	469	408	209	361	412	506	603	495	554	-0.0115	0.99	0.112	1	0.564	6.6e-06	1.24	6.84e-25	0.618	2.26e-07	chr3	128479426	128493201	protein_coding
CDC25A	ENSG00000164045.12	6.84e-25	0	0	1	1	1	700	718	867	705	386	437	697	902	838	795	660	-0.0445	0.96	0.0577	1	0.249	0.0361	1.05	6.84e-25	0.597	1.24e-08	chr3	48157145	48188417	protein_coding
ZNF552	ENSG00000178935.5	7.09e-25	0	0	-1	-1	-1	683	413	795	827	867	886	433	755	666	501	687	0.0724	0.913	-0.0734	1	-0.306	0.000436	-0.793	7.09e-25	-0.365	2.09e-06	chr19	57803840	57814913	protein_coding
CLEC7A	ENSG00000172243.18	7.45e-25	0	0	1	1	1	42.7	7.35	4.25	15.9	15.2	18.6	7.94	5.93	91.1	109	151	0.0533	0.989	0.447	1	2.52	1.01e-14	2.85	6.34e-21	3.03	7.45e-25	chr12	10116776	10130258	protein_coding
KLHDC7B	ENSG00000130487.9	7.86e-25	0	0	1	1	1	79.7	47	8.14	26.8	35.2	52.8	53.2	16.8	151	144	261	0.176	0.932	1.02	1	2.5	1.56e-21	2.04	2.88e-17	2.32	7.86e-25	chr22	50545898	50551023	protein_coding
CXCL2	ENSG00000081041.9	7.95e-25	0	0	1	1	1	2160	1160	1010	1290	2850	1200	1300	1210	3490	4750	3370	0.167	0.862	0.267	1	1.44	5.24e-23	0.735	8.75e-07	1.49	7.95e-25	chr4	74097039	74099196	protein_coding
C17orf67	ENSG00000214226.9	8.01e-25	0	0	1	1	1	249	164	199	176	225	207	187	229	408	346	352	0.179	0.82	0.209	1	1.21	8.01e-25	0.63	2.47e-08	0.766	7e-12	chr17	56791912	56838773	protein_coding
SLC35B1	ENSG00000121073.15	8.18e-25	0	0	0	1	1	2850	2600	2760	2730	2150	2430	2520	2750	2510	3430	4610	-0.0431	0.955	-0.00527	1	-0.122	0.312	0.675	1.62e-13	0.925	8.18e-25	chr17	49700933	49709014	protein_coding
FITM2	ENSG00000197296.6	8.47e-25	0	0	-1	-1	-1	1140	1310	1500	1320	1110	1300	1260	1410	798	734	676	-0.0597	0.932	-0.0942	1	-0.725	8.11e-14	-0.594	3.92e-10	-0.94	8.47e-25	chr20	44302839	44311202	protein_coding
TRPV6	ENSG00000165125.20	8.52e-25	0	0	0	1	1	146	148	55.2	88.1	163	127	181	52.1	106	225	316	0.292	0.559	-0.0932	1	0.264	0.213	0.46	0.00089	1.31	8.52e-25	chr7	142871207	142885745	protein_coding
SLC15A2	ENSG00000163406.11	8.73e-25	0	0	-1	-1	-1	298	244	290	332	457	421	265	252	229	224	265	0.119	0.877	-0.205	1	-0.544	4.65e-06	-1.03	8.73e-25	-0.671	4.18e-12	chr3	121894400	121944188	protein_coding
MATN2	ENSG00000132561.14	9.22e-25	0	0	-1	-1	-1	800	1000	920	859	889	820	949	893	663	494	504	-0.0818	0.884	-0.0416	1	-0.372	4.29e-05	-0.844	9.22e-25	-0.698	6.99e-18	chr8	97868839	98036724	protein_coding
TYW1B	ENSG00000277149.5	9.31e-25	0	0	1	1	1	90.8	72.7	59.9	60.7	64.7	64.2	67.7	82.8	202	143	90.9	-0.0998	0.951	0.453	1	1.72	9.31e-25	1.15	1.42e-12	0.513	0.00532	chr7	72558743	72828200	protein_coding
HAS2	ENSG00000170961.7	9.37e-25	0	0	1	1	1	109	146	78.8	56.2	64.8	67	144	93	133	213	90.7	-0.0271	0.986	0.23	1	1.23	4.54e-10	1.73	9.37e-25	0.434	0.034	chr8	121612115	121641440	protein_coding
TRIM26	ENSG00000234127.9	1.01e-24	0	0	1	1	1	6170	5070	4440	4990	4440	5420	5010	5110	10600	9400	7220	-0.0179	0.984	0.2	1	1.09	1.28e-24	1.08	1.01e-24	0.415	0.0003	chr6	30184454	30213427	protein_coding
FBXW10	ENSG00000171931.13	1.02e-24	0	0	1	1	1	68.4	27.3	26.3	24.4	42.6	34.4	36.9	25.1	135	206	127	0.413	0.816	-0.0654	1	2.45	2.67e-21	2.24	1.02e-24	1.9	8.45e-16	chr17	18744025	18779349	protein_coding
HSF4	ENSG00000102878.16	1.02e-24	1	0	0	-1	-1	694	654	526	763	960	790	848	528	760	450	663	0.373	0.0407	0.0055	1	-0.00703	0.971	-1.09	1.02e-24	-0.25	0.0385	chr16	67164680	67169945	protein_coding
CSDE1	ENSG00000009307.16	1.03e-24	0	0	-1	-1	-1	17200	20800	19200	18500	17800	17100	18800	18300	16300	13500	11500	-0.151	0.192	-0.0701	1	-0.179	0.00411	-0.402	8.98e-13	-0.569	1.03e-24	chr1	114716912	114758676	protein_coding
MAP3K12	ENSG00000139625.13	1.03e-24	0	0	0	-1	-1	233	180	204	237	345	326	226	205	208	138	264	0.33	0.356	-0.00454	1	-0.192	0.269	-1.32	1.03e-24	-0.3	0.0261	chr12	53479668	53500063	protein_coding
SORBS2	ENSG00000154556.18	1.06e-24	0	0	-1	-1	-1	786	703	904	903	1040	1070	712	855	602	497	572	0.0202	0.982	-0.0814	1	-0.586	1.83e-07	-1.06	1.06e-24	-0.905	8.78e-19	chr4	185585443	185956652	protein_coding
NETO2	ENSG00000171208.10	1.06e-24	0	0	0	1	1	4900	4860	5620	4780	3990	3680	4400	5330	5000	6730	4650	-0.143	0.583	-0.0758	1	0.0657	0.536	0.753	1.06e-24	0.338	1.79e-05	chr16	47077702	47143945	protein_coding
GLUL	ENSG00000135821.18	1.08e-24	0	0	-1	-1	-1	5770	5860	6110	6280	5900	7350	5380	6110	5530	5070	4080	-0.124	0.778	-0.000536	1	-0.183	0.0645	-0.218	0.0194	-0.849	1.08e-24	chr1	182381703	182392206	protein_coding
CRPPA	ENSG00000214960.10	1.2e-24	0	0	-1	-1	-1	460	563	414	538	699	550	528	377	308	307	317	-0.0923	0.913	-0.134	1	-0.804	2.57e-10	-1.18	1.2e-24	-0.791	1.2e-11	chr7	16087524	16421538	protein_coding
TNF	ENSG00000232810.4	1.22e-24	0	1	1	1	1	39.8	2.24	1.07	2.07	1.69	1.18	3.79	15.7	140	129	101	0.788	0.893	4	0.00173	6.14	1.81e-23	6.26	1.22e-24	6.52	1.98e-16	chr6	31575564	31578336	protein_coding
B3GNT7	ENSG00000156966.7	1.26e-24	0	0	1	1	1	913	941	477	585	555	704	1020	590	1680	1460	1110	0.116	0.915	0.308	1	1.52	1.26e-24	1.4	2.28e-21	0.662	2.42e-05	chr2	231395709	231401164	protein_coding
KLF10	ENSG00000155090.15	1.3e-24	0	0	1	1	0	1900	2020	1590	1700	1920	1370	1870	1660	2940	2440	1450	-0.115	0.788	0.0686	1	0.792	1.3e-24	0.343	1.85e-05	0.0817	0.447	chr8	102648783	102655725	protein_coding
SYAP1	ENSG00000169895.6	1.31e-24	0	0	-1	-1	-1	5010	5580	5030	6050	5360	5800	5070	4820	4310	3930	4140	-0.138	0.157	-0.0615	1	-0.489	1.21e-23	-0.449	6.96e-21	-0.484	1.31e-24	chrX	16719611	16765340	protein_coding
PISD	ENSG00000241878.11	1.36e-24	0	0	1	1	1	1970	2250	1590	1670	1620	1730	2460	1680	2100	2450	2110	0.128	0.456	0.0827	1	0.337	1.14e-07	0.593	1.36e-24	0.288	2.28e-06	chr22	31618490	31662432	protein_coding
PCYOX1	ENSG00000116005.12	1.54e-24	0	0	-1	-1	-1	2790	3560	3710	2840	3010	2840	3350	3370	2060	1400	1710	-0.0853	0.913	-0.139	1	-0.462	8.41e-05	-1.11	1.54e-24	-0.731	4.08e-11	chr2	70257385	70281185	protein_coding
DDIT3	ENSG00000175197.12	1.56e-24	0	0	1	1	1	1690	950	845	1230	1660	1760	988	911	2080	2360	4080	0.0559	0.958	0.108	1	0.762	1.16e-09	0.513	4.47e-05	1.21	1.56e-24	chr12	57516587	57521737	protein_coding
AC020907.1	ENSG00000179066.8	1.8e-24	0	0	0	1	1	41.3	23.5	40.1	31.3	19.4	16	29.5	45.9	35.5	61.6	110	0.35	0.872	0.212	1	0.178	0.685	1.67	7.27e-10	2.77	1.8e-24	chr19	35090929	35113664	lncRNA
DDX47	ENSG00000213782.7	1.82e-24	0	0	1	1	1	1890	1960	1580	1680	1810	1590	1940	1670	2170	2610	1880	-0.0137	0.975	0.0826	1	0.367	5.6e-11	0.522	1.82e-24	0.24	1.39e-05	chr12	12813315	12829981	protein_coding
OGFR	ENSG00000060491.16	1.87e-24	0	0	1	1	1	6480	4810	4000	5200	3890	6450	4670	5130	13000	8790	8850	-0.0436	0.967	0.361	0.572	1.33	1.87e-24	1.17	1.83e-19	0.456	0.00139	chr20	62804834	62814000	protein_coding
SLIT2	ENSG00000145147.20	1.99e-24	0	0	1	1	1	209	224	202	142	112	105	218	208	293	355	231	-0.0411	0.975	0.0453	1	1.04	2.04e-09	1.66	1.99e-24	1.13	4.45e-11	chr4	20251904	20620561	protein_coding
PROS1	ENSG00000184500.16	2.05e-24	0	0	-1	-1	-1	291	300	320	308	464	362	307	287	244	188	131	0.0361	0.975	-0.161	1	-0.334	0.0571	-1.3	9.4e-20	-1.46	2.05e-24	chr3	93873050	93980003	protein_coding
ASB9	ENSG00000102048.16	2.06e-24	0	0	-1	-1	0	423	407	586	536	446	418	354	548	336	216	385	-0.199	0.598	-0.0963	1	-0.675	1.93e-10	-1.05	2.06e-24	-0.116	0.354	chrX	15235287	15270467	protein_coding
AC243772.2	ENSG00000233030.2	2.1e-24	0	0	1	1	1	136	46.6	114	97	101	134	52.9	115	190	289	217	0.184	0.913	0.00299	1	0.97	1.59e-08	1.52	2.1e-24	0.69	9.03e-06	chr1	149785658	149793020	lncRNA
ARNTL2	ENSG00000029153.14	2.4e-24	0	0	1	1	1	5910	6430	5370	5420	4770	4540	5910	5180	6950	8590	5970	-0.121	0.795	-0.0512	1	0.357	8.7e-05	0.85	2.4e-24	0.396	8.8e-06	chr12	27332853	27425289	protein_coding
SGCB	ENSG00000163069.12	2.42e-24	0	0	-1	-1	-1	739	866	934	817	825	710	820	932	686	431	365	-0.0791	0.909	-0.00405	1	-0.248	0.0248	-0.937	6.42e-23	-0.962	2.42e-24	chr4	52020705	52038482	protein_coding
DNAJC3	ENSG00000102580.15	2.71e-24	0	0	0	1	1	1920	2160	1960	1550	1710	1540	2000	1750	1490	2130	2970	-0.108	0.857	-0.16	1	-0.0598	0.682	0.317	0.00178	0.948	2.71e-24	chr13	95677138	95794988	protein_coding
ARMH1	ENSG00000198520.12	2.72e-24	0	0	0	-1	0	173	135	102	188	298	239	159	99.2	171	91.6	251	0.238	0.817	-0.0428	1	-0.135	0.579	-1.7	2.72e-24	0.0744	0.755	chr1	44674691	44725591	protein_coding
CFAP221	ENSG00000163075.13	2.75e-24	0	0	-1	-1	-1	80.7	83.6	91.6	91.3	121	103	94	84.1	60.5	29.1	49.6	0.17	0.894	-0.119	1	-0.588	0.00727	-2.06	2.75e-24	-1.04	1.4e-09	chr2	119544431	119662251	protein_coding
PACC1	ENSG00000065600.12	2.88e-24	0	0	0	1	1	757	703	709	644	623	708	645	724	720	1110	978	-0.12	0.817	0.0302	1	0.159	0.15	0.839	2.88e-24	0.466	4.59e-08	chr1	212363930	212414901	protein_coding
DNM1	ENSG00000106976.20	3e-24	0	0	0	-1	-1	1930	2240	1920	2030	2240	1950	2470	1990	1960	1040	1470	0.144	0.817	0.0459	1	-0.0542	0.753	-1.1	3e-24	-0.407	0.000536	chr9	128191654	128255248	protein_coding
AC107959.2	ENSG00000246130.1	3.12e-24	0	0	1	1	1	35.5	2.3	0.681	1.11	1	1.73	2.42	1.96	28.5	220	95.3	0.0578	0.992	1.56	1	4.65	2.27e-08	7.84	3.12e-24	5.85	1.83e-19	chr8	23068228	23083619	lncRNA
AL031777.1	ENSG00000217275.2	3.13e-24	0	0	1	1	1	56.8	20.2	13.7	16.9	25.7	38.6	15.4	18.8	99.4	161	158	-0.386	0.885	0.437	1	2.55	1.01e-16	2.65	3.13e-24	2.04	6.8e-16	chr6	26202155	26202654	processed_pseudogene
RNF213	ENSG00000173821.19	3.3e-24	0	0	1	1	1	26800	19700	15600	13200	18700	22600	22400	20600	63800	39200	32200	0.185	0.909	0.4	1	2.27	3.3e-24	1.07	4.8e-06	0.51	0.0531	chr17	80260865	80398786	protein_coding
TSPAN6	ENSG00000000003.15	3.4e-24	0	0	-1	-1	-1	3430	3390	3340	4190	4580	4500	3140	3130	2610	2610	2790	-0.106	0.821	-0.0927	1	-0.683	1.03e-16	-0.809	3.4e-24	-0.691	7.29e-18	chrX	100627107	100639991	protein_coding
AC017116.1	ENSG00000239775.1	3.5e-24	0	0	0	-1	-1	256	220	223	241	409	335	285	233	265	157	192	0.371	0.247	0.0567	1	0.141	0.47	-1.38	3.5e-24	-0.803	2.61e-09	chr7	44064907	44066079	lncRNA
PIK3R3	ENSG00000117461.15	3.68e-24	0	0	1	1	1	1430	1260	1340	1230	1080	1030	1270	1340	2300	2070	1370	0.0149	0.986	0.00995	1	0.902	1.14e-21	0.942	3.68e-24	0.407	4.99e-05	chr1	46040139	46133036	protein_coding
SPRR3	ENSG00000163209.15	3.94e-24	0	0	0	0	-1	191	147	221	188	237	288	150	235	150	194	95.5	0.0215	0.988	0.0915	1	-0.325	0.118	-0.295	0.109	-1.61	3.94e-24	chr1	153001746	153003856	protein_coding
SLC35E2A	ENSG00000215790.7	3.95e-24	0	0	-1	-1	-1	1350	1130	1230	1590	1730	1780	1190	1190	1140	1080	1460	0.0775	0.872	-0.0548	1	-0.478	2.94e-11	-0.677	3.95e-24	-0.282	4.67e-05	chr1	1724837	1745999	protein_coding
HOMER2	ENSG00000103942.13	4.01e-24	0	0	0	-1	-1	2280	2720	2780	2210	2360	2290	2660	2760	2160	1620	1180	-0.0336	0.967	-0.0112	1	-0.0329	0.832	-0.54	2.3e-08	-0.953	4.01e-24	chr15	82836945	82986153	protein_coding
AC018644.1	ENSG00000229677.1	4.85e-24	0	0	1	1	1	46.8	27.3	15.3	18.1	32	16.1	47.2	23.3	121	116	51.1	0.787	0.215	0.594	1	2.75	4.85e-24	1.84	1.65e-15	1.69	4.92e-09	chr7	139049455	139050006	processed_pseudogene
HHEX	ENSG00000152804.11	5.36e-24	0	0	1	1	0	2390	2470	2100	2230	1830	2370	2260	2180	2620	3300	2570	-0.126	0.782	0.0506	1	0.233	0.0176	0.851	5.36e-24	0.12	0.272	chr10	92689954	92695647	protein_coding
AC083862.2	ENSG00000272941.1	5.81e-24	0	0	1	1	1	89.4	27	20.5	50.3	55.3	90.4	29.9	35.1	217	167	201	0.118	0.965	0.758	0.964	2.11	5.81e-24	1.61	1.65e-15	1.15	2.49e-09	chr7	135168402	135169547	lncRNA
TFDP2	ENSG00000114126.17	5.85e-24	0	0	-1	-1	-1	2450	1880	2530	3070	3050	3360	1740	2430	2250	1790	2360	-0.112	0.802	-0.0623	1	-0.449	2.48e-08	-0.768	5.85e-24	-0.513	2.75e-11	chr3	141944427	142149544	protein_coding
RTN4	ENSG00000115310.18	5.88e-24	0	0	-1	0	-1	16700	19200	16400	18700	16200	18300	17900	16200	15800	15400	13200	-0.0941	0.537	-0.0244	1	-0.238	1.93e-06	-0.0689	0.239	-0.473	5.88e-24	chr2	54972186	55112621	protein_coding
LINC02614	ENSG00000241288.8	6.07e-24	0	0	-1	-1	-1	146	140	163	152	230	138	170	160	122	83.3	99.1	0.287	0.598	-0.029	1	-0.323	0.0811	-1.47	6.07e-24	-0.465	0.00261	chr3	125827237	125916384	lncRNA
ZNF503	ENSG00000165655.17	6.17e-24	0	0	1	1	0	1080	827	921	1070	766	1190	885	966	1490	1450	1280	0.0958	0.885	0.0703	1	0.486	6.36e-07	0.923	6.17e-24	0.115	0.339	chr10	75397829	75401764	protein_coding
PLEKHA4	ENSG00000105559.12	6.85e-24	0	0	1	1	1	5000	3700	2540	4050	3420	4450	3790	3090	10300	7990	6660	0.0353	0.974	0.282	1	1.35	6.85e-24	1.22	5.27e-20	0.585	4.31e-05	chr19	48837096	48868617	protein_coding
AP1M2	ENSG00000129354.11	6.94e-24	0	0	-1	-1	-1	3040	3210	3250	3920	2790	3930	2920	3240	2780	2090	2250	-0.14	0.678	-0.00761	1	-0.493	5.03e-09	-0.419	6.17e-07	-0.806	6.94e-24	chr19	10572670	10587315	protein_coding
C6orf141	ENSG00000197261.11	7.05e-24	1	0	0	-1	-1	1610	2110	1500	1430	1980	1280	2580	1550	1580	1110	935	0.292	0.0309	0.0407	1	0.136	0.201	-0.832	7.05e-24	-0.452	2.06e-07	chr6	49550645	49561907	protein_coding
LYSMD2	ENSG00000140280.14	7.3e-24	0	0	1	1	1	463	345	351	406	335	469	313	384	683	655	688	-0.137	0.837	0.135	1	0.75	9.8e-14	0.967	7.3e-24	0.549	1.08e-08	chr15	51723010	51751585	protein_coding
ACTG1	ENSG00000184009.12	7.42e-24	0	0	0	0	-1	70000	89100	70600	76500	68300	70800	80600	71000	69800	65600	37900	-0.145	0.711	0.0081	1	-0.133	0.249	-0.0565	0.664	-0.903	7.42e-24	chr17	81509970	81523847	protein_coding
ZNF385C	ENSG00000187595.16	7.88e-24	0	0	1	1	1	374	191	209	273	313	474	208	233	481	708	653	0.118	0.911	0.154	1	0.82	2.31e-10	1.18	7.88e-24	0.464	0.000174	chr17	42025575	42098479	protein_coding
SYVN1	ENSG00000162298.18	8.18e-24	0	0	0	1	1	4140	4350	3430	3620	2990	3470	4370	3610	3870	4950	6740	0.00462	0.993	0.0749	1	0.0984	0.463	0.726	5.72e-14	0.959	8.18e-24	chr11	65121779	65134533	protein_coding
PLOD3	ENSG00000106397.12	8.68e-24	0	0	1	1	1	5020	5180	5060	4810	3010	4760	5020	5410	5480	5690	5810	-0.0427	0.956	0.0968	1	0.189	0.0891	0.92	8.68e-24	0.289	0.00461	chr7	101205976	101218420	protein_coding
SOCS2	ENSG00000120833.14	8.96e-24	0	0	1	1	1	226	234	252	153	148	161	206	256	253	357	243	-0.186	0.813	0.0213	1	0.72	6.32e-07	1.27	8.96e-24	0.586	1.36e-05	chr12	93569813	93583487	protein_coding
SEMA4G	ENSG00000095539.15	9.25e-24	0	0	-1	-1	-1	1640	1790	2300	1720	1640	1890	1840	2170	1410	761	893	0.0353	0.969	-0.0804	1	-0.285	0.0248	-1.1	9.25e-24	-1.09	1.62e-23	chr10	100969517	100985871	protein_coding
ATG9B	ENSG00000181652.19	9.64e-24	1	0	0	-1	-1	327	413	241	237	564	303	577	238	263	212	223	0.48	0.0395	-0.0171	1	0.152	0.464	-1.41	9.64e-24	-0.44	0.00478	chr7	151012208	151024499	protein_coding
PLSCR1	ENSG00000188313.13	1.04e-23	0	1	1	1	1	14200	11500	8230	11600	13600	14300	11100	10000	19900	23600	17900	-0.0556	0.928	0.28	0.0575	0.772	6.01e-22	0.797	1.04e-23	0.323	0.000175	chr3	146515179	146544856	protein_coding
PNP	ENSG00000198805.11	1.04e-23	0	0	0	1	1	2700	2770	2520	2770	2000	2420	2640	2540	2820	3370	3110	-0.0699	0.894	0.00886	1	0.0272	0.827	0.749	1.04e-23	0.36	4.79e-06	chr14	20468953	20477094	protein_coding
AC010478.1	ENSG00000259663.2	1.15e-23	0	0	-1	-1	-1	230	155	214	287	303	486	136	204	186	135	198	-0.188	0.852	-0.0692	1	-0.614	9.18e-05	-1.16	3.13e-16	-1.29	1.15e-23	chr5	51372735	51383332	lncRNA
PAQR6	ENSG00000160781.17	1.39e-23	1	0	0	-1	-1	595	580	481	539	923	751	770	509	526	376	499	0.41	0.0937	0.0821	1	-0.0377	0.863	-1.29	1.39e-23	-0.585	1.44e-05	chr1	156243319	156248117	protein_coding
FGFR3	ENSG00000068078.18	1.44e-23	0	0	-1	-1	-1	4100	5130	5140	5290	4010	4260	5230	4820	3720	1570	1830	0.0255	0.982	-0.0917	1	-0.509	0.000575	-1.35	1.44e-23	-1.22	4.06e-19	chr4	1793292	1808872	protein_coding
NXPH2	ENSG00000144227.5	1.52e-23	0	0	0	1	1	106	96.4	168	129	41.9	40.6	89.2	148	104	144	99	-0.107	0.94	-0.187	1	-0.325	0.125	1.77	1.52e-23	1.29	7.92e-12	chr2	138669156	138780390	protein_coding
UBN2	ENSG00000157741.15	1.77e-23	0	0	1	1	1	1840	1370	1670	1200	1660	1220	1550	1540	1900	4020	2310	0.175	0.817	-0.119	1	0.666	1.34e-06	1.27	1.77e-23	0.925	2.3e-12	chr7	139230355	139308236	protein_coding
AL662795.2	ENSG00000280128.1	1.85e-23	0	0	0	-1	-1	573	597	586	531	713	657	669	584	489	366	538	0.165	0.694	-0.00714	1	-0.116	0.391	-0.959	1.85e-23	-0.288	0.00481	chr6	30282348	30286054	TEC
RBM5	ENSG00000003756.17	1.85e-23	1	0	1	1	0	2990	2880	2480	2510	3080	2860	3310	2670	3700	3490	2900	0.205	0.0279	0.102	1	0.563	1.85e-23	0.178	0.00289	0.0232	0.794	chr3	50088918	50119021	protein_coding
SAV1	ENSG00000151748.15	1.9e-23	0	0	1	1	1	1690	1410	1580	1480	1680	1450	1360	1490	1720	2670	2050	-0.045	0.935	-0.0841	1	0.212	0.008	0.668	1.9e-23	0.499	5.18e-13	chr14	50632057	50668306	protein_coding
PABPC4	ENSG00000090621.14	2.07e-23	0	0	-1	0	-1	6920	7550	6940	7980	6540	8080	7430	6950	6190	6330	5250	-0.0238	0.967	0.00116	1	-0.368	2.17e-08	-0.0471	0.594	-0.623	2.07e-23	chr1	39560815	39576790	protein_coding
CRISP3	ENSG00000096006.11	2.39e-23	0	0	-1	-1	-1	127	124	122	150	230	213	110	118	87.7	43.8	67.9	-0.166	0.927	-0.0448	1	-0.777	0.00339	-2.39	2.39e-23	-1.64	3.9e-13	chr6	49727383	49744437	protein_coding
ADI1	ENSG00000182551.14	2.43e-23	0	0	-1	-1	-1	1870	1840	2000	2260	2000	2320	1720	1930	1350	1480	1780	-0.0969	0.821	-0.0526	1	-0.743	2.43e-23	-0.438	3.15e-09	-0.377	3.32e-07	chr2	3497365	3519531	protein_coding
H2BC7	ENSG00000277224.2	2.43e-23	0	0	1	1	1	69.6	36.3	29.5	21	33.4	29.7	34.8	29.8	111	226	144	-0.0622	0.983	0.02	1	2.39	6.34e-14	2.76	2.43e-23	2.26	6.12e-15	chr6	26199519	26200715	protein_coding
LGALS3BP	ENSG00000108679.13	2.54e-23	0	0	1	1	1	33000	25900	24000	29300	25100	37500	25100	26300	38400	47800	50700	-0.0472	0.95	0.129	1	0.389	0.000119	0.928	2.54e-23	0.436	1.16e-05	chr17	78971237	78979947	protein_coding
UGT2B15	ENSG00000196620.10	2.54e-23	0	0	-1	-1	-1	117	140	182	181	127	102	124	166	75.4	32.9	39	-0.164	0.884	-0.137	1	-1.25	2.1e-12	-1.94	2.54e-23	-1.38	4.92e-15	chr4	68646596	68670652	protein_coding
TWNK	ENSG00000107815.10	2.54e-23	0	0	0	1	0	1180	1090	1270	1060	796	1280	1060	1280	1080	1480	1360	-0.0304	0.969	0.00602	1	0.0235	0.881	0.899	2.54e-23	0.0853	0.496	chr10	100987366	100994403	protein_coding
MRM2	ENSG00000122687.19	2.57e-23	0	0	1	1	1	2370	2500	2470	2340	1600	2130	2330	2510	2630	2500	2650	-0.105	0.723	0.0237	1	0.166	0.0284	0.641	2.57e-23	0.316	2.3e-06	chr7	2234194	2242205	protein_coding
COQ2	ENSG00000173085.14	2.69e-23	0	0	0	1	1	583	510	519	641	463	456	474	527	652	826	765	-0.107	0.862	0.0248	1	0.023	0.877	0.841	2.69e-23	0.745	2.09e-18	chr4	83261535	83284914	protein_coding
ACHE	ENSG00000087085.15	3.08e-23	0	0	1	1	1	1080	439	397	558	970	1290	480	475	1490	2390	2290	0.131	0.901	0.26	1	1.41	3.08e-23	1.3	6.45e-21	0.829	7e-09	chr7	100889993	100896974	protein_coding
SGMS1-AS1	ENSG00000226200.7	3.11e-23	0	0	0	-1	-1	355	376	415	293	474	411	383	381	262	247	304	0.0295	0.971	-0.127	1	-0.161	0.239	-0.939	3.11e-23	-0.435	4.46e-06	chr10	50623465	50641451	lncRNA
LY6E	ENSG00000160932.11	3.13e-23	0	0	1	1	1	13200	9390	10300	13400	9410	14500	8910	11000	17000	19900	18500	-0.0761	0.928	0.0959	1	0.339	0.00578	1.08	3.13e-23	0.356	0.00331	chr8	143017981	143023832	protein_coding
FKBP9	ENSG00000122642.11	3.18e-23	0	0	0	-1	-1	8260	8920	9410	8990	8320	9230	8350	9140	8200	6400	5680	-0.0962	0.813	-0.0428	1	-0.132	0.13	-0.379	2.23e-07	-0.701	3.18e-23	chr7	32957403	33006930	protein_coding
RETREG1	ENSG00000154153.13	3.19e-23	0	0	-1	-1	-1	573	543	551	620	947	791	498	503	382	409	487	-0.125	0.886	-0.134	1	-0.706	1.79e-07	-1.21	3.19e-23	-0.7	2.01e-08	chr5	16473037	16617058	protein_coding
WSB2	ENSG00000176871.8	3.34e-23	0	0	0	0	-1	4410	5160	4730	4470	4240	4750	4780	4610	4210	4090	3090	-0.111	0.661	-0.0381	1	-0.0886	0.285	-0.053	0.542	-0.622	3.34e-23	chr12	118032693	118062430	protein_coding
DUSP6	ENSG00000139318.8	3.47e-23	0	0	1	-1	-1	4430	6170	3840	3580	5300	3410	5550	3880	5740	4310	2500	-0.152	0.414	0.0148	1	0.678	3.47e-23	-0.296	3.06e-05	-0.445	2.48e-10	chr12	89347234	89352501	protein_coding
C1orf61	ENSG00000125462.18	3.57e-23	0	0	0	1	1	52.1	40.7	34.4	42	27.8	28	53.4	33.7	45.9	94.6	120	0.401	0.716	-0.0337	1	0.136	0.716	1.78	3.09e-16	2.13	3.57e-23	chr1	156404249	156456763	protein_coding
NKX3-1	ENSG00000167034.10	3.82e-23	0	0	1	1	1	107	96.6	39.3	60.1	67.7	87.7	84.9	49.9	212	216	160	-0.182	0.894	0.357	1	1.81	3.82e-23	1.65	1.55e-22	0.863	7.43e-07	chr8	23678696	23682938	protein_coding
SYT8	ENSG00000149043.16	3.86e-23	0	0	-1	-1	-1	166	201	172	245	195	146	244	155	133	62.3	103	0.28	0.598	-0.143	1	-0.89	4.61e-08	-1.64	3.86e-23	-0.488	0.00303	chr11	1828306	1837521	protein_coding
ARC	ENSG00000198576.4	4.11e-23	0	0	1	1	1	48.2	70.7	16.8	17.1	18.5	10.4	85.9	20.9	39.8	140	62.1	0.276	0.886	0.335	1	1.25	0.00107	2.97	4.11e-23	2.6	3.81e-13	chr8	142611048	142614479	protein_coding
CDKN2B	ENSG00000147883.12	4.19e-23	0	0	1	1	0	2770	2900	1650	2070	2890	3170	2670	1580	3010	4430	3340	-0.119	0.625	-0.0628	1	0.539	2.81e-16	0.617	4.19e-23	0.0778	0.35	chr9	22002902	22009305	protein_coding
DDO	ENSG00000203797.10	4.77e-23	0	1	1	1	1	149	82.5	60.2	103	143	157	78.9	95.1	304	232	233	-0.0603	0.97	0.659	0.0618	1.56	4.77e-23	0.705	5.37e-06	0.565	0.000333	chr6	110391770	110415575	protein_coding
EMP2	ENSG00000213853.10	5.11e-23	0	0	-1	-1	-1	4840	5490	5350	7520	4290	4690	5050	5300	5150	2540	2980	-0.121	0.729	-0.0146	1	-0.547	2.2e-12	-0.757	5.11e-23	-0.655	1.5e-17	chr16	10528421	10580632	protein_coding
SERPINB5	ENSG00000206075.14	5.45e-23	0	0	0	1	-1	2220	2940	2690	1460	1840	1790	2720	2670	1330	3120	1590	-0.113	0.792	-0.0105	1	-0.139	0.179	0.764	5.45e-23	-0.167	0.0751	chr18	63476957	63505085	protein_coding
CXorf38	ENSG00000185753.13	5.48e-23	0	0	1	1	1	1500	1640	1220	1260	1360	1190	1680	1240	1990	1790	1640	0.0354	0.947	0.0197	1	0.657	5.48e-23	0.402	1.08e-09	0.462	2.53e-12	chrX	40626920	40647561	protein_coding
MED26	ENSG00000105085.10	5.86e-23	0	0	1	1	1	415	443	354	343	232	364	449	378	655	500	428	0.0152	0.987	0.0992	1	0.932	2.44e-16	1.12	5.86e-23	0.232	0.0746	chr19	16574906	16629062	protein_coding
ERP44	ENSG00000023318.8	6.35e-23	0	0	0	1	1	1860	1660	1750	1690	1550	1690	1600	1770	1530	2160	3190	-0.0521	0.945	0.0179	1	-0.143	0.244	0.485	5.31e-07	0.912	6.35e-23	chr9	99979184	100099000	protein_coding
AP4S1	ENSG00000100478.15	6.64e-23	0	0	-1	-1	-1	433	404	434	476	521	615	455	413	337	340	339	0.171	0.666	-0.0726	1	-0.508	1.26e-06	-0.616	3.12e-11	-0.858	6.64e-23	chr14	31025105	31130996	protein_coding
BHLHA15	ENSG00000180535.3	6.67e-23	0	0	0	1	1	60.1	92.7	50.8	29.8	19.2	30	84.1	50.1	37.4	114	93.2	-0.146	0.934	-0.000834	1	0.343	0.382	2.56	6.67e-23	1.61	9.5e-11	chr7	98211426	98212979	protein_coding
BICC1	ENSG00000122870.12	6.8e-23	0	0	1	-1	-1	5660	6510	7220	5780	6310	4740	6210	6730	6900	3950	2250	-0.0682	0.933	-0.102	1	0.257	0.0437	-0.677	9.44e-10	-1.07	6.8e-23	chr10	58512871	58831435	protein_coding
TOP1	ENSG00000198900.6	7.33e-23	0	0	1	1	1	14500	16600	12700	12200	11100	10700	15200	12900	19800	18700	15400	-0.125	0.705	0.0257	1	0.697	6.9e-20	0.743	7.33e-23	0.524	1.55e-11	chr20	41028821	41124487	protein_coding
APOBEC3B	ENSG00000179750.16	7.38e-23	0	0	0	1	1	1400	1370	1050	1900	1150	954	1250	1090	1760	1940	1500	-0.137	0.689	0.0565	1	-0.114	0.261	0.761	7.38e-23	0.652	1.84e-16	chr22	38982346	38992804	protein_coding
E2F6	ENSG00000169016.17	7.44e-23	0	0	1	1	1	1120	1240	1020	950	959	940	1250	999	1100	1530	1240	0.016	0.978	-0.0262	1	0.204	0.0147	0.674	7.44e-23	0.391	4.49e-08	chr2	11444374	11466177	protein_coding
PLK2	ENSG00000145632.15	7.87e-23	0	0	1	1	1	4970	5650	4140	3740	5930	3140	5120	4310	5590	7670	4370	-0.141	0.335	0.0584	1	0.58	7.87e-23	0.373	1.69e-10	0.478	5.91e-16	chr5	58453981	58460139	protein_coding
DEGS1	ENSG00000143753.13	7.88e-23	0	0	0	1	1	3490	3230	3400	3150	2590	2790	2990	3430	3590	5250	4460	-0.111	0.874	0.0137	1	0.188	0.148	1.02	7.88e-23	0.676	2.63e-10	chr1	224175755	224193441	protein_coding
TPM4	ENSG00000167460.17	8.06e-23	0	0	1	1	-1	14300	18500	11800	12500	15100	14600	17600	12400	13600	16300	10700	-0.0745	0.708	0.0731	1	0.13	0.0132	0.109	0.0361	-0.448	8.06e-23	chr19	16067020	16103002	protein_coding
HDAC9	ENSG00000048052.21	8.13e-23	0	0	1	1	1	5450	5020	3510	3310	4940	4080	4900	3330	7310	12500	5570	-0.0349	0.975	-0.0775	1	1.14	2.19e-16	1.34	8.13e-23	0.448	0.00325	chr7	18086948	19002416	protein_coding
IFT122	ENSG00000163913.11	8.34e-23	0	0	-1	-1	-1	1080	1290	1310	1300	1110	965	1280	1320	1040	527	677	-0.0102	0.99	0.00977	1	-0.321	0.00847	-1.07	8.34e-23	-0.511	6.22e-06	chr3	129440035	129520507	protein_coding
VCAN	ENSG00000038427.16	8.56e-23	0	0	0	-1	-1	12000	19500	18900	9480	10700	8370	19000	16900	9370	5230	2870	-0.0342	0.978	-0.161	1	-0.0172	0.95	-1.04	8.08e-11	-1.54	8.56e-23	chr5	83471617	83582303	protein_coding
PVR	ENSG00000073008.15	8.81e-23	0	0	1	1	1	17100	17600	15000	13500	13400	15900	18300	15400	17400	24100	20200	0.0542	0.933	0.0338	1	0.37	7.09e-05	0.846	8.81e-23	0.343	0.000241	chr19	44643797	44666162	protein_coding
KDM6B	ENSG00000132510.10	9.39e-23	0	0	1	1	0	3050	3650	2120	2010	2420	2460	3900	2300	4010	4850	2780	0.0965	0.893	0.119	1	1	6.12e-22	1	9.39e-23	0.175	0.174	chr17	7839903	7854796	protein_coding
POLA2	ENSG00000014138.9	1e-22	0	0	0	1	1	1300	920	1540	1470	839	934	888	1590	1640	1620	1580	-0.0511	0.951	0.0475	1	0.159	0.194	0.948	1e-22	0.757	9.49e-15	chr11	65261919	65305589	protein_coding
SLC38A4	ENSG00000139209.16	1.01e-22	0	0	-1	-1	-1	77.5	92.8	119	79.2	113	80.5	78.4	105	32.7	20.2	53.5	-0.232	0.872	-0.182	1	-1.28	2.62e-06	-2.48	1.01e-22	-0.606	0.00761	chr12	46764760	46832408	protein_coding
TMEM19	ENSG00000139291.14	1.09e-22	0	0	-1	-1	-1	1200	1170	1500	1590	1340	1330	1060	1370	951	784	846	-0.146	0.647	-0.132	1	-0.742	8.97e-20	-0.776	1.08e-22	-0.651	1.01e-16	chr12	71686081	71705047	protein_coding
PPM1D	ENSG00000170836.12	1.23e-22	0	0	1	1	1	435	357	464	406	309	356	364	469	654	559	414	0.0304	0.97	0.0139	1	0.684	3.27e-14	0.852	1.23e-22	0.217	0.0297	chr17	60600182	60666280	protein_coding
BRD2	ENSG00000204256.13	1.27e-22	0	0	1	1	1	18500	17900	15800	14300	13200	15800	18700	17300	26600	25000	20200	0.0577	0.936	0.133	1	0.901	1.3e-21	0.917	1.27e-22	0.349	0.000657	chr6	32968593	32981505	protein_coding
TMEM178B	ENSG00000261115.6	1.31e-22	0	0	0	-1	-1	80.4	109	74.5	72.2	147	132	84.7	57.5	62.5	35.8	28.7	-0.359	0.716	-0.383	1	-0.218	0.517	-2.03	1.2e-18	-2.21	1.31e-22	chr7	141074063	141480380	protein_coding
C11orf80	ENSG00000173715.16	1.34e-22	0	0	-1	-1	-1	1180	1040	1190	1460	1490	1540	1040	1260	1140	790	902	-0.00937	0.989	0.0707	1	-0.355	0.000563	-0.912	1.34e-22	-0.767	1.3e-16	chr11	66744450	66843328	protein_coding
NR1I2	ENSG00000144852.17	1.41e-22	0	0	1	1	1	138	122	65.1	92.3	134	114	130	72.5	262	204	189	0.0869	0.948	0.149	1	1.51	1.41e-22	0.602	5.61e-05	0.728	1.25e-06	chr3	119780483	119818485	protein_coding
SLC25A25-AS1	ENSG00000234771.3	1.42e-22	1	0	-1	-1	0	1350	1240	812	1270	2200	1680	1790	838	1070	1080	1510	0.527	0.00032	0.0443	1	-0.24	0.0629	-1.03	1.42e-22	-0.159	0.236	chr9	128108580	128118693	lncRNA
PREB	ENSG00000138073.14	1.44e-22	0	0	0	1	1	2320	2210	2280	2270	1570	2280	2130	2300	2130	2750	3330	-0.053	0.934	0.0182	1	-0.0898	0.44	0.811	1.44e-22	0.547	8.62e-11	chr2	27130755	27134666	protein_coding
RPP25	ENSG00000178718.6	1.46e-22	0	0	0	1	1	1520	1210	1450	1430	1070	1890	1140	1470	1400	1970	2190	-0.0839	0.9	0.0207	1	-0.0303	0.84	0.886	1.46e-22	0.215	0.0389	chr15	74954415	74957464	protein_coding
DNAH10OS	ENSG00000250091.3	1.51e-22	0	0	0	-1	-1	302	457	299	285	329	336	437	282	250	150	191	-0.0657	0.938	-0.0849	1	-0.191	0.202	-1.14	1.51e-22	-0.812	1.41e-13	chr12	123925460	123934984	lncRNA
TMEM158	ENSG00000249992.2	1.52e-22	0	0	0	1	1	84.9	96.1	100	89.3	35.3	45.7	80.7	96.4	77.6	133	95.3	-0.262	0.82	-0.0458	1	-0.207	0.452	1.92	1.52e-22	1.05	1.18e-07	chr3	45224465	45226287	protein_coding
FRMD4A	ENSG00000151474.23	1.52e-22	0	0	0	-1	-1	418	417	493	446	553	505	411	486	389	244	235	-0.0138	0.989	-0.0221	1	-0.198	0.203	-1.18	1.52e-22	-1.1	1.34e-20	chr10	13643705	14462142	protein_coding
LMNTD2-AS1	ENSG00000254815.6	1.56e-22	0	0	0	-1	-1	225	147	193	317	342	280	200	210	258	102	197	0.446	0.343	0.114	1	-0.295	0.174	-1.75	1.56e-22	-0.503	0.0078	chr11	557594	560107	lncRNA
SHROOM2	ENSG00000146950.13	1.58e-22	0	0	1	1	1	1300	1210	1250	1000	814	1010	1220	1270	1930	2040	1230	0.0203	0.986	0.0209	1	0.951	1.37e-11	1.33	1.58e-22	0.293	0.0723	chrX	9786428	9949443	protein_coding
TFRC	ENSG00000072274.13	1.64e-22	0	0	-1	-1	-1	28000	36800	35700	28900	30900	26300	34400	31700	22300	20200	12500	-0.098	0.897	-0.172	1	-0.377	0.00193	-0.616	4.78e-08	-1.07	1.64e-22	chr3	196027182	196082096	protein_coding
LIN7A	ENSG00000111052.7	1.69e-22	0	0	0	-1	-1	66.9	53.8	67	80.9	127	106	48.4	60.5	63.5	36.7	24.8	-0.17	0.927	-0.148	1	-0.35	0.205	-1.79	7.06e-17	-2.12	1.69e-22	chr12	80792519	80937925	protein_coding
ACBD7	ENSG00000176244.7	1.69e-22	0	0	-1	-1	-1	431	412	404	600	562	532	360	372	397	277	395	-0.193	0.678	-0.119	1	-0.596	1.05e-07	-1.03	1.69e-22	-0.427	6.4e-05	chr10	15075474	15088776	protein_coding
ILDR2	ENSG00000143195.13	1.77e-22	0	0	0	-1	-1	76.6	79.3	110	78	112	99.8	85.2	88.8	65.2	26.4	20.1	0.102	0.957	-0.311	1	-0.259	0.403	-2.09	7.28e-18	-2.32	1.77e-22	chr1	166895710	166975540	protein_coding
S100A2	ENSG00000196754.12	1.79e-22	0	0	0	1	1	117	132	94	107	69.5	75.5	147	109	91.9	209	132	0.156	0.897	0.219	1	-0.222	0.37	1.61	1.79e-22	0.805	5.06e-06	chr1	153561107	153567890	protein_coding
PMM2	ENSG00000140650.12	1.86e-22	0	0	0	1	1	3240	4010	3080	3040	2460	2890	3880	3110	2860	3620	3410	-0.0467	0.912	0.0118	1	-0.0902	0.229	0.556	1.86e-22	0.237	9.43e-05	chr16	8788822	8849325	protein_coding
TNFRSF10D	ENSG00000173530.6	1.88e-22	0	0	1	1	-1	2370	3620	2030	1800	1960	1620	3940	2020	2960	2370	1340	0.121	0.695	-0.00307	1	0.72	1.88e-22	0.276	0.000376	-0.266	0.00101	chr8	23135587	23164027	protein_coding
ZNF627	ENSG00000198551.10	1.93e-22	0	0	1	1	0	535	441	444	452	472	545	437	487	881	643	548	-0.0154	0.986	0.131	1	0.962	1.93e-22	0.442	1.2e-05	0.00711	0.968	chr19	11559373	11619161	protein_coding
CLDN16	ENSG00000113946.3	1.93e-22	0	0	-1	-1	-1	175	188	193	172	263	210	174	180	133	95.5	139	-0.119	0.916	-0.101	1	-0.369	0.0482	-1.46	1.93e-22	-0.597	6.36e-05	chr3	190322540	190412143	protein_coding
BAHCC1	ENSG00000266074.8	1.97e-22	0	0	1	1	1	55.6	19.8	14.5	18.3	23.6	32.7	20.2	21.4	162	152	92.8	0.000921	0.999	0.597	1	3.14	1.97e-22	2.7	2.44e-19	1.51	8.95e-07	chr17	81395474	81466332	protein_coding
SAA2-SAA4	ENSG00000255071.3	1.98e-22	0	0	1	1	1	54.1	33	17.5	32.1	27.4	36.7	40.1	23.2	69.9	88.8	172	0.281	0.89	0.414	1	1.14	5.2e-05	1.71	8.11e-12	2.22	1.98e-22	chr11	18231422	18248635	protein_coding
CRIP2	ENSG00000182809.10	2.08e-22	0	0	-1	-1	-1	2420	2530	2670	3840	2240	3180	2480	2650	2200	926	1460	-0.026	0.982	-0.0103	1	-0.806	2.21e-09	-1.28	2.08e-22	-1.12	8.32e-18	chr14	105472961	105480170	protein_coding
CACNA1I	ENSG00000100346.18	2.08e-22	0	0	1	1	1	56.2	22.6	19.4	34.5	35.4	40	22.6	25.5	192	99.6	70.3	-0.0235	0.992	0.411	1	2.47	2.08e-22	1.48	7.44e-09	0.826	0.00277	chr22	39570752	39689735	protein_coding
ASAH1	ENSG00000104763.19	2.13e-22	0	0	-1	-1	-1	6920	6600	7000	7600	9250	9300	6230	6620	5540	5080	5980	-0.0834	0.893	-0.0794	1	-0.456	1.4e-06	-0.864	2.13e-22	-0.637	2.21e-12	chr8	18055991	18084998	protein_coding
IFT172	ENSG00000138002.15	2.42e-22	0	0	0	-1	-1	1280	1390	1410	1410	1500	1420	1410	1320	1250	790	949	0.0255	0.974	-0.0869	1	-0.177	0.132	-0.921	2.42e-22	-0.581	1.59e-09	chr2	27444376	27489789	protein_coding
NCLN	ENSG00000125912.11	2.48e-22	0	0	0	1	1	4660	4720	4800	4590	2810	4120	4550	4770	4550	6380	5330	-0.055	0.958	-0.00863	1	-0.0119	0.956	1.18	2.48e-22	0.372	0.00638	chr19	3185562	3209575	protein_coding
FBXO38	ENSG00000145868.16	2.49e-22	0	0	1	1	0	2260	2170	2040	1830	2400	1990	2350	2110	2960	2750	2000	0.112	0.739	0.0482	1	0.696	2.49e-22	0.2	0.00976	0.00331	0.979	chr5	148383934	148442836	protein_coding
PNO1	ENSG00000115946.8	2.75e-22	0	0	0	1	1	1560	1830	1670	1400	1180	1280	1640	1640	1460	2030	1470	-0.161	0.57	-0.0214	1	0.0589	0.635	0.785	2.75e-22	0.202	0.0319	chr2	68157887	68176238	protein_coding
FOSL1	ENSG00000175592.9	2.78e-22	0	0	1	1	1	5180	7680	2960	2940	4330	2370	7680	3470	5680	10400	4250	-0.000933	0.999	0.233	1	0.951	1.34e-12	1.26	2.78e-22	0.841	4.86e-10	chr11	65892048	65900573	protein_coding
UCP2	ENSG00000175567.10	2.84e-22	0	0	-1	-1	-1	288	302	415	371	291	249	312	419	241	109	168	0.047	0.967	0.0161	1	-0.623	3.08e-05	-1.42	2.84e-22	-0.574	7.95e-05	chr11	73974671	73983246	protein_coding
AC079781.5	ENSG00000284707.2	2.96e-22	0	0	-1	0	-1	2410	2860	1640	2660	2290	3890	2630	1550	1930	2240	2410	-0.122	0.697	-0.076	1	-0.465	1.43e-09	-0.0327	0.767	-0.691	2.96e-22	chr7	97851687	97972985	lncRNA
DPY19L2	ENSG00000177990.12	3.16e-22	0	0	-1	-1	-1	239	197	373	266	413	241	220	328	149	102	99.9	0.16	0.916	-0.183	1	-0.837	0.000266	-2.01	3.16e-22	-1.27	2.01e-09	chr12	63558912	63668939	protein_coding
HMGN2P46	ENSG00000179362.14	3.17e-22	0	0	1	1	1	64.3	30.8	14.1	37.1	47.2	37.2	29.3	16.5	107	159	165	-0.0911	0.971	0.232	1	1.52	9.86e-10	1.75	4.42e-16	2.16	3.17e-22	chr15	45511135	45586290	transcribed_processed_pseudogene
RIMBP2	ENSG00000060709.15	3.28e-22	0	0	-1	-1	-1	57.3	45.2	87.8	71.2	80.5	86.5	43.6	82	45.4	14.9	16	-0.0399	0.986	-0.0905	1	-0.659	0.0189	-2.43	1.41e-17	-2.44	3.28e-22	chr12	130396136	130716281	protein_coding
HLA-G	ENSG00000204632.11	3.68e-22	0	0	0	1	1	113	65.6	65.5	95.2	76.2	127	57.9	64.2	93.8	224	256	-0.184	0.905	-0.0272	1	-0.0292	0.928	1.57	3.68e-22	1.02	3.42e-11	chr6	29826966	29831125	protein_coding
NCALD	ENSG00000104490.18	3.69e-22	0	0	1	1	1	47.3	23.4	19.4	29.9	25.9	28.6	17.1	30.2	95.4	132	70.9	-0.457	0.832	0.651	1	1.67	3.57e-10	2.37	3.69e-22	1.31	5.54e-07	chr8	101686541	102124907	protein_coding
ANXA5	ENSG00000164111.15	3.69e-22	-1	0	-1	0	-1	10300	12300	11500	11000	9030	10100	10700	12100	9890	9330	7160	-0.203	0.00903	0.0733	1	-0.152	0.00887	0.048	0.489	-0.494	3.69e-22	chr4	121667945	121696995	protein_coding
ARHGAP1	ENSG00000175220.12	3.75e-22	0	0	-1	-1	-1	5130	6130	5520	5670	4940	5750	5850	5460	4510	3930	3590	-0.0677	0.89	-0.0167	1	-0.332	1.16e-05	-0.329	8.26e-06	-0.68	3.75e-22	chr11	46677079	46700619	protein_coding
SLC16A5	ENSG00000170190.16	3.78e-22	0	0	-1	-1	-1	4930	6720	4470	5410	5680	4890	6910	4540	4330	3450	2870	0.0401	0.949	0.022	1	-0.321	0.000214	-0.719	1.67e-19	-0.771	3.78e-22	chr17	75087726	75106162	protein_coding
RALB	ENSG00000144118.14	3.89e-22	0	0	0	-1	-1	3510	3860	3800	3970	3140	3770	3480	3800	3750	2820	2700	-0.149	0.146	-0.00175	1	-0.0816	0.205	-0.158	0.0043	-0.481	3.89e-22	chr2	120240063	120294710	protein_coding
PRAME	ENSG00000185686.18	3.91e-22	0	0	0	1	1	121	88.9	124	113	99.6	88.4	114	136	97.8	123	226	0.364	0.473	0.136	1	-0.219	0.316	0.308	0.0726	1.35	3.91e-22	chr22	22547700	22559361	protein_coding
XKR9	ENSG00000221947.8	4.06e-22	0	0	1	1	1	26	11.2	8.49	9.43	14.4	20.5	8.84	7.67	30.2	92	57.3	-0.332	0.927	-0.143	1	1.7	1.61e-05	2.67	4.06e-22	1.5	5.22e-08	chr8	70669338	70790371	protein_coding
USP10	ENSG00000103194.15	4.15e-22	0	0	1	1	0	6140	6100	6620	5940	5080	5860	5590	6390	6460	7400	6010	-0.127	0.429	-0.0525	1	0.122	0.0751	0.544	4.15e-22	0.0375	0.658	chr16	84699977	84779922	protein_coding
AL670729.3	ENSG00000287315.1	4.22e-22	0	0	0	-1	0	124	109	110	128	198	148	116	93.1	102	69.4	164	0.0877	0.948	-0.237	1	-0.319	0.115	-1.51	4.22e-22	0.149	0.427	chr1	228357011	228368554	lncRNA
RERGL	ENSG00000111404.6	4.26e-22	0	0	-1	-1	-1	298	260	390	406	404	361	242	362	213	141	199	-0.103	0.932	-0.11	1	-0.937	1.37e-08	-1.52	4.26e-22	-0.858	3.49e-08	chr12	18080868	18320107	protein_coding
WHAMM	ENSG00000156232.7	4.67e-22	0	0	1	1	1	1240	888	994	1050	1010	1200	990	1090	1890	1670	1600	0.157	0.686	0.128	1	0.851	4.67e-22	0.735	3e-17	0.42	3.5e-06	chr15	82809627	82836108	protein_coding
PDE4D	ENSG00000113448.19	5.07e-22	0	0	1	1	1	641	537	566	441	621	407	592	536	980	1000	722	0.14	0.855	-0.0807	1	1.15	5.07e-22	0.693	3.69e-09	0.824	6.67e-12	chr5	58969037	60522120	protein_coding
MXI1	ENSG00000119950.21	5.35e-22	0	0	-1	-1	-1	628	652	671	675	782	817	608	643	556	401	479	-0.0993	0.889	-0.0648	1	-0.282	0.0161	-0.962	5.35e-22	-0.775	2.04e-15	chr10	110207604	110287365	protein_coding
H1-10	ENSG00000184897.6	5.36e-22	0	0	0	1	1	5430	3820	3670	6620	4170	5880	3560	3580	6130	9250	7600	-0.102	0.905	-0.0369	1	-0.11	0.514	1.15	5.36e-22	0.369	0.00567	chr3	129314770	129316286	protein_coding
ACTBP11	ENSG00000188460.4	5.48e-22	0	0	1	1	1	19.8	1.01	0.972	0.751	1.43	0.747	2.42	1.93	21.9	123	43.5	1.38	0.864	0.973	1	4.68	2.13e-06	6.42	5.48e-22	5.73	1.05e-09	chr1	223863725	223864851	processed_pseudogene
PPP4R4	ENSG00000119698.12	5.72e-22	0	0	1	1	1	23.7	13.5	12.8	5.29	5.83	3.26	16.7	13.2	29.8	82.6	54.1	0.275	0.932	0.0366	1	2.49	2.51e-07	3.79	5.72e-22	4.04	2.31e-15	chr14	94146127	94279734	protein_coding
DYNC2H1	ENSG00000187240.16	5.98e-22	0	0	0	-1	-1	393	492	622	332	491	285	468	511	373	170	189	-0.0709	0.956	-0.287	1	0.17	0.433	-1.52	5.98e-22	-0.597	0.000463	chr11	103109409	103479863	protein_coding
AC004691.2	ENSG00000250424.4	5.98e-22	0	0	-1	-1	-1	229	162	330	277	325	281	183	289	187	116	142	0.174	0.876	-0.194	1	-0.565	0.000966	-1.48	5.98e-22	-0.987	5.69e-11	chr7	30852272	30923812	protein_coding
CYP4F12	ENSG00000186204.15	6.08e-22	0	0	-1	-1	0	162	115	168	226	235	198	130	156	112	81.3	197	0.181	0.876	-0.113	1	-1.01	4.52e-09	-1.54	6.08e-22	-0.0071	0.978	chr19	15673017	15697174	protein_coding
CTNNAL1	ENSG00000119326.15	6.12e-22	0	0	0	1	1	1530	1740	1610	1870	1120	995	1620	1600	1680	1890	1210	-0.108	0.816	-0.00773	1	-0.15	0.126	0.759	6.12e-22	0.28	0.00146	chr9	108942568	109013522	protein_coding
MBOAT2	ENSG00000143797.12	6.12e-22	0	0	-1	-1	-1	2200	2620	2610	2430	2610	2080	2550	2330	1930	1360	1430	-0.0411	0.961	-0.16	1	-0.332	0.00251	-0.946	6.12e-22	-0.537	1.52e-07	chr2	8852689	9003709	protein_coding
YY1AP1	ENSG00000163374.19	6.24e-22	0	0	1	1	1	4370	4360	3720	4190	3470	4270	4190	4020	5100	5310	5120	-0.0592	0.894	0.115	1	0.28	5.21e-05	0.613	6.24e-22	0.26	0.000139	chr1	155659442	155689000	protein_coding
PTTG1IP	ENSG00000183255.12	6.37e-22	0	0	-1	-1	-1	7900	9050	7640	8940	8040	9000	8440	7570	6540	6920	6870	-0.101	0.441	-0.0143	1	-0.45	6.37e-22	-0.218	5.59e-06	-0.391	1.72e-17	chr21	44849584	44873903	protein_coding
PAX8-AS1	ENSG00000189223.15	6.84e-22	1	0	0	-1	-1	6070	6140	5650	5550	7940	6250	7570	5460	5410	5230	5520	0.302	0.000553	-0.0513	1	-0.0372	0.702	-0.603	6.84e-22	-0.178	0.0122	chr2	113211420	113276581	lncRNA
LINC01145	ENSG00000272419.6	7.05e-22	0	0	1	0	1	545	378	440	481	587	555	424	448	865	587	681	0.171	0.681	0.0255	1	0.847	7.05e-22	0.00324	0.982	0.297	0.00111	chr1	145164098	145216058	transcribed_unprocessed_pseudogene
AL499602.1	ENSG00000286451.1	7.94e-22	0	0	-1	-1	-1	567	502	469	587	989	718	519	461	404	540	479	0.0481	0.954	-0.0296	1	-0.544	3.01e-07	-0.87	7.94e-22	-0.582	4.61e-10	chr9	83063397	83069143	lncRNA
KMT2E	ENSG00000005483.21	8.74e-22	0	0	1	1	0	2200	2370	2150	1420	1910	1330	2520	2270	3850	2640	1520	0.0929	0.935	0.0835	1	1.44	8.74e-22	0.466	0.00433	0.192	0.333	chr7	105014189	105115019	protein_coding
SUMF2	ENSG00000129103.18	8.79e-22	0	0	-1	-1	-1	8420	7820	8710	10200	8380	11600	7520	8580	7690	6450	7240	-0.0562	0.913	-0.0219	1	-0.41	4.55e-08	-0.378	3.4e-07	-0.685	8.79e-22	chr7	56064001	56080670	protein_coding
PLIN5	ENSG00000214456.8	8.87e-22	0	0	0	-1	0	329	291	247	352	482	381	383	233	302	186	436	0.396	0.196	-0.0815	1	-0.222	0.23	-1.37	8.87e-22	0.197	0.259	chr19	4522530	4535224	protein_coding
GNB5	ENSG00000069966.18	8.91e-22	0	0	-1	-1	-1	1460	1380	1590	1590	1610	1840	1340	1450	1200	1370	1220	-0.0407	0.938	-0.132	1	-0.409	3.18e-09	-0.233	0.000534	-0.595	8.91e-22	chr15	52115104	52191369	protein_coding
SULT1E1	ENSG00000109193.12	9.27e-22	0	0	-1	-1	-1	45.2	28.8	28.6	56.4	92.8	137	28.7	21.9	28.2	6.08	23.1	-0.0438	0.988	-0.379	1	-1.01	0.00397	-4	1.58e-21	-2.58	9.27e-22	chr4	69841211	69860145	protein_coding
SLC25A19	ENSG00000125454.12	9.48e-22	0	0	0	1	1	582	586	708	614	322	487	544	737	566	652	607	-0.107	0.886	0.0593	1	-0.117	0.429	1.02	9.48e-22	0.32	0.00556	chr17	75272980	75289510	protein_coding
RAB4A	ENSG00000168118.12	9.57e-22	0	0	-1	-1	-1	2000	2040	2090	2360	2200	2570	1800	2060	1740	1510	1610	-0.18	0.309	-0.0261	1	-0.446	2.94e-09	-0.54	5.81e-14	-0.671	9.57e-22	chr1	229271061	229305894	protein_coding
PAPSS1	ENSG00000138801.9	9.59e-22	0	0	-1	-1	-1	1820	2040	2080	2000	1960	1930	1930	2020	1530	1310	1380	-0.0784	0.827	-0.042	1	-0.387	1.82e-09	-0.577	9.59e-22	-0.486	3.82e-16	chr4	107590275	107720234	protein_coding
ASNS	ENSG00000070669.17	9.88e-22	0	0	-1	0	-1	2380	2820	1610	2620	2270	3860	2590	1510	1900	2210	2390	-0.121	0.709	-0.0908	1	-0.462	3.53e-09	-0.0365	0.74	-0.694	9.88e-22	chr7	97851676	97872542	protein_coding
MACROH2A2	ENSG00000099284.14	1.01e-21	0	0	-1	-1	-1	436	424	519	573	390	616	367	483	376	295	319	-0.21	0.59	-0.099	1	-0.61	3.64e-08	-0.403	0.000319	-0.944	1.01e-21	chr10	70052845	70112282	protein_coding
PGAM5	ENSG00000247077.7	1.01e-21	0	0	0	1	0	4510	4780	4980	4860	3240	4210	4450	4790	4520	5180	4100	-0.101	0.802	-0.0565	1	-0.106	0.248	0.676	1.01e-21	-0.037	0.736	chr12	132710818	132722734	protein_coding
AC009812.4	ENSG00000260317.1	1.05e-21	0	0	1	1	1	40.9	11.8	16.8	26.5	30.6	28.6	11.8	19.9	41.8	149	72	0.00732	0.998	0.237	1	0.644	0.0664	2.3	1.05e-21	1.35	3.22e-07	chr8	80541299	80543104	lncRNA
SGK1	ENSG00000118515.11	1.05e-21	0	0	1	1	1	406	568	255	242	428	261	558	256	361	642	487	-0.0237	0.975	0.00662	1	0.573	2.39e-07	0.584	8.74e-11	0.9	1.05e-21	chr6	134169245	134318112	protein_coding
CD40	ENSG00000101017.14	1.12e-21	0	0	1	1	1	552	459	402	544	389	519	423	443	713	727	903	-0.119	0.858	0.143	1	0.391	0.000184	0.905	1.12e-21	0.799	3.46e-18	chr20	46118277	46129863	protein_coding
LINC02035	ENSG00000273033.2	1.15e-21	0	0	-1	-1	-1	324	330	370	372	388	405	315	335	285	177	263	-0.0661	0.944	-0.144	1	-0.385	0.00384	-1.13	1.15e-21	-0.626	3.5e-08	chr3	122886940	122892416	lncRNA
EIF4E3	ENSG00000163412.13	1.16e-21	0	0	-1	-1	-1	689	838	792	746	831	715	817	756	602	426	362	-0.0337	0.968	-0.0676	1	-0.31	0.00937	-0.962	1.35e-20	-0.985	1.16e-21	chr3	71675413	71754773	protein_coding
AC009690.1	ENSG00000260729.1	1.18e-21	0	0	-1	-1	-1	1170	1160	1190	1340	1370	1440	1110	1190	1050	883	918	-0.0643	0.9	0.00507	1	-0.343	7.08e-06	-0.634	8.16e-20	-0.649	1.18e-21	chr15	72284726	72375981	protein_coding
ENOSF1	ENSG00000132199.20	1.2e-21	1	0	0	-1	0	2690	2940	2800	2440	3440	2160	3700	2750	2210	2080	2360	0.335	0.00284	-0.0283	1	-0.138	0.155	-0.729	1.2e-21	0.127	0.185	chr18	670317	712662	protein_coding
CD22	ENSG00000012124.17	1.23e-21	0	0	1	1	1	481	375	375	297	407	529	385	410	385	813	832	0.0372	0.969	0.128	1	0.376	0.00415	0.998	1.23e-21	0.654	5.59e-10	chr19	35319260	35347361	protein_coding
CD68	ENSG00000129226.14	1.24e-21	0	0	1	1	1	2970	2510	1980	2310	2400	2510	2450	2190	4090	5810	3460	-0.0358	0.974	0.146	1	0.823	3.69e-09	1.28	1.24e-21	0.461	0.00179	chr17	7579490	7582111	protein_coding
B4GALT5	ENSG00000158470.5	1.24e-21	0	0	1	1	0	8630	8680	6880	6810	7680	7620	8320	6720	10900	14900	7810	-0.0621	0.935	-0.0337	1	0.674	7.86e-11	0.956	1.24e-21	0.0339	0.84	chr20	49632944	49713878	protein_coding
PLEKHG7	ENSG00000187510.9	1.27e-21	0	0	1	1	1	77.9	35.3	28.1	34.7	70.3	47	40.8	36.7	153	164	170	0.244	0.9	0.392	1	2.13	1.27e-21	1.23	2.49e-10	1.84	5.73e-20	chr12	92702842	92772455	protein_coding
ALDH3B2	ENSG00000132746.15	1.35e-21	0	0	-1	-1	-1	85.4	76.9	91.2	115	106	111	80.9	96.2	71.2	25.1	81.3	0.0718	0.967	0.0826	1	-0.695	0.000608	-2.06	1.35e-21	-0.459	0.00938	chr11	67662159	67681224	protein_coding
UNC5CL	ENSG00000124602.10	1.42e-21	1	0	0	-1	-1	1150	1080	923	1210	1490	1570	1390	985	1220	729	861	0.364	0.0564	0.0933	1	0.0125	0.947	-1.03	1.42e-21	-0.865	1.22e-15	chr6	41026894	41039221	protein_coding
MCOLN3	ENSG00000055732.13	1.54e-21	0	0	-1	-1	-1	436	444	483	435	662	446	527	443	340	293	291	0.245	0.573	-0.128	1	-0.356	0.0162	-1.17	1.54e-21	-0.619	1.56e-06	chr1	85018081	85048500	protein_coding
RPL3	ENSG00000100316.16	1.54e-21	0	0	-1	-1	-1	26900	28600	27100	33700	26700	34500	26000	27700	25800	20500	18400	-0.138	0.789	0.0296	1	-0.383	0.000212	-0.377	0.000199	-0.912	1.54e-21	chr22	39312881	39320389	protein_coding
CCDC86	ENSG00000110104.13	1.55e-21	0	0	0	1	0	2730	2980	2870	2530	1720	2660	2800	3050	2800	3260	2650	-0.0929	0.89	0.0872	1	0.149	0.232	0.925	1.55e-21	-0.00966	0.957	chr11	60842112	60851081	protein_coding
RAB3B	ENSG00000169213.7	1.58e-21	0	0	0	-1	-1	207	299	280	212	204	171	284	268	172	119	57.9	-0.0763	0.948	-0.0654	1	-0.297	0.121	-0.779	1.02e-06	-1.56	1.58e-21	chr1	51907955	51990700	protein_coding
L3MBTL1	ENSG00000185513.16	1.64e-21	1	0	0	-1	0	964	847	1060	931	1340	885	1190	1010	843	686	842	0.496	0.000548	-0.0715	1	-0.145	0.283	-0.963	1.64e-21	-0.068	0.651	chr20	43489441	43550950	protein_coding
ZNF7	ENSG00000147789.15	1.8e-21	0	0	1	1	1	1630	1580	1410	1370	1520	1450	1680	1500	2120	1930	1700	0.0947	0.805	0.0879	1	0.631	1.8e-21	0.342	2.37e-07	0.223	0.00146	chr8	144827463	144847509	protein_coding
DDX52	ENSG00000278053.5	1.85e-21	0	0	1	1	1	9390	9320	8230	8390	8580	8380	9250	8190	10600	12500	10500	-0.0102	0.983	-0.00734	1	0.331	3.65e-08	0.542	1.85e-21	0.325	4.62e-08	chr17	37609738	37643446	protein_coding
DNAJC22	ENSG00000178401.16	1.91e-21	0	0	-1	-1	-1	1190	1520	1250	1470	1250	1160	1490	1280	1110	706	717	-0.0285	0.967	0.0294	1	-0.401	1.49e-05	-0.824	1.91e-21	-0.687	2.13e-15	chr12	49346887	49357546	protein_coding
AIFM2	ENSG00000042286.15	1.94e-21	0	0	-1	1	1	1670	1460	1590	1750	1270	1760	1410	1610	1480	2150	2180	-0.052	0.934	0.0107	1	-0.246	0.00788	0.758	1.94e-21	0.305	0.000354	chr10	70098222	70132934	protein_coding
AP000781.2	ENSG00000254979.5	1.98e-21	0	0	0	1	1	2460	2550	2610	2520	1490	1620	2380	2790	2780	3200	2660	-0.101	0.903	0.0927	1	0.141	0.37	1.11	1.98e-21	0.711	3.97e-09	chr11	57387364	57424059	protein_coding
BHLHE40	ENSG00000134107.5	2e-21	0	0	1	0	-1	6300	8430	3150	4860	8920	5210	8410	3210	9020	8260	3530	-0.00472	0.993	0.0272	1	0.891	2e-21	-0.11	0.361	-0.563	6.09e-09	chr3	4979436	4985323	protein_coding
FLT3LG	ENSG00000090554.13	2.01e-21	0	0	1	1	1	118	45.1	40.9	76.2	72.9	106	48.2	50.9	208	236	296	0.0989	0.964	0.33	1	1.45	3.51e-14	1.71	2.01e-21	1.48	8.52e-18	chr19	49474206	49486231	protein_coding
SAT1	ENSG00000130066.16	2.31e-21	0	0	1	1	1	9600	7270	4920	7630	10800	8460	7240	5520	15200	16000	12900	-0.00503	0.993	0.166	1	0.996	2.31e-21	0.565	1.59e-07	0.609	1.97e-08	chrX	23783172	23786226	protein_coding
AC083837.1	ENSG00000285744.1	2.4e-21	0	0	1	1	1	40.7	18.6	12.6	21	15.2	29.5	14.5	10.1	88.1	82.6	115	-0.362	0.89	-0.345	1	2.07	1.01e-15	2.42	2.4e-21	1.95	2.66e-19	chr8	78805292	78956082	lncRNA
AC132217.1	ENSG00000240801.1	2.57e-21	0	0	1	1	1	24.7	2.75	2	2.76	1.44	4.39	2.72	4.59	59.1	118	49.3	0.0133	0.998	1.23	1	4.38	1.57e-14	6.36	2.57e-21	3.49	3.17e-13	chr11	2129120	2129964	lncRNA
FBN2	ENSG00000138829.12	2.61e-21	0	0	1	1	1	23.4	21.4	10.4	10.8	10.8	5.88	15.3	16.4	21.8	85.9	35	-0.511	0.818	0.66	1	1.02	0.0219	2.95	2.61e-21	2.54	4.41e-10	chr5	128257908	128659185	protein_coding
MMUT	ENSG00000146085.8	2.77e-21	0	0	-1	-1	-1	1690	1760	1920	1860	2060	1880	1610	1830	1370	1240	1340	-0.126	0.719	-0.0698	1	-0.439	1.12e-07	-0.728	2.77e-21	-0.491	3.37e-10	chr6	49430359	49463253	protein_coding
AC090541.1	ENSG00000253270.1	3.01e-21	0	0	1	1	1	18	3.35	1.78	1.97	2.85	3.66	4.04	1.89	18	86.1	56.2	0.305	0.965	0.224	1	3.16	1.23e-05	4.8	3.01e-21	3.88	1.08e-14	chr8	19678571	19688934	lncRNA
SLC22A3	ENSG00000146477.6	3.04e-21	0	0	-1	-1	-1	553	711	536	473	650	692	781	485	346	476	380	0.133	0.798	-0.144	1	-0.45	5.24e-05	-0.451	2.56e-06	-0.864	3.04e-21	chr6	160348377	160452577	protein_coding
LPCAT1	ENSG00000153395.10	3.04e-21	0	0	0	1	1	2450	2250	2560	2260	1640	2290	2170	2580	2130	3090	3560	-0.0522	0.946	0.0102	1	-0.0882	0.523	0.908	3.04e-21	0.639	6.58e-11	chr5	1456479	1523962	protein_coding
EMSLR	ENSG00000232445.2	3.28e-21	0	0	0	1	1	256	299	265	234	146	196	289	287	258	320	264	-0.0449	0.967	0.115	1	0.129	0.455	1.13	3.28e-21	0.43	0.000644	chr7	101308269	101314800	lncRNA
MAP3K14	ENSG00000006062.17	3.39e-21	0	0	1	1	1	2010	1280	1710	1950	1570	1450	1400	1900	4030	2390	2410	0.13	0.857	0.151	1	1.05	3.39e-21	0.606	1.2e-07	0.728	1.76e-10	chr17	45263118	45317029	protein_coding
CDC45	ENSG00000093009.10	3.44e-21	0	0	0	1	1	1360	1180	1710	1810	801	814	1140	1700	1640	1390	1460	-0.0492	0.946	-0.00197	1	-0.144	0.202	0.795	1.1e-18	0.847	3.44e-21	chr22	19479456	19520612	protein_coding
MIR3936HG	ENSG00000233006.8	3.8e-21	1	0	0	-1	-1	479	380	496	412	911	430	547	455	420	390	348	0.523	0.0151	-0.127	1	0.0245	0.918	-1.22	3.8e-21	-0.305	0.0469	chr5	132311284	132370170	lncRNA
SYNPO2	ENSG00000172403.11	3.83e-21	0	0	1	1	1	47.8	22.2	8.03	10.8	26	22.5	16	13.3	86	134	139	-0.474	0.838	0.736	1	3.03	2.73e-18	2.37	1.04e-18	2.61	3.83e-21	chr4	118850687	119061247	protein_coding
DNAJA1	ENSG00000086061.16	3.99e-21	0	0	1	1	0	8820	7450	8160	8560	7580	9320	6680	8620	11600	10800	9490	-0.158	0.15	0.0789	1	0.435	3.45e-15	0.51	3.99e-21	0.0248	0.773	chr9	33025272	33039907	protein_coding
TMEM198B	ENSG00000182796.14	4.09e-21	0	0	-1	-1	0	437	389	409	504	620	457	497	444	370	273	408	0.351	0.195	0.116	1	-0.446	0.00171	-1.18	4.09e-21	-0.164	0.304	chr12	55829607	55836246	transcribed_unitary_pseudogene
HNF1B	ENSG00000275410.5	4.18e-21	0	0	-1	-1	-1	6950	8710	6340	7540	7460	8500	8180	6640	6300	5090	4770	-0.0915	0.876	0.0667	1	-0.258	0.0103	-0.55	1.16e-09	-0.835	4.18e-21	chr17	37686430	37745105	protein_coding
TNIP1	ENSG00000145901.15	4.24e-21	0	0	1	1	1	11400	11500	7960	10900	7650	11000	10600	8330	14300	17100	14700	-0.118	0.89	0.0654	1	0.4	0.00365	1.16	4.24e-21	0.418	0.0021	chr5	151029944	151093577	protein_coding
ARL3	ENSG00000138175.9	4.48e-21	0	0	-1	-1	-1	559	550	638	784	591	694	494	617	507	282	436	-0.156	0.811	-0.0464	1	-0.625	7.26e-08	-1.06	4.48e-21	-0.669	1.03e-09	chr10	102673730	102714397	protein_coding
HFE	ENSG00000010704.18	4.59e-21	0	0	-1	-1	-1	1460	1540	1450	1700	1660	1490	1440	1390	1460	1080	1360	-0.1	0.788	-0.0634	1	-0.221	0.00354	-0.628	4.59e-21	-0.139	0.0747	chr6	26087280	26098343	protein_coding
AKAP12	ENSG00000131016.17	4.64e-21	0	0	1	1	1	8270	19800	6170	3920	4250	2850	18300	6130	6550	11100	3630	-0.115	0.913	-0.0101	1	0.74	2.01e-06	1.38	4.64e-21	0.351	0.0417	chr6	151239966	151358559	protein_coding
RNF149	ENSG00000163162.9	4.83e-21	0	0	1	1	1	4520	4210	3900	4190	4100	4080	4170	3960	5180	6190	5190	-0.0148	0.978	0.0212	1	0.305	8.72e-06	0.596	4.83e-21	0.346	1.72e-07	chr2	101271218	101308701	protein_coding
B3GALNT2	ENSG00000162885.13	5.01e-21	0	0	0	1	1	2280	2320	2250	2010	2030	1770	2410	2190	2180	3310	2340	0.0522	0.929	-0.0395	1	0.122	0.218	0.707	5.01e-21	0.401	4.35e-07	chr1	235447189	235504452	protein_coding
GABRR2	ENSG00000111886.11	5.78e-21	0	0	1	1	1	53.2	40.1	25.2	27.8	57.8	28.4	50.3	24.3	66.9	91.7	120	0.328	0.831	-0.0536	1	1.24	2.54e-06	0.676	0.00188	2.08	5.78e-21	chr6	89254463	89315299	protein_coding
MKRN2	ENSG00000075975.16	5.93e-21	0	0	1	1	1	889	951	873	836	719	809	876	831	948	1120	930	-0.118	0.716	-0.0706	1	0.178	0.0344	0.639	5.93e-21	0.199	0.00857	chr3	12557086	12583713	protein_coding
DNAJB5	ENSG00000137094.14	5.93e-21	0	0	1	1	1	120	97.6	88.6	90.4	86.5	83.9	91	88.6	149	253	170	-0.113	0.94	-0.00439	1	0.712	0.000297	1.55	5.93e-21	1.02	5.76e-09	chr9	34989640	34998900	protein_coding
SLC34A2	ENSG00000157765.13	6.07e-21	0	0	-1	1	1	459	411	510	282	323	523	401	482	223	742	688	-0.035	0.975	-0.0821	1	-0.352	0.0381	1.2	6.07e-21	0.393	0.0048	chr4	25648010	25678748	protein_coding
DNAJB1	ENSG00000132002.8	6.12e-21	0	0	1	1	0	8360	7180	7490	8370	7680	8760	6600	7430	9880	11300	8880	-0.122	0.533	-0.0113	1	0.238	0.000276	0.561	6.12e-21	0.0189	0.852	chr19	14514768	14529770	protein_coding
GNS	ENSG00000135677.11	6.2e-21	0	0	-1	-1	-1	5960	7250	7370	6220	6760	6860	6820	6550	4700	3380	3660	-0.0881	0.91	-0.169	1	-0.405	0.000539	-1	6.2e-21	-0.906	3.61e-17	chr12	64713444	64759431	protein_coding
STX7	ENSG00000079950.14	6.36e-21	0	0	-1	-1	-1	3940	3350	4440	3970	5890	5120	3210	4040	2940	3090	3300	-0.0644	0.932	-0.139	1	-0.431	6.29e-05	-0.929	6.36e-21	-0.633	5e-10	chr6	132445866	132513198	protein_coding
RRP1B	ENSG00000160208.13	6.78e-21	0	0	1	1	1	2880	3620	3220	2370	1990	2040	3580	3230	2850	3380	2560	-0.0187	0.977	0.00255	1	0.264	0.00421	0.764	6.78e-21	0.327	0.000209	chr21	43659559	43696079	protein_coding
IWS1	ENSG00000163166.15	7.25e-21	0	0	1	1	1	3110	3140	2950	2760	2570	2470	2970	3270	4150	3630	3210	-0.0847	0.817	0.147	1	0.589	7.25e-21	0.497	1.48e-15	0.375	4.49e-09	chr2	127436206	127526886	protein_coding
CHD7	ENSG00000171316.12	7.45e-21	0	0	1	1	0	1730	2230	1730	1090	1370	1100	2610	1770	2420	1780	1160	0.229	0.598	0.0315	1	1.16	7.45e-21	0.377	0.00474	0.0743	0.691	chr8	60678739	60868028	protein_coding
FAM149A	ENSG00000109794.13	7.45e-21	0	0	-1	-1	-1	1850	1800	1560	2280	2140	2590	1670	1610	1930	1230	1680	-0.11	0.832	0.0448	1	-0.237	0.0151	-0.797	7.45e-21	-0.624	1.9e-13	chr4	186104418	186172667	protein_coding
MYO19	ENSG00000278259.4	7.95e-21	0	0	1	1	1	3810	3720	4090	3590	2830	2630	4050	4290	4740	4540	3680	0.123	0.703	0.0703	1	0.402	1.79e-07	0.683	7.95e-21	0.483	1.35e-10	chr17	36495632	36543435	protein_coding
DLC1	ENSG00000164741.15	8.16e-21	0	0	1	1	0	1780	1770	1950	1220	1330	1030	1720	1870	2810	2890	1160	-0.0433	0.967	-0.0636	1	1.2	8.16e-21	1.12	1.49e-18	0.173	0.303	chr8	13083360	13604610	protein_coding
FZD2	ENSG00000180340.7	8.16e-21	0	0	-1	0	1	1730	1030	1850	2360	1640	2150	942	1800	1260	1720	2500	-0.129	0.824	-0.0384	1	-0.906	8.16e-21	0.0657	0.627	0.22	0.0435	chr17	44557483	44561262	protein_coding
BEST3	ENSG00000127325.19	8.21e-21	0	0	1	1	1	46.4	42.5	36.6	26.5	17	20.1	44.4	48.6	105	87.6	35.8	0.0658	0.975	0.405	1	1.98	7.09e-16	2.37	8.21e-21	0.793	0.00645	chr12	69643359	69699476	protein_coding
MAPRE2	ENSG00000166974.13	8.43e-21	0	0	-1	0	-1	3450	4020	4160	3540	3400	3460	3770	4010	2790	3140	2190	-0.0925	0.82	-0.0525	1	-0.343	5.88e-06	-0.114	0.181	-0.657	8.43e-21	chr18	34976927	35143470	protein_coding
CXCL9	ENSG00000138755.6	8.69e-21	0	0	1	1	1	26.7	7.93	8.32	8.27	13.7	7.12	8.84	7.65	90.9	80.9	33	0.164	0.97	-0.139	1	3.46	8.69e-21	2.58	9.33e-17	2.16	4.6e-08	chr4	76001274	76007509	protein_coding
ADSS1	ENSG00000185100.10	9.11e-21	0	0	-1	-1	-1	175	189	191	198	220	211	195	169	141	88.3	143	0.0496	0.967	-0.17	1	-0.494	0.00182	-1.32	9.11e-21	-0.546	4.37e-05	chr14	104724185	104747325	protein_coding
RHOF	ENSG00000139725.8	9.23e-21	0	0	-1	1	0	5350	7520	3920	5490	4040	4820	6990	3970	4230	7070	5420	-0.106	0.84	0.0198	1	-0.379	5.66e-05	0.809	9.23e-21	0.17	0.106	chr12	121777753	121803403	protein_coding
ARSD	ENSG00000006756.16	9.5e-21	0	0	-1	-1	-1	4010	4900	4430	3920	4440	5100	4760	4180	3190	2460	2690	-0.0413	0.961	-0.0858	1	-0.295	0.0088	-0.852	8.04e-18	-0.922	9.5e-21	chrX	2903971	2929349	protein_coding
C5AR1	ENSG00000197405.8	1.04e-20	0	0	0	-1	0	287	218	182	349	473	408	275	186	280	148	353	0.329	0.646	0.0258	1	-0.321	0.149	-1.68	1.04e-20	-0.206	0.369	chr19	47290022	47322066	protein_coding
LARP6	ENSG00000166173.11	1.04e-20	0	0	1	1	1	1230	1100	982	1050	873	1290	1010	1010	1420	1560	1980	-0.131	0.807	0.0484	1	0.44	6.71e-06	0.84	1.04e-20	0.613	1.04e-11	chr15	70829129	70854157	protein_coding
AQP7	ENSG00000165269.13	1.06e-20	0	0	-1	-1	-1	47	22.3	58.5	74.7	87.2	66.5	26.4	44	36.7	13.1	40.7	0.241	0.922	-0.408	1	-1	0.000238	-2.73	1.06e-20	-0.688	0.00378	chr9	33383178	33402682	protein_coding
ALG2	ENSG00000119523.10	1.21e-20	0	0	0	1	1	1310	1440	1090	1160	1130	1300	1370	1120	1170	1650	1670	-0.078	0.837	0.0317	1	0.0152	0.89	0.555	1.21e-20	0.364	1.44e-09	chr9	99216424	99221942	protein_coding
GNB4	ENSG00000114450.10	1.36e-20	0	0	1	1	1	3380	2900	3910	2500	2650	2210	2650	3780	5980	4470	2750	-0.13	0.89	-0.0479	1	1.26	1.36e-20	0.753	5.17e-08	0.315	0.0465	chr3	179396087	179451476	protein_coding
STARD5	ENSG00000172345.14	1.41e-20	0	0	1	1	1	68.2	46.4	53.3	63.5	36.1	34.3	56	65.9	121	88.8	117	0.273	0.843	0.298	1	0.93	1.17e-06	1.29	3.27e-11	1.77	1.41e-20	chr15	81309052	81324183	protein_coding
EIF2AK3	ENSG00000172071.14	1.42e-20	0	0	1	1	1	1240	1070	1150	903	1070	874	1100	1140	1530	2060	1540	0.0373	0.967	-0.00531	1	0.758	8.59e-13	0.937	1.42e-20	0.818	2.14e-15	chr2	88556740	88627464	protein_coding
PRPF4	ENSG00000136875.12	1.45e-20	0	0	1	1	0	1630	1600	1730	1620	1200	1620	1510	1630	1800	1920	1640	-0.0905	0.842	-0.0852	1	0.152	0.0895	0.677	1.45e-20	0.0211	0.863	chr9	113275342	113292905	protein_coding
FXYD6-FXYD2	ENSG00000255245.4	1.46e-20	0	0	-1	-1	-1	104	105	128	178	118	116	106	118	111	33.1	27.4	0.00456	0.997	-0.121	1	-0.689	0.00213	-1.82	4.94e-15	-2.09	1.46e-20	chr11	117820162	117876667	protein_coding
FXYD2	ENSG00000137731.14	1.54e-20	0	0	-1	-1	-1	126	124	154	220	144	145	126	141	130	42.5	37.2	0.0212	0.989	-0.132	1	-0.766	0.000348	-1.76	1.4e-15	-1.96	1.54e-20	chr11	117800843	117828698	protein_coding
GTF2E2	ENSG00000197265.9	1.58e-20	0	0	1	1	1	2000	1660	1720	2000	1500	1950	1500	1910	2700	2460	2550	-0.146	0.634	0.15	1	0.429	1.49e-07	0.718	1.58e-20	0.384	1.81e-06	chr8	30578317	30658236	protein_coding
SERPINE2	ENSG00000135919.13	1.65e-20	0	0	0	1	1	2910	3090	3140	2850	2140	2770	2930	3160	2630	3070	3310	-0.0781	0.811	0.00823	1	-0.113	0.104	0.52	1.65e-20	0.259	9.04e-06	chr2	223975044	224039318	protein_coding
IGF2BP2	ENSG00000073792.15	1.7e-20	0	0	1	1	0	7530	8540	6840	6700	6330	6060	8730	6840	9470	9300	6460	0.0312	0.948	0.000851	1	0.5	2.4e-16	0.554	1.7e-20	0.0927	0.224	chr3	185643738	185825056	protein_coding
UTP6	ENSG00000108651.10	1.71e-20	0	0	0	1	1	2070	2080	2050	2020	1680	1960	1920	2060	2160	2470	2280	-0.117	0.614	0.00723	1	0.0981	0.213	0.558	1.71e-20	0.225	0.000508	chr17	31860903	31901708	protein_coding
GATC	ENSG00000257218.6	1.75e-20	0	0	-1	0	-1	2960	2990	3110	3020	3090	3540	2850	2940	2600	2970	2450	-0.0685	0.855	-0.08	1	-0.218	0.000886	-0.0544	0.489	-0.535	1.75e-20	chr12	120446443	120463749	protein_coding
FIP1L1	ENSG00000145216.16	1.75e-20	0	0	1	1	1	2000	2130	1970	1800	1590	1670	1960	2080	2510	2320	1930	-0.117	0.58	0.0785	1	0.487	9.65e-16	0.543	1.75e-20	0.21	0.00102	chr4	53377640	53460862	protein_coding
CCDC137	ENSG00000185298.13	1.82e-20	0	0	0	1	1	2190	2150	2220	2250	1350	2130	1990	2320	2490	2480	2510	-0.112	0.852	0.0648	1	0.141	0.248	0.88	1.82e-20	0.237	0.0291	chr17	81666736	81673904	protein_coding
NOP56	ENSG00000101361.17	1.9e-20	0	0	0	1	1	5940	6990	5840	6150	3710	4970	6950	6280	6230	6190	6120	-0.00726	0.99	0.103	1	0.0189	0.89	0.737	1.9e-20	0.301	0.000488	chr20	2652592	2658393	protein_coding
NPTX1	ENSG00000171246.6	1.93e-20	0	0	1	1	1	38.7	41.9	33.1	33.1	10.6	15.4	39	38.8	49.1	73.3	52.8	-0.0895	0.969	0.224	1	0.564	0.0792	2.77	1.93e-20	1.78	8.15e-10	chr17	80466833	80477843	protein_coding
GADD45A	ENSG00000116717.13	1.93e-20	0	0	1	1	1	1410	1720	947	956	1820	907	1700	1030	1690	2070	1240	-0.014	0.986	0.128	1	0.825	1.93e-20	0.182	0.065	0.449	9.6e-07	chr1	67685200	67688334	protein_coding
NIP7	ENSG00000132603.15	1.98e-20	0	0	0	1	0	2520	3000	2360	2260	2110	2440	2810	2250	2280	3190	2540	-0.0945	0.795	-0.0654	1	0.012	0.918	0.6	1.98e-20	0.0611	0.502	chr16	69337995	69343106	protein_coding
DNAJC1	ENSG00000136770.11	2.27e-20	0	0	0	1	1	819	762	854	862	569	612	698	860	953	898	1120	-0.126	0.833	0.0123	1	0.147	0.235	0.659	1.21e-11	0.874	2.27e-20	chr10	21756547	22003769	protein_coding
KRT80	ENSG00000167767.14	2.3e-20	0	0	0	1	0	2820	3140	2420	2460	2380	2670	3130	2220	2250	4760	2820	-0.00444	0.995	-0.123	1	-0.123	0.413	0.997	2.3e-20	0.0792	0.62	chr12	52168995	52192014	protein_coding
RAD54L	ENSG00000085999.13	2.39e-20	0	0	1	1	1	579	400	593	727	381	366	435	595	890	706	694	0.12	0.87	0.00686	1	0.29	0.00937	0.886	9.13e-19	0.926	2.39e-20	chr1	46246460	46278480	protein_coding
STK40	ENSG00000196182.10	2.41e-20	0	0	1	1	1	3470	4390	2840	2770	2400	2920	4370	2940	4350	4150	3600	-0.00648	0.992	0.0476	1	0.653	9.7e-14	0.79	2.41e-20	0.3	0.00133	chr1	36339623	36385896	protein_coding
CYTH4	ENSG00000100055.21	2.42e-20	0	0	0	1	1	31.4	62.7	10.2	14.5	5.92	9.27	56.9	14.2	22	65.4	52.9	-0.132	0.952	0.488	1	0.604	0.189	3.49	2.42e-20	2.53	2.64e-13	chr22	37282026	37315341	protein_coding
AC073508.2	ENSG00000264058.2	2.45e-20	-1	0	-1	0	-1	22400	24500	22400	24500	22200	24200	22300	22600	21600	21100	18800	-0.137	0.0343	0.0153	1	-0.181	1.59e-05	-0.0735	0.113	-0.362	2.45e-20	chr17	40627355	40665141	protein_coding
ZBED6CL	ENSG00000188707.6	2.65e-20	0	0	0	1	1	892	965	778	679	786	742	959	753	635	1220	1410	-0.0101	0.989	-0.047	1	-0.0969	0.522	0.637	4.24e-10	0.922	2.65e-20	chr7	150322638	150332721	protein_coding
BABAM2	ENSG00000158019.20	2.79e-20	0	0	-1	-1	-1	1600	1660	1670	1910	1570	2090	1540	1640	1420	1280	1240	-0.114	0.813	-0.0245	1	-0.427	1.41e-06	-0.291	0.00111	-0.753	2.79e-20	chr2	27889940	28338901	protein_coding
PMM1	ENSG00000100417.12	2.83e-20	0	0	-1	-1	-1	794	615	726	1180	938	1320	547	658	754	447	761	-0.168	0.805	-0.144	1	-0.643	9.86e-08	-1.07	2.83e-20	-0.787	4.43e-12	chr22	41576899	41589871	protein_coding
NOD2	ENSG00000167207.13	2.87e-20	0	0	1	1	1	53	16.7	15.6	22.9	32.7	30.1	26.6	23.9	108	144	109	0.654	0.625	0.607	1	2.21	2.09e-16	2.14	2.87e-20	1.88	1.11e-14	chr16	50693587	50734041	protein_coding
BISPR	ENSG00000282851.2	2.89e-20	0	0	1	1	1	33.9	3.73	4.16	12.6	16	22.7	5.4	10.2	72.6	94.7	96.5	0.498	0.927	1.24	1	2.5	1.45e-14	2.59	2.89e-20	2.1	3.06e-15	chr19	17405685	17419324	lncRNA
SRPRA	ENSG00000182934.12	3.13e-20	0	0	0	1	1	3750	4130	3550	3440	2910	3680	3930	3630	3630	4420	4220	-0.0702	0.875	0.0349	1	0.0762	0.4	0.604	3.13e-20	0.195	0.00774	chr11	126262937	126269144	protein_coding
CHSY1	ENSG00000131873.7	3.24e-20	0	0	1	1	0	2000	2480	2090	1470	1510	1450	2390	2060	2310	2640	1630	-0.0526	0.939	-0.0211	1	0.654	7.91e-13	0.807	3.24e-20	0.176	0.101	chr15	101175726	101252048	protein_coding
ADAM32	ENSG00000197140.15	3.29e-20	0	0	1	1	1	64.3	56.3	35.5	31.3	57	30.9	57.9	30.7	56	192	94.9	0.0315	0.987	-0.232	1	0.817	0.00352	1.74	3.29e-20	1.63	2.7e-13	chr8	39106989	39284917	protein_coding
CTSE	ENSG00000196188.11	3.33e-20	0	0	-1	1	1	9330	11000	10200	9840	6330	6030	10400	10400	8730	10600	9720	-0.0851	0.876	0.0281	1	-0.172	0.0786	0.748	3.33e-20	0.688	6.07e-17	chr1	206009263	206023895	protein_coding
APOL1	ENSG00000100342.20	3.68e-20	0	0	1	1	1	23900	22300	14100	24000	18500	19800	21800	15500	38200	32200	32300	-0.0294	0.967	0.138	1	0.671	4.27e-14	0.801	3.68e-20	0.706	1.26e-15	chr22	36253009	36267530	protein_coding
H3C6	ENSG00000274750.2	3.69e-20	0	0	1	1	1	280	158	151	197	241	298	129	158	352	616	504	-0.296	0.703	0.0674	1	0.834	4.53e-07	1.35	3.69e-20	0.758	7.52e-07	chr6	26224198	26227473	protein_coding
PPP2R1A	ENSG00000105568.18	3.84e-20	0	0	-1	0	-1	12700	13000	12800	15700	11700	16800	12100	12400	11800	10900	9500	-0.104	0.852	-0.0408	1	-0.407	1.95e-05	-0.103	0.379	-0.822	3.84e-20	chr19	52190047	52229518	protein_coding
AC092803.1	ENSG00000260805.2	3.97e-20	0	0	0	1	1	72.1	37.2	45.9	52.1	39.7	65.4	35.3	43.3	56.2	130	216	-0.0927	0.967	-0.0729	1	0.108	0.772	1.72	9.91e-17	1.73	3.97e-20	chr1	212557832	212559731	lncRNA
ELOA	ENSG00000011007.12	4.02e-20	0	0	1	1	1	2470	3040	2540	2210	1760	2150	2810	2550	2610	2640	2410	-0.11	0.68	0.00541	1	0.241	0.000622	0.583	4.02e-20	0.167	0.0205	chr1	23743154	23762059	protein_coding
RFPL3S	ENSG00000205853.11	4.05e-20	0	0	1	1	1	27.4	12.3	10.3	12.6	16.2	15.7	14.9	12.3	26	95.5	58.1	0.296	0.928	0.277	1	1.03	0.0122	2.59	4.05e-20	1.91	2.33e-10	chr22	32359885	32382106	lncRNA
AL392086.1	ENSG00000285845.1	4.33e-20	0	0	0	-1	-1	136	183	169	111	184	113	180	163	131	69.6	56.9	-0.0212	0.986	-0.0507	1	0.247	0.211	-1.4	4.33e-20	-0.999	3.21e-10	chr10	6779607	6877888	lncRNA
PTAFR	ENSG00000169403.12	4.37e-20	0	0	0	1	1	160	193	100	116	104	122	178	108	136	252	294	-0.122	0.912	0.0968	1	0.22	0.295	1.28	2.51e-19	1.26	4.37e-20	chr1	28147165	28193936	protein_coding
EEF2KMT	ENSG00000118894.15	4.42e-20	0	0	0	1	0	1140	1230	1280	1030	740	1050	1150	1390	1110	1290	1080	-0.0944	0.875	0.113	1	0.114	0.337	0.805	4.42e-20	0.0484	0.716	chr16	5084283	5097795	protein_coding
PIWIL4	ENSG00000134627.12	4.47e-20	0	0	1	1	0	1450	1300	1170	1070	1480	1340	1360	1210	1940	2140	1500	0.0646	0.928	0.042	1	0.863	4.47e-20	0.533	1.19e-08	0.161	0.156	chr11	94543839	94621421	protein_coding
SLC39A10	ENSG00000196950.14	4.8e-20	0	0	-1	-1	-1	5140	6030	9920	4610	5900	3520	5690	8620	3140	2310	1670	-0.0834	0.941	-0.202	1	-0.556	0.000575	-1.35	4.8e-20	-1.07	1.12e-12	chr2	195575976	195737702	protein_coding
LIFR	ENSG00000113594.10	4.97e-20	0	0	1	1	1	857	809	794	545	759	445	826	708	1620	1240	825	0.0301	0.983	-0.166	1	1.57	4.97e-20	0.706	7.83e-05	0.888	7.62e-07	chr5	38474667	38608354	protein_coding
SLC12A2	ENSG00000064651.14	5.02e-20	0	0	-1	-1	-1	18600	29800	22100	16500	22400	15400	28000	19900	13300	11800	6680	-0.0904	0.928	-0.151	1	-0.313	0.0416	-0.927	2.74e-12	-1.21	5.02e-20	chr5	128083765	128189677	protein_coding
WLS	ENSG00000116729.14	5.06e-20	0	0	-1	-1	-1	2210	2330	2860	2540	2140	2280	2060	2620	1890	1800	1600	-0.175	0.125	-0.128	1	-0.423	1.23e-12	-0.249	2.98e-05	-0.515	5.06e-20	chr1	68098472	68233120	protein_coding
SPTA1	ENSG00000163554.15	5.3e-20	0	0	1	1	1	29.6	7.59	7.02	10.8	15.4	10.7	12.4	11.7	81.4	80.5	58.3	0.703	0.795	0.749	1	2.92	5.3e-20	2.4	4.97e-19	2.42	5.16e-15	chr1	158610703	158686715	protein_coding
Z98752.3	ENSG00000277611.1	5.6e-20	0	0	-1	-1	-1	257	290	337	295	287	212	309	321	207	137	172	0.0883	0.914	-0.0679	1	-0.503	7.46e-05	-1.06	5.6e-20	-0.31	0.013	chr20	43540170	43569498	protein_coding
TBCC	ENSG00000124659.7	5.79e-20	0	0	0	1	1	1710	1320	1400	1740	1410	2110	1280	1410	1860	2200	2370	-0.0462	0.938	0.00879	1	0.0929	0.333	0.645	5.79e-20	0.167	0.0372	chr6	42744497	42746103	protein_coding
MANF	ENSG00000145050.18	5.99e-20	0	0	0	1	1	2720	2300	2570	2410	1840	2220	2090	2750	2180	3600	5250	-0.134	0.886	0.0963	1	-0.143	0.448	0.967	2.1e-12	1.24	5.99e-20	chr3	51385290	51389397	protein_coding
GPATCH4	ENSG00000160818.16	6.25e-20	0	0	1	1	1	2440	2790	2130	2150	1700	2040	2600	2330	2640	2980	3030	-0.104	0.852	0.129	1	0.298	0.00279	0.81	6.25e-20	0.576	2.04e-10	chr1	156594486	156601496	protein_coding
LTB	ENSG00000227507.2	6.25e-20	0	0	1	1	1	22.5	12.2	8.03	12	4.3	5.26	8.59	12	43.8	40.7	77.7	-0.513	0.877	0.552	1	1.85	1.62e-06	3.3	6.64e-13	3.9	6.25e-20	chr6	31580524	31582522	protein_coding
GOLM1	ENSG00000135052.16	6.27e-20	0	0	0	-1	-1	18000	21400	16500	18200	20800	20900	19800	16800	17100	14200	13900	-0.116	0.629	0.031	1	-0.0895	0.282	-0.548	1.01e-17	-0.585	6.27e-20	chr9	86026145	86100173	protein_coding
TNFRSF19	ENSG00000127863.15	7.45e-20	0	0	0	1	1	1470	1470	1490	1150	1270	1190	1380	1440	1160	2360	1790	-0.0881	0.9	-0.0481	1	0.0112	0.95	0.89	7.45e-20	0.583	9.24e-09	chr13	23570369	23676104	protein_coding
ENTPD8	ENSG00000188833.9	7.52e-20	0	0	-1	-1	-1	118	109	90.1	153	173	177	120	109	89.3	54.1	103	0.143	0.916	0.278	1	-0.775	8.83e-05	-1.67	7.52e-20	-0.771	3.8e-06	chr9	137434363	137441816	protein_coding
SMARCA1	ENSG00000102038.15	7.55e-20	0	0	-1	-1	-1	967	1160	1200	938	1080	966	1070	1200	817	593	645	-0.115	0.841	-0.00615	1	-0.195	0.0966	-0.868	7.55e-20	-0.584	1.36e-09	chrX	129446500	129523500	protein_coding
FBXL20	ENSG00000108306.13	7.72e-20	0	0	-1	-1	-1	5850	3910	5630	6400	8770	8050	4060	5520	5310	4960	5900	0.0559	0.938	-0.0273	1	-0.269	0.00893	-0.824	7.72e-20	-0.449	2.34e-06	chr17	39252662	39402523	protein_coding
SLC16A14	ENSG00000163053.11	7.9e-20	0	0	1	1	1	450	412	647	390	269	244	428	631	581	398	498	0.0576	0.952	-0.036	1	0.573	1.21e-06	0.561	1.81e-06	1.02	7.9e-20	chr2	230034981	230068993	protein_coding
SFXN3	ENSG00000107819.13	8.15e-20	0	0	-1	-1	-1	1720	1750	2110	1870	1870	1840	1690	2110	1460	1330	1190	-0.0535	0.918	0.00413	1	-0.361	1.54e-06	-0.487	4.13e-12	-0.628	8.15e-20	chr10	101031233	101041244	protein_coding
CFAP54	ENSG00000188596.11	8.16e-20	0	0	1	1	1	44.3	17.4	18.9	25.6	30.8	16.2	24	25.1	84.3	135	65.8	0.467	0.822	0.421	1	1.71	3.68e-10	2.12	8.16e-20	1.98	1.97e-12	chr12	96489570	96875555	protein_coding
LINC00941	ENSG00000235884.4	8.17e-20	0	0	0	1	0	298	390	299	206	222	214	408	306	247	484	206	0.0625	0.952	0.033	1	0.257	0.127	1.12	8.17e-20	-0.0579	0.778	chr12	30755166	30802602	lncRNA
H2BC6	ENSG00000274290.2	8.35e-20	0	0	1	1	1	367	181	214	220	324	483	177	211	420	829	606	-0.0332	0.982	-0.0202	1	0.931	1.84e-08	1.36	8.35e-20	0.327	0.0609	chr6	26172058	26184655	protein_coding
KCTD19	ENSG00000168676.11	8.42e-20	0	0	0	-1	0	81.3	45	72.5	98.5	154	97.2	50.8	73	77.6	50.6	93.4	0.158	0.929	-0.00211	1	-0.343	0.137	-1.63	8.42e-20	-0.0639	0.807	chr16	67289427	67326760	protein_coding
USF1	ENSG00000158773.14	8.46e-20	0	0	1	1	1	2360	1750	1530	2250	1890	2600	1730	1740	3950	2880	3300	-0.0199	0.978	0.186	1	0.811	8.46e-20	0.608	1.33e-11	0.341	0.000324	chr1	161039250	161045977	protein_coding
TRAPPC6A	ENSG00000007255.10	8.56e-20	0	0	-1	-1	-1	850	722	786	1190	1040	1520	689	715	619	462	749	-0.0678	0.948	-0.137	1	-0.944	9.48e-13	-1.17	8.56e-20	-1.02	3.75e-16	chr19	45162927	45178237	protein_coding
NSUN7	ENSG00000179299.17	9.19e-20	0	0	0	-1	0	465	434	414	471	651	501	449	423	478	369	458	0.0464	0.954	0.0275	1	0.0226	0.888	-0.815	9.19e-20	-0.129	0.249	chr4	40749924	40811184	protein_coding
CALM1	ENSG00000198668.12	9.4e-20	0	0	-1	-1	-1	7790	8640	9720	9270	7900	8170	7880	9280	6320	5640	5080	-0.133	0.65	-0.0675	1	-0.554	6.35e-13	-0.487	1.88e-10	-0.685	9.4e-20	chr14	90396501	90408268	protein_coding
MACROD2	ENSG00000172264.17	9.4e-20	0	0	-1	-1	-1	1670	2070	1860	1850	2140	1590	1950	1640	1390	1170	1020	-0.0878	0.894	-0.18	1	-0.406	0.000118	-0.876	9.4e-20	-0.643	7.6e-11	chr20	13995368	16053197	protein_coding
KCNN1	ENSG00000105642.15	9.42e-20	0	0	1	1	1	16.4	0	0.291	1	1.68	4.05	0.36	1.49	35.8	88.4	30.5	0.761	0.96	2.12	1	4.98	3.55e-09	5.71	9.42e-20	2.98	3.96e-09	chr19	17951292	18000080	protein_coding
KIAA0408	ENSG00000189367.15	9.5e-20	0	0	1	1	1	224	130	173	149	217	174	138	198	419	381	257	0.0741	0.963	0.193	1	1.49	9.5e-20	0.808	4.78e-07	0.559	0.00129	chr6	127438405	127459389	protein_coding
ALOX5	ENSG00000012779.11	1.01e-19	0	0	1	-1	-1	2170	2590	1960	1980	2430	2520	2760	2040	2290	1640	1530	0.0919	0.855	0.0621	1	0.213	0.0219	-0.567	2.4e-12	-0.724	1.01e-19	chr10	45374175	45446119	protein_coding
KYNU	ENSG00000115919.15	1.03e-19	0	0	0	1	1	1200	1030	1190	1200	941	947	941	1180	1080	1700	1780	-0.127	0.839	-0.0178	1	-0.154	0.239	0.851	1.75e-17	0.907	1.03e-19	chr2	142877656	143055833	protein_coding
C1orf21	ENSG00000116667.14	1.04e-19	0	0	0	-1	-1	1120	913	1190	1370	1450	1350	827	1150	1250	830	845	-0.141	0.774	-0.0423	1	-0.124	0.288	-0.809	1.04e-19	-0.681	2.41e-14	chr1	184387028	184629019	protein_coding
DLX2	ENSG00000115844.11	1.07e-19	0	0	1	1	1	17.1	5.55	3.58	4.68	3.01	3.51	5.61	5.5	23.9	68.9	46.5	0.0158	0.997	0.588	1	2.32	7.3e-06	4.47	1.07e-19	3.81	1.13e-13	chr2	172099437	172102900	protein_coding
PAXIP1-AS2	ENSG00000214106.9	1.09e-19	0	0	1	0	1	479	400	384	374	543	408	366	387	780	614	537	-0.129	0.876	0.0136	1	1.06	1.09e-19	0.177	0.197	0.394	0.00149	chr7	154928459	154952188	lncRNA
SYNPO	ENSG00000171992.13	1.09e-19	0	0	1	1	1	503	456	347	407	336	368	464	346	704	1030	567	0.0219	0.988	-0.00221	1	0.789	4.8e-05	1.62	1.09e-19	0.622	0.00157	chr5	150601079	150659207	protein_coding
RUNX2	ENSG00000124813.23	1.12e-19	0	0	1	1	1	160	109	92	72.8	149	117	123	90.4	212	449	185	0.165	0.912	-0.0315	1	1.54	3.03e-14	1.59	1.12e-19	0.652	0.00109	chr6	45328156	45664349	protein_coding
LRRC59	ENSG00000108829.10	1.13e-19	0	0	0	1	1	10600	12700	11400	10300	7230	8920	11500	11200	9900	12300	10900	-0.136	0.714	-0.0292	1	-0.0632	0.609	0.761	1.13e-19	0.286	0.00197	chr17	50375058	50397523	protein_coding
FOXO1	ENSG00000150907.10	1.16e-19	0	0	1	1	1	1970	2500	1740	1230	1530	1520	2370	1750	2260	2990	1810	-0.0743	0.928	0.00548	1	0.874	1.91e-15	0.966	1.16e-19	0.249	0.047	chr13	40555666	40666641	protein_coding
STXBP4	ENSG00000166263.13	1.18e-19	0	0	0	-1	-1	451	411	624	437	639	501	393	535	421	301	248	-0.0666	0.947	-0.222	1	-0.0487	0.807	-1.08	1.18e-19	-1.02	3.01e-17	chr17	54968726	55173632	protein_coding
ITPRIPL2	ENSG00000205730.6	1.19e-19	0	0	1	1	0	9500	9450	7280	7680	8250	9250	9260	7320	12200	14500	9800	-0.0291	0.969	0.00853	1	0.664	5.6e-13	0.814	1.19e-19	0.0845	0.506	chr16	19113931	19121629	protein_coding
ABHD17C	ENSG00000136379.12	1.29e-19	0	0	0	1	1	3560	4520	3230	3300	2790	3050	4320	3200	3370	4320	3550	-0.0653	0.893	-0.0149	1	0.0272	0.813	0.633	1.29e-19	0.221	0.00437	chr15	80679683	80755621	protein_coding
DCUN1D3	ENSG00000188215.10	1.39e-19	0	0	1	1	1	911	774	766	787	793	778	868	784	1360	1250	942	0.165	0.634	0.0316	1	0.792	1.39e-19	0.661	1.08e-14	0.278	0.00325	chr16	20854924	20900358	protein_coding
HK2	ENSG00000159399.10	1.45e-19	0	0	1	1	0	8030	8990	6060	4930	5780	7070	8930	6220	13000	11300	8060	-0.0102	0.992	0.0386	1	1.4	1.45e-19	0.966	7.1e-10	0.189	0.356	chr2	74834126	74893359	protein_coding
FZD4	ENSG00000174804.4	1.54e-19	0	0	1	1	1	369	285	308	287	267	273	291	297	534	652	500	0.0289	0.983	-0.0521	1	0.895	3.83e-09	1.29	1.54e-19	0.873	3.3e-09	chr11	86945678	86955395	protein_coding
ELL2	ENSG00000118985.16	1.55e-19	0	0	1	1	1	3080	3500	3080	2320	2500	2180	3470	3000	3350	4460	2900	-0.0124	0.987	-0.0387	1	0.53	6.41e-08	0.836	1.55e-19	0.415	2.84e-05	chr5	95885097	95961851	protein_coding
DNAAF3	ENSG00000167646.13	1.62e-19	0	0	-1	-1	0	234	271	209	340	261	241	263	237	204	101	216	-0.0424	0.971	0.187	1	-0.738	1.25e-06	-1.36	1.62e-19	-0.158	0.385	chr19	55158660	55166722	protein_coding
AC109326.1	ENSG00000279602.1	1.72e-19	0	0	1	1	1	29.9	22.5	15.2	13.2	15.4	13.2	30.1	15.2	40.3	83.6	50.6	0.442	0.812	-0.00348	1	1.6	2.64e-06	2.42	1.72e-19	1.94	9.24e-11	chr17	43360040	43361361	TEC
FAHD1	ENSG00000180185.11	1.73e-19	0	0	-1	-1	-1	1730	1780	2040	2080	1750	2220	1540	1940	1290	1170	1520	-0.211	0.177	-0.0767	1	-0.694	1.73e-19	-0.578	1.78e-14	-0.546	1.36e-13	chr16	1826940	1840207	protein_coding
FDFT1	ENSG00000079459.13	1.77e-19	0	0	-1	-1	-1	11000	13800	10800	13300	10500	10600	12600	10700	11100	9160	7040	-0.133	0.511	-0.0174	1	-0.258	0.000283	-0.202	0.00475	-0.593	1.77e-19	chr8	11795572	11839304	protein_coding
RSPH1	ENSG00000160188.10	1.79e-19	0	0	-1	-1	-1	120	115	118	151	139	173	103	134	92.6	41.9	128	-0.155	0.905	0.182	1	-0.694	0.000333	-1.72	1.79e-19	-0.431	0.0114	chr21	42472485	42496246	protein_coding
MCMBP	ENSG00000197771.12	1.85e-19	0	0	0	1	1	2560	2850	2970	2500	1900	2010	2680	2890	2530	2910	2330	-0.0879	0.827	-0.0416	1	0.0182	0.874	0.611	1.85e-19	0.21	0.00552	chr10	119829403	119892556	protein_coding
MARCHF4	ENSG00000144583.5	1.91e-19	0	0	1	1	1	49.5	65.9	33.2	28.3	22.2	27.1	67.3	42.3	44.4	111	52.4	0.0252	0.989	0.374	1	0.65	0.0557	2.31	1.91e-19	0.945	0.000789	chr2	216257864	216372483	protein_coding
LPCAT4	ENSG00000176454.14	1.95e-19	0	0	0	1	1	937	886	811	902	656	919	924	896	954	1240	1180	0.0608	0.94	0.144	1	0.0816	0.591	0.919	1.95e-19	0.367	0.000784	chr15	34358632	34367196	protein_coding
ERRFI1	ENSG00000116285.13	2.09e-19	0	0	1	0	0	7140	8270	4730	5470	10900	5190	7820	4800	8860	10600	4770	-0.0811	0.875	0.0215	1	0.697	2.09e-19	-0.0283	0.811	-0.121	0.213	chr1	8004403	8026309	protein_coding
MS4A8	ENSG00000166959.8	2.21e-19	0	0	0	-1	-1	49	38.7	40.1	48.5	108	86.9	37.5	47	38.1	23.1	21.7	-0.0435	0.986	0.218	1	-0.373	0.269	-2.24	2.21e-19	-2	1.72e-17	chr11	60699584	60715807	protein_coding
TRPC4	ENSG00000133107.14	2.23e-19	0	0	1	1	1	14.7	3.83	1.35	4.04	7.06	3.44	0.36	1.2	21.2	81.1	23.4	-3.1	0.39	-0.181	1	2.4	2.18e-05	3.53	2.23e-19	2.82	2.69e-07	chr13	37636635	37870425	protein_coding
CLGN	ENSG00000153132.13	2.24e-19	0	0	0	0	1	98.3	91.8	71	87.1	90.1	85.9	84	80.9	72.9	80.6	238	-0.136	0.928	0.188	1	-0.243	0.365	-0.158	0.523	1.48	2.24e-19	chr4	140388452	140427661	protein_coding
AKR1C1	ENSG00000187134.14	2.36e-19	0	0	-1	-1	-1	369	318	375	577	378	565	311	338	233	137	458	-0.0307	0.982	-0.15	1	-1.31	5.92e-16	-1.46	2.36e-19	-0.303	0.0894	chr10	4963252	4983283	protein_coding
MDFI	ENSG00000112559.14	2.4e-19	0	0	1	1	1	664	848	639	597	359	448	919	664	767	779	624	0.116	0.891	0.0589	1	0.365	0.00997	1.12	2.4e-19	0.48	0.000334	chr6	41636881	41654246	protein_coding
ADH5	ENSG00000197894.11	2.5e-19	0	0	-1	-1	-1	2980	2800	3370	3930	3280	3410	2620	2990	2160	2610	2670	-0.0925	0.887	-0.17	1	-0.861	2.5e-19	-0.334	0.000952	-0.354	0.000494	chr4	99070977	99088801	protein_coding
RUBCN	ENSG00000145016.16	2.52e-19	0	0	1	1	1	1700	1600	1420	1200	1260	1410	1720	1560	2480	2380	1930	0.104	0.899	0.142	1	1.05	2.52e-19	0.915	3.48e-15	0.45	0.000318	chr3	197668866	197749727	protein_coding
ACSF2	ENSG00000167107.12	2.56e-19	0	0	-1	-1	-1	2630	2090	2460	3500	2900	3660	2020	2480	2600	1710	2830	-0.0502	0.939	0.0138	1	-0.426	2.04e-06	-0.762	2.56e-19	-0.373	2.57e-05	chr17	50426157	50474845	protein_coding
TMEM109	ENSG00000110108.10	2.61e-19	0	0	1	1	0	2230	2010	2250	2360	1590	2220	1980	2390	2800	2540	2140	-0.0194	0.975	0.086	1	0.247	0.0033	0.677	2.61e-19	-0.0562	0.608	chr11	60914157	60923443	protein_coding
SET	ENSG00000119335.16	2.64e-19	0	0	-1	0	-1	13300	13300	14200	14900	12500	15200	12200	14100	12400	12300	11600	-0.133	0.115	-0.0101	1	-0.26	9.69e-09	-0.0328	0.591	-0.389	2.64e-19	chr9	128683423	128696400	protein_coding
F2RL1	ENSG00000164251.5	2.7e-19	0	0	0	1	0	14900	22100	13300	11300	13400	10400	20400	12800	11700	22500	11300	-0.115	0.809	-0.0587	1	0.0508	0.691	0.752	2.7e-19	0.125	0.246	chr5	76818932	76835315	protein_coding
GLOD4	ENSG00000167699.13	2.7e-19	0	0	-1	-1	-1	1880	1700	1990	2170	1960	2550	1610	1890	1410	1680	1830	-0.0694	0.883	-0.0712	1	-0.617	2.7e-19	-0.227	0.00127	-0.479	1.63e-13	chr17	757096	783390	protein_coding
AL021578.1	ENSG00000275894.1	2.73e-19	0	0	1	1	1	36.8	31.9	12	10.6	34.3	6.87	46.7	13.6	40.5	89.6	81.7	0.561	0.695	0.191	1	1.94	1.82e-06	1.37	5.8e-06	3.57	2.73e-19	chr20	45345114	45345823	lncRNA
IL18R1	ENSG00000115604.10	2.76e-19	0	0	1	1	1	71.5	49.2	30.2	36.4	52.3	44	49.1	37.2	123	155	138	0.00644	0.997	0.298	1	1.76	3.11e-17	1.55	1.48e-18	1.66	2.76e-19	chr2	102311528	102398775	protein_coding
TNFRSF21	ENSG00000146072.6	2.76e-19	0	0	1	1	1	19800	23300	19000	18400	14700	15200	22000	18600	21100	24100	21400	-0.0816	0.876	-0.0372	1	0.199	0.0303	0.71	2.76e-19	0.492	1.65e-09	chr6	47231531	47309905	protein_coding
ZBTB20	ENSG00000181722.16	3.02e-19	0	0	1	1	1	2060	2350	1890	1080	1740	1170	2410	1660	3170	3650	1500	0.0402	0.977	-0.186	1	1.56	3.02e-19	1.07	8.6e-10	0.349	0.093	chr3	114314500	115147271	protein_coding
SIRPB2	ENSG00000196209.13	3.03e-19	0	0	1	1	1	67.4	45.9	32.8	36.7	50.9	34.5	55.2	30.8	122	164	101	0.259	0.873	-0.118	1	1.73	3.2e-15	1.68	3.03e-19	1.52	4.22e-13	chr20	1470740	1491587	protein_coding
PSEN1	ENSG00000080815.19	3.04e-19	0	0	0	-1	-1	3720	4100	3780	3610	3840	4260	3920	3620	3550	3450	3060	-0.0647	0.843	-0.0648	1	-0.0234	0.788	-0.156	0.00781	-0.477	3.04e-19	chr14	73136417	73223691	protein_coding
PXMP4	ENSG00000101417.12	3.16e-19	0	0	-1	-1	-1	786	677	970	1070	881	950	659	876	647	513	612	-0.0409	0.959	-0.148	1	-0.73	3.78e-16	-0.777	3.16e-19	-0.633	7.59e-14	chr20	33702757	33720319	protein_coding
LGI2	ENSG00000153012.12	3.25e-19	0	0	-1	-1	-1	112	92.5	166	132	140	118	91.9	179	99.9	45.9	54.1	0.000574	0.999	0.112	1	-0.402	0.042	-1.6	3.25e-19	-1.13	1.38e-11	chr4	24998846	25030946	protein_coding
REL	ENSG00000162924.14	3.29e-19	0	0	1	1	1	1740	1660	1500	911	1440	862	1710	1380	2840	3530	1560	0.0465	0.975	-0.122	1	1.64	3.29e-19	1.29	1.85e-12	0.855	9.21e-06	chr2	60881520	60931610	protein_coding
DHFR	ENSG00000228716.7	3.31e-19	0	0	-1	-1	-1	3970	4120	5320	6010	3420	2920	3770	5010	4490	2290	2360	-0.127	0.555	-0.0856	1	-0.421	1.17e-10	-0.576	3.31e-19	-0.31	4.32e-06	chr5	80626225	80654983	protein_coding
INTS6	ENSG00000102786.15	3.38e-19	0	0	1	1	1	1090	1180	1160	841	866	669	1130	1120	1700	1390	884	-0.07	0.935	-0.0426	1	1.02	3.38e-19	0.679	2.68e-09	0.4	0.00126	chr13	51354076	51454264	protein_coding
THOC6	ENSG00000131652.14	3.43e-19	0	0	-1	1	1	1760	1540	1560	1860	1420	1750	1550	1580	1560	2700	2110	0.0042	0.995	0.0146	1	-0.254	0.0392	0.926	3.43e-19	0.267	0.0242	chr16	3024026	3027755	protein_coding
FAF2	ENSG00000113194.13	3.47e-19	0	0	1	1	0	5860	6870	5530	4860	4860	4750	6460	5540	6860	7650	5160	-0.0893	0.841	0.00203	1	0.496	6.23e-11	0.655	3.47e-19	0.119	0.199	chr5	176447627	176510074	protein_coding
NCMAP	ENSG00000184454.7	3.5e-19	0	0	0	-1	-1	5000	5100	4480	5220	5550	6870	4750	4350	5160	4310	4240	-0.102	0.821	-0.042	1	-0.0184	0.89	-0.365	6.44e-06	-0.694	3.5e-19	chr1	24556086	24609328	protein_coding
LIX1L	ENSG00000271601.4	3.63e-19	0	0	-1	-1	-1	577	518	645	664	650	711	514	665	496	463	449	-0.0123	0.986	0.045	1	-0.425	8.41e-07	-0.489	3.94e-10	-0.662	3.63e-19	chr1	145933422	145958017	protein_coding
CRK	ENSG00000167193.8	3.69e-19	0	0	1	1	1	3140	3370	2980	2980	2630	2860	3060	2930	3320	3810	3460	-0.14	0.399	-0.0206	1	0.157	0.0271	0.538	3.69e-19	0.275	1.55e-05	chr17	1420688	1463162	protein_coding
ZNF217	ENSG00000171940.13	3.75e-19	0	0	1	0	0	6040	4270	5730	4860	6710	5420	4200	5640	10800	7410	5340	-0.0245	0.982	-0.0223	1	1.15	3.75e-19	0.143	0.398	-0.0209	0.927	chr20	53567064	53609907	protein_coding
MCTP1	ENSG00000175471.19	3.84e-19	0	0	1	1	1	987	1030	900	657	896	709	915	833	1070	1820	1040	-0.165	0.805	-0.114	1	0.701	1.27e-08	1.02	3.84e-19	0.557	5.08e-06	chr5	94703740	95284575	protein_coding
NECTIN2	ENSG00000130202.10	3.86e-19	0	0	1	1	1	8880	9200	6150	8570	6370	8440	8920	6560	11000	11900	11600	-0.0441	0.96	0.0929	1	0.364	0.0011	0.907	3.86e-19	0.457	2.29e-05	chr19	44846174	44889223	protein_coding
RELT	ENSG00000054967.13	3.93e-19	0	0	1	1	1	474	588	419	417	311	304	665	401	504	673	461	0.178	0.799	-0.0616	1	0.274	0.0741	1.11	3.93e-19	0.605	5.18e-06	chr11	73376398	73397474	protein_coding
ZNF587	ENSG00000198466.12	3.93e-19	0	0	0	-1	0	6650	5530	5730	6360	9540	7340	6180	5890	6850	6230	6860	0.161	0.378	0.0387	1	0.108	0.22	-0.614	3.93e-19	-0.0979	0.271	chr19	57849858	57865117	protein_coding
NOL6	ENSG00000165271.17	4.08e-19	0	0	1	1	0	2760	3090	2880	2080	1770	2460	3110	2820	2940	3730	2710	0.00822	0.992	-0.0308	1	0.496	0.000159	1.08	4.08e-19	0.138	0.398	chr9	33461352	33473930	protein_coding
SLC1A4	ENSG00000115902.11	4.16e-19	0	0	0	1	1	1280	1230	1110	1240	889	1530	1170	1080	1170	1520	1830	-0.0773	0.903	-0.0474	1	-0.0927	0.449	0.773	4.16e-19	0.25	0.008	chr2	64988476	65023865	protein_coding
MCAM	ENSG00000076706.17	4.16e-19	0	0	1	1	1	454	403	435	353	354	461	415	425	415	686	597	0.0408	0.967	-0.0331	1	0.232	0.0965	0.956	4.16e-19	0.374	0.00113	chr11	119308528	119321521	protein_coding
GARS-DT	ENSG00000196295.12	4.17e-19	1	0	0	-1	0	2160	1930	2150	1960	3360	1910	2470	2150	2150	1670	1880	0.356	0.0921	-0.00107	1	0.128	0.409	-1	4.17e-19	-0.0265	0.892	chr7	30516308	30595286	lncRNA
DENND6B	ENSG00000205593.12	4.43e-19	0	0	-1	-1	-1	816	789	737	1000	998	1040	886	711	681	471	843	0.169	0.807	-0.051	1	-0.558	1.85e-05	-1.08	4.43e-19	-0.302	0.0257	chr22	50309029	50327012	protein_coding
ADAMTSL4-AS1	ENSG00000203804.4	4.44e-19	1	0	1	0	0	156	278	67.7	55.2	178	60.9	410	73.5	178	185	69.9	0.557	0.0243	0.123	1	1.69	4.44e-19	0.0544	0.824	0.208	0.411	chr1	150560201	150574552	lncRNA
CASP8	ENSG00000064012.22	4.49e-19	0	0	1	1	1	4340	4040	3750	3560	4440	3820	4070	4030	5540	4980	5200	0.0113	0.986	0.102	1	0.639	4.49e-19	0.167	0.0367	0.444	8.15e-10	chr2	201233442	201287711	protein_coding
FAM20B	ENSG00000116199.12	4.52e-19	0	0	0	-1	-1	6500	8360	7970	6620	6390	6220	7550	7640	6470	4090	3740	-0.148	0.632	-0.0615	1	-0.0327	0.805	-0.644	6.21e-15	-0.735	4.52e-19	chr1	179025803	179076567	protein_coding
SOX13	ENSG00000143842.15	5.06e-19	0	0	1	1	0	1590	2170	1270	1230	991	1180	2220	1410	2410	1730	1250	0.0317	0.971	0.152	1	0.974	5.06e-19	0.803	2.53e-13	0.0803	0.615	chr1	204073114	204127743	protein_coding
CROT	ENSG00000005469.11	5.21e-19	0	0	-1	-1	-1	330	261	451	379	443	360	271	414	229	234	255	0.0513	0.959	-0.125	1	-0.731	5.05e-10	-0.92	5.21e-19	-0.497	2.19e-06	chr7	87345680	87399795	protein_coding
MAP2K3	ENSG00000034152.19	5.83e-19	0	0	0	1	0	5410	7050	4710	5290	3880	4870	6620	4710	5420	6530	5040	-0.0905	0.872	-0.000243	1	0.0362	0.789	0.753	5.83e-19	0.0506	0.695	chr17	21284671	21315232	protein_coding
OAF	ENSG00000184232.9	5.97e-19	0	0	1	1	1	759	708	664	715	552	665	678	701	875	1020	1020	-0.0621	0.939	0.0817	1	0.291	0.0116	0.884	5.97e-19	0.622	6.56e-10	chr11	120211031	120230334	protein_coding
LHPP	ENSG00000107902.14	6.05e-19	0	0	-1	-1	-1	399	422	466	459	393	508	410	481	370	223	253	-0.0405	0.967	0.0449	1	-0.311	0.0229	-0.821	1.22e-11	-1.01	6.05e-19	chr10	124461822	124617888	protein_coding
ICAM2	ENSG00000108622.11	6.1e-19	0	0	0	1	1	92.4	63.6	66.5	56.5	59.9	78.2	65	69.2	71.5	187	207	0.0401	0.983	0.0591	1	0.332	0.239	1.65	6.1e-19	1.4	6.69e-15	chr17	64002593	64020634	protein_coding
WASHC2C	ENSG00000172661.18	6.29e-19	0	0	0	-1	-1	1830	1910	1890	1940	2020	2250	1920	1900	1820	1120	1580	0.00831	0.991	0.00739	1	-0.0873	0.517	-0.846	6.29e-19	-0.512	1.48e-07	chr10	45727199	45792961	protein_coding
STAMBPL1	ENSG00000138134.12	6.4e-19	0	0	1	1	0	521	510	419	452	459	473	494	431	662	783	531	-0.0392	0.962	0.0413	1	0.548	1.02e-08	0.768	6.4e-19	0.161	0.131	chr10	88879733	88975153	protein_coding
ZNF436	ENSG00000125945.15	6.48e-19	0	0	1	1	1	427	369	429	353	290	422	343	407	561	558	540	-0.103	0.899	-0.0769	1	0.668	3.27e-09	0.942	6.48e-19	0.349	0.00185	chr1	23359447	23369836	protein_coding
NPC1L1	ENSG00000015520.14	6.93e-19	0	0	0	-1	-1	5370	6760	6170	5020	5330	5800	7310	6080	4610	3660	2940	0.114	0.876	-0.0204	1	-0.123	0.414	-0.543	2.12e-06	-0.983	6.93e-19	chr7	44512534	44541315	protein_coding
BPTFP1	ENSG00000263647.1	6.97e-19	0	0	1	-1	-1	181	232	160	154	261	135	300	173	192	117	86.3	0.369	0.143	0.108	1	0.324	0.0419	-1.15	6.97e-19	-0.659	5.1e-06	chr17	64761911	64762710	unprocessed_pseudogene
AKR1B1	ENSG00000085662.14	7.24e-19	0	0	-1	0	-1	1960	1770	1980	2820	1720	2390	1640	1960	1650	1630	2040	-0.113	0.825	-0.0195	1	-0.774	7.24e-19	-0.0763	0.518	-0.226	0.0188	chr7	134442355	134459284	protein_coding
LRRC19	ENSG00000184434.8	7.4e-19	0	0	-1	-1	-1	40.1	26.3	30	47.1	99.2	79.8	31.7	29.2	17.8	13.5	26	0.266	0.913	-0.0377	1	-1.36	0.000313	-2.86	7.4e-19	-1.62	4.36e-09	chr9	26993135	27005672	protein_coding
DPP4	ENSG00000197635.10	7.41e-19	0	0	0	-1	-1	2900	3370	3150	3170	3110	2580	3130	3110	3180	2070	2180	-0.104	0.737	-0.0191	1	0.00713	0.952	-0.589	7.41e-19	-0.245	0.000645	chr2	161992244	162074215	protein_coding
PRMT2	ENSG00000160310.18	7.52e-19	0	0	-1	-1	-1	2360	2270	2330	2530	2560	3100	2140	2270	2160	2120	2100	-0.0833	0.833	-0.0389	1	-0.224	0.00208	-0.269	7.18e-05	-0.563	7.52e-19	chr21	46635594	46665124	protein_coding
TMEM8B	ENSG00000137103.20	7.53e-19	0	0	0	-1	-1	302	351	329	333	349	377	334	328	307	140	174	-0.0695	0.954	-0.00573	1	-0.115	0.585	-1.32	7.53e-19	-1.12	5.49e-15	chr9	35814450	35865518	protein_coding
AL513524.1	ENSG00000286663.1	7.57e-19	0	0	1	1	1	45.5	9.93	8.27	20.5	37.5	22.5	13.2	7.75	90.4	136	109	0.404	0.9	-0.0878	1	2.15	2.68e-14	1.84	1.61e-15	2.28	7.57e-19	chr6	132599971	132602740	lncRNA
ZNF321P	ENSG00000213801.4	7.88e-19	0	0	0	-1	-1	1090	831	864	1140	1840	1190	981	884	1180	1020	981	0.239	0.358	0.0337	1	0.0511	0.742	-0.854	7.88e-19	-0.273	0.0124	chr19	52927134	52942601	transcribed_processed_pseudogene
CDCP1	ENSG00000163814.8	8.11e-19	0	0	1	1	1	7000	8580	5660	5150	5070	5890	8530	5640	7970	9950	7560	-0.00773	0.992	-0.00493	1	0.631	3.71e-08	0.971	8.11e-19	0.36	0.00299	chr3	45082276	45146422	protein_coding
PIK3AP1	ENSG00000155629.15	8.42e-19	0	0	1	1	-1	9800	9330	6960	6900	9690	9840	8870	7450	16200	14700	8130	-0.0725	0.947	0.0983	1	1.23	8.42e-19	0.597	3.91e-05	-0.276	0.0989	chr10	96593314	96720514	protein_coding
AC084125.2	ENSG00000255182.2	8.46e-19	0	0	0	-1	-1	155	150	145	153	265	195	193	144	157	76.8	75.5	0.359	0.64	-0.0219	1	0.0456	0.894	-1.78	8.46e-19	-1.36	1.18e-11	chr8	144495457	144505444	lncRNA
NBPF10	ENSG00000271425.9	8.54e-19	0	0	1	1	0	1300	1240	1060	1150	1300	1270	1350	1080	1720	1460	1320	0.124	0.613	0.0252	1	0.579	8.54e-19	0.165	0.0194	0.0538	0.547	chr1	146064710	146229000	protein_coding
MPP7	ENSG00000150054.18	8.98e-19	0	0	0	-1	-1	415	524	585	407	470	320	456	588	401	204	192	-0.199	0.775	0.00728	1	-0.0211	0.928	-1.21	8.98e-19	-0.74	1.6e-07	chr10	28050992	28334486	protein_coding
NAB2	ENSG00000166886.13	9.25e-19	0	0	-1	-1	-1	1590	1910	1770	2140	1240	1770	1840	1760	1690	816	896	-0.0514	0.956	-0.00756	1	-0.341	0.00622	-0.608	1.67e-07	-0.985	9.25e-19	chr12	57089042	57095476	protein_coding
CBX4	ENSG00000141582.15	9.34e-19	0	0	1	1	1	2140	1630	1740	1770	1960	2100	1730	1950	3270	2510	2730	0.0875	0.903	0.161	1	0.887	9.34e-19	0.359	0.000736	0.379	0.000385	chr17	79833155	79839440	protein_coding
AC005154.2	ENSG00000244480.1	9.5e-19	0	0	0	-1	-1	91.7	62.7	89.6	82.7	158	118	82.6	89	82.4	58	94.4	0.396	0.522	-0.0144	1	0.00059	0.999	-1.44	9.5e-19	-0.312	0.0697	chr7	30523142	30524535	transcribed_processed_pseudogene
VSIG1	ENSG00000101842.13	9.62e-19	0	0	-1	1	0	1540	2270	1900	1570	1170	1090	2060	1910	992	1300	1120	-0.141	0.517	0.00573	1	-0.657	9.62e-19	0.156	0.0539	0.0296	0.794	chrX	108044969	108079184	protein_coding
SLC16A1	ENSG00000155380.11	1e-18	0	0	1	1	1	3220	3280	3500	2580	2650	2830	3030	3230	3440	4250	3400	-0.112	0.798	-0.114	1	0.416	4.37e-07	0.682	1e-18	0.263	0.00192	chr1	112911846	112957013	protein_coding
SERPINI1	ENSG00000163536.12	1.03e-18	0	0	0	0	1	160	148	157	139	135	137	137	161	145	157	286	-0.114	0.916	0.034	1	0.0501	0.83	0.212	0.176	1.06	1.03e-18	chr3	167735242	167825568	protein_coding
CRYZ	ENSG00000116791.14	1.04e-18	0	0	-1	-1	-1	4780	5080	5690	6240	5910	5280	4660	5000	3870	2930	3120	-0.127	0.862	-0.187	1	-0.687	8.55e-09	-1.01	1.04e-18	-0.76	9.27e-11	chr1	74705481	74733408	protein_coding
ACAD10	ENSG00000111271.14	1.08e-18	0	0	-1	-1	-1	1350	1290	1380	1430	1700	1760	1370	1390	1160	925	1070	0.0833	0.911	0.00555	1	-0.311	0.00626	-0.879	1.08e-18	-0.714	8.99e-13	chr12	111686055	111757107	protein_coding
EEF1A1	ENSG00000156508.18	1.15e-18	0	0	-1	-1	-1	105000	125000	117000	122000	102000	115000	109000	118000	103000	78000	63300	-0.199	0.507	0.0113	1	-0.238	0.0361	-0.385	0.000194	-0.864	1.15e-18	chr6	73515749	73523797	protein_coding
YTHDC1	ENSG00000083896.12	1.19e-18	0	0	1	1	-1	3470	2760	3310	3310	3390	3600	2620	3350	4800	4420	3200	-0.0777	0.836	0.0143	1	0.535	1.19e-18	0.38	3.43e-10	-0.172	0.0104	chr4	68310386	68350089	protein_coding
PLEKHB2	ENSG00000115762.16	1.2e-18	0	0	-1	-1	-1	8530	9790	10200	8950	9150	9530	9080	9410	7190	6540	5440	-0.108	0.843	-0.116	1	-0.317	0.00169	-0.484	2.72e-07	-0.809	1.2e-18	chr2	131104846	131353709	protein_coding
RNPS1	ENSG00000205937.12	1.2e-18	0	0	0	1	1	10500	11300	9620	10600	8290	9020	11200	9770	11600	12900	10900	-0.0157	0.978	0.0217	1	0.122	0.183	0.639	1.2e-18	0.266	0.00074	chr16	2253115	2268397	protein_coding
TAAR3P	ENSG00000179073.6	1.21e-18	0	0	1	1	1	71.1	27.4	21	37.3	68.4	60.2	29.5	24	139	149	155	0.107	0.967	0.189	1	1.9	1.21e-18	1.12	1.73e-09	1.35	5.69e-13	chr6	132608224	132609302	transcribed_unprocessed_pseudogene
LINC00326	ENSG00000231023.7	1.27e-18	0	0	0	1	1	133	116	50.8	97.5	70.3	97.3	96.4	46.7	108	292	352	-0.254	0.883	-0.123	1	0.14	0.712	2.06	1.27e-18	1.86	8.29e-16	chr6	132954256	133107410	lncRNA
PPOX	ENSG00000143224.18	1.28e-18	0	0	-1	-1	-1	423	365	414	569	503	553	385	410	360	248	418	0.0781	0.931	-0.0133	1	-0.657	6.11e-08	-1.01	1.28e-18	-0.4	0.000611	chr1	161166055	161178013	protein_coding
ZNF440	ENSG00000171295.13	1.28e-18	0	0	0	0	1	661	537	589	625	711	547	611	611	646	691	1050	0.186	0.708	0.0543	1	0.0477	0.787	-0.044	0.789	0.936	1.28e-18	chr19	11814272	11835216	protein_coding
BPNT1	ENSG00000162813.18	1.33e-18	0	0	-1	-1	-1	3180	2910	3200	4110	3460	4210	2510	3040	2670	2570	3180	-0.213	0.123	-0.0726	1	-0.622	1.33e-18	-0.429	1.29e-09	-0.406	8.62e-09	chr1	220057481	220090462	protein_coding
MCM10	ENSG00000065328.16	1.35e-18	0	0	1	1	1	1450	1380	2070	1490	887	789	1290	2070	1800	1520	1210	-0.0993	0.862	0.00288	1	0.275	0.00505	0.772	1.35e-18	0.617	7.8e-12	chr10	13161553	13211104	protein_coding
DCAF11	ENSG00000100897.17	1.38e-18	0	0	-1	-1	-1	2420	2720	2480	2910	2500	3090	2460	2430	2340	1420	1790	-0.145	0.729	-0.0325	1	-0.315	0.00197	-0.811	1.38e-18	-0.785	9.36e-18	chr14	24114194	24125242	protein_coding
AC010733.2	ENSG00000267520.2	1.46e-18	0	0	1	1	1	956	827	800	610	805	543	796	745	1550	1930	948	-0.0553	0.967	-0.104	1	1.35	1.46e-18	1.26	4.68e-17	0.802	4.27e-07	chr2	60925908	60931610	lncRNA
GALNT10	ENSG00000164574.16	1.48e-18	0	0	-1	-1	-1	3680	4250	4740	4180	3300	3750	4010	4430	3520	2690	1970	-0.086	0.911	-0.097	1	-0.247	0.0453	-0.293	0.012	-0.929	1.48e-18	chr5	154190729	154420984	protein_coding
AC025580.2	ENSG00000259354.5	1.63e-18	0	0	1	1	1	61.4	27.9	20.7	34.4	47.1	22.4	30.6	20.8	137	164	109	0.11	0.967	0.0256	1	1.98	3.23e-15	1.79	2.68e-15	2.28	1.63e-18	chr15	45448426	45513767	lncRNA
FAS	ENSG00000026103.22	1.65e-18	0	0	1	1	1	290	191	205	224	224	209	195	217	445	529	466	0.034	0.979	0.0783	1	0.991	4.38e-11	1.24	1.65e-18	1.16	5.65e-16	chr10	88990530	89017059	protein_coding
NIPAL2	ENSG00000104361.10	1.66e-18	0	0	0	-1	-1	600	862	680	598	718	448	862	640	536	358	295	-0.00129	0.998	-0.0878	1	-0.156	0.304	-0.999	1.66e-18	-0.607	4.33e-07	chr8	98189825	98294393	protein_coding
METRNL	ENSG00000176845.13	1.66e-18	0	0	1	1	1	1300	1010	967	1140	852	1360	1030	1140	1590	1860	2030	0.0382	0.971	0.237	1	0.484	0.000599	1.13	1.66e-18	0.576	1.96e-05	chr17	83079608	83095122	protein_coding
HADH	ENSG00000138796.16	1.72e-18	0	0	-1	-1	-1	2110	2230	2270	2630	2480	2180	2230	2070	1870	1630	1500	-0.00372	0.992	-0.135	1	-0.492	1.04e-11	-0.608	1.72e-18	-0.54	1.06e-14	chr4	107989713	108035175	protein_coding
AP1G2	ENSG00000213983.12	1.85e-18	0	0	-1	-1	-1	2960	3120	2510	3340	3330	3330	3380	2620	2810	2310	2890	0.118	0.579	0.0616	1	-0.246	0.000207	-0.529	1.85e-18	-0.204	0.00178	chr14	23559564	23568070	protein_coding
PPIL1	ENSG00000137168.8	1.93e-18	0	0	0	1	1	2750	2540	3040	2690	2150	2480	2260	3050	2450	3300	3500	-0.168	0.375	0.00209	1	-0.137	0.118	0.617	1.93e-18	0.496	3.39e-12	chr6	36854826	36874803	protein_coding
TNFRSF10B	ENSG00000120889.13	1.94e-18	0	0	1	1	1	9520	12100	6860	7410	7980	7580	12200	6770	11900	12400	10000	0.0118	0.986	-0.0196	1	0.689	1.94e-18	0.637	3.4e-16	0.398	1.08e-06	chr8	23020132	23069031	protein_coding
VIL1	ENSG00000127831.11	1.94e-18	0	0	-1	-1	-1	1290	1250	1920	1510	1190	1320	1220	1880	1110	608	897	-0.0424	0.965	-0.0324	1	-0.436	0.000226	-0.965	1.94e-18	-0.552	9.2e-07	chr2	218419120	218453295	protein_coding
MYOM1	ENSG00000101605.12	2.06e-18	0	0	0	-1	-1	2040	2060	2090	1890	2740	2900	2020	2040	1770	1530	1400	-0.0299	0.975	-0.038	1	-0.0998	0.568	-0.84	4.49e-12	-1.05	2.06e-18	chr18	3066806	3220108	protein_coding
ZNF222	ENSG00000159885.14	2.06e-18	0	0	1	1	1	194	140	127	143	137	172	164	143	291	306	316	0.246	0.731	0.173	1	1.03	1.04e-12	1.17	2.06e-18	0.877	3.2e-11	chr19	44025341	44033110	protein_coding
PGF	ENSG00000119630.14	2.11e-18	0	0	0	1	1	93.5	57.3	81.9	85.1	48.7	81.6	67.4	80.5	93.2	164	175	0.223	0.893	-0.0272	1	0.131	0.682	1.77	2.11e-18	1.11	1.08e-08	chr14	74941833	74955626	protein_coding
EME1	ENSG00000154920.14	2.18e-18	0	0	0	1	1	988	848	1050	1130	863	684	919	1110	1190	976	1110	0.115	0.811	0.0703	1	0.0753	0.504	0.177	0.0521	0.695	2.18e-18	chr17	50373219	50381483	protein_coding
SUPV3L1	ENSG00000156502.14	2.29e-18	0	0	1	1	1	1750	1830	1630	1660	1430	1550	1820	1670	1940	2090	1930	-0.00745	0.988	0.0286	1	0.225	0.00153	0.548	2.29e-18	0.319	9.39e-07	chr10	69180233	69209099	protein_coding
RCAN3	ENSG00000117602.12	2.32e-18	0	0	-1	-1	-1	1360	1470	1570	1460	1550	1460	1460	1430	1230	1000	947	-0.0141	0.982	-0.129	1	-0.25	0.00242	-0.635	2.32e-18	-0.624	5.2e-18	chr1	24502350	24541040	protein_coding
C2	ENSG00000166278.15	2.32e-18	0	0	1	1	1	130	65.6	65.3	70.4	98.3	153	72	67.2	124	250	336	0.14	0.929	0.0499	1	0.819	2.78e-05	1.34	2.32e-18	1.14	5.72e-15	chr6	31897784	31945672	protein_coding
PRR15	ENSG00000176532.4	2.32e-18	0	0	1	1	0	3450	2920	2280	3170	2590	3620	2730	2650	5510	4880	4120	-0.0986	0.893	0.218	1	0.797	7.9e-14	0.914	2.32e-18	0.188	0.144	chr7	29563834	29567293	protein_coding
FAM53C	ENSG00000120709.11	2.38e-18	0	0	1	1	1	2710	2690	2550	2330	2120	2170	2630	2470	3310	4050	2730	-0.0314	0.971	-0.045	1	0.502	1.11e-05	0.931	2.38e-18	0.334	0.00499	chr5	138331934	138349729	protein_coding
ARL4C	ENSG00000188042.8	2.4e-18	0	0	-1	-1	-1	4460	7340	4280	3440	5130	4100	6620	4130	2770	4080	2690	-0.149	0.442	-0.0518	1	-0.311	5.01e-05	-0.328	5.35e-06	-0.611	2.4e-18	chr2	234493040	234497081	protein_coding
ITGA9-AS1	ENSG00000235257.9	2.59e-18	0	0	0	-1	-1	102	60.9	134	100	149	144	65.6	138	86.5	55.1	83.2	0.0959	0.955	0.0525	1	-0.213	0.361	-1.46	2.59e-18	-0.788	1.81e-07	chr3	37693654	37861802	lncRNA
ZNF165	ENSG00000197279.4	2.67e-18	0	0	0	1	1	321	232	232	276	313	288	226	232	305	540	566	-0.0375	0.973	-0.00178	1	0.139	0.41	0.79	2.7e-12	0.976	2.67e-18	chr6	28080567	28089563	protein_coding
SLC45A3	ENSG00000158715.6	2.79e-18	0	0	1	1	1	2520	2910	2100	2200	1890	2000	2860	2180	2710	3480	2830	-0.0284	0.973	0.0577	1	0.303	0.00881	0.884	2.79e-18	0.502	2.52e-06	chr1	205657850	205680509	protein_coding
CCND3	ENSG00000112576.12	2.86e-18	0	0	1	1	1	3100	2620	3120	3200	2050	2680	2470	3410	4840	3350	3220	-0.0875	0.875	0.127	1	0.595	6.5e-13	0.71	2.86e-18	0.262	0.00346	chr6	41934932	42050357	protein_coding
CYB5R1	ENSG00000159348.13	2.86e-18	0	0	-1	0	-1	1470	1450	1540	1620	1330	1950	1440	1520	1030	1210	1630	-0.0113	0.986	-0.0198	1	-0.66	2.86e-18	-0.139	0.103	-0.259	0.000582	chr1	202961872	202967275	protein_coding
HNRNPAB	ENSG00000197451.12	2.9e-18	0	0	0	1	0	11600	12900	12400	13000	8610	9880	11900	12700	12500	12300	10400	-0.119	0.528	0.0394	1	-0.0649	0.423	0.516	2.9e-18	0.0781	0.315	chr5	178204532	178211163	protein_coding
CAPN12	ENSG00000182472.9	2.98e-18	1	0	-1	-1	0	629	709	526	666	727	586	933	586	512	366	675	0.396	0.0319	0.153	1	-0.382	0.00286	-0.989	2.98e-18	0.208	0.118	chr19	38730186	38769904	protein_coding
COLCA2	ENSG00000214290.8	3.17e-18	0	0	-1	-1	-1	102	65.7	71.5	147	174	160	75.3	64.2	102	61.1	103	0.197	0.89	-0.156	1	-0.531	0.00678	-1.51	3.17e-18	-0.643	9.08e-05	chr11	111298554	111308735	protein_coding
NFAT5	ENSG00000102908.22	3.25e-18	0	0	1	1	1	6260	7170	5540	3230	6060	3360	8660	5280	8070	9950	5270	0.273	0.625	-0.0698	1	1.32	3.25e-18	0.716	4.49e-06	0.651	5.09e-05	chr16	69565093	69704666	protein_coding
AL392086.2	ENSG00000285988.1	3.27e-18	0	0	0	-1	-1	595	791	769	543	661	479	758	804	589	301	256	-0.0628	0.952	0.0643	1	0.121	0.508	-1.13	3.27e-18	-0.91	7.39e-12	chr10	6737417	6840712	lncRNA
FYB1	ENSG00000082074.18	3.28e-18	0	0	1	1	1	702	662	589	499	565	463	604	569	1090	1010	965	-0.132	0.883	-0.0535	1	1.13	3.28e-18	0.835	7.55e-11	1.06	1.27e-16	chr5	39105251	39274528	protein_coding
PHLDA1	ENSG00000139289.13	3.38e-18	0	0	1	1	0	20400	27600	15300	17100	19900	17200	25900	15200	23800	25000	16700	-0.0918	0.686	-0.0091	1	0.478	3.38e-18	0.329	3.15e-09	-0.0443	0.575	chr12	76025446	76033932	protein_coding
AC018638.4	ENSG00000243302.3	3.42e-18	1	0	1	0	1	364	456	271	182	391	171	662	327	534	385	261	0.537	0.0911	0.275	1	1.55	3.42e-18	-0.0217	0.939	0.61	0.00171	chr7	128651184	128652334	processed_pseudogene
SLC25A6	ENSG00000169100.14	3.48e-18	0	0	-1	-1	-1	6020	6850	6040	7070	5730	7710	6300	6450	5960	4120	3990	-0.12	0.862	0.0955	1	-0.246	0.0556	-0.476	3.11e-05	-0.95	3.48e-18	chrX	1386151	1392113	protein_coding
NAMPT	ENSG00000105835.12	3.48e-18	0	0	1	1	1	10800	11400	8710	7640	8940	7830	10700	8670	12500	17000	14500	-0.0861	0.912	-0.00672	1	0.709	1.38e-10	0.931	3.48e-18	0.886	2.59e-16	chr7	106248297	106286326	protein_coding
GPR39	ENSG00000183840.7	3.54e-18	0	0	0	1	0	1260	1230	1390	1150	880	1170	1150	1440	1290	1540	1320	-0.102	0.872	0.0487	1	0.16	0.178	0.808	3.54e-18	0.18	0.106	chr2	132416804	132646582	protein_coding
HLA-L	ENSG00000243753.5	3.63e-18	0	0	1	1	1	91.2	71.2	64	64.8	61.7	41.1	89.7	63.9	158	170	128	0.321	0.728	0.0098	1	1.29	7.18e-12	1.44	7.06e-17	1.65	3.63e-18	chr6	30259583	30293014	transcribed_unprocessed_pseudogene
GJB3	ENSG00000188910.8	3.63e-18	0	0	0	1	-1	1540	2410	1450	1510	1010	1080	2310	1510	1460	1790	859	-0.0642	0.928	0.0576	1	-0.0423	0.782	0.825	3.63e-18	-0.328	0.00183	chr1	34781213	34786369	protein_coding
APPL2	ENSG00000136044.12	3.67e-18	0	0	-1	-1	-1	1890	2050	2280	1850	2100	2040	1970	2240	1450	1570	1390	-0.0532	0.912	-0.0259	1	-0.355	3.93e-07	-0.421	7.83e-11	-0.552	3.67e-18	chr12	105173296	105236203	protein_coding
CLIP3	ENSG00000105270.15	3.87e-18	0	0	0	-1	-1	137	86.6	116	122	239	193	129	137	118	82.4	151	0.573	0.144	0.239	1	-0.0347	0.914	-1.53	3.87e-18	-0.345	0.0741	chr19	36014659	36033343	protein_coding
E2F7	ENSG00000165891.16	3.95e-18	0	0	1	1	1	1710	2390	1590	1100	1170	643	2780	1590	2020	2560	1280	0.218	0.696	-0.000446	1	0.869	1.74e-10	1.14	3.95e-18	0.997	1.84e-13	chr12	77021247	77065569	protein_coding
ALOXE3	ENSG00000179148.9	3.95e-18	0	0	1	1	1	17.4	8.84	5.03	6.3	5.66	8.12	10.2	9.25	26.2	66.2	28.5	0.192	0.967	0.907	1	2.06	2.02e-05	3.57	3.95e-18	1.76	1.98e-05	chr17	8095899	8119047	protein_coding
ACO2	ENSG00000100412.16	4.22e-18	0	0	-1	-1	-1	7340	7740	8130	8290	6870	8850	7090	8230	6880	5850	5480	-0.126	0.727	0.0178	1	-0.269	0.00228	-0.231	0.00853	-0.692	4.22e-18	chr22	41469116	41528989	protein_coding
SMARCE1	ENSG00000073584.20	4.33e-18	0	0	-1	-1	-1	25800	28800	25600	27200	26600	26600	27200	25800	24800	24200	21200	-0.0841	0.426	0.00918	1	-0.133	0.00145	-0.136	0.000828	-0.329	4.33e-18	chr17	40624961	40648654	protein_coding
SPATA6	ENSG00000132122.12	4.41e-18	0	0	0	-1	-1	264	279	278	295	366	283	256	256	257	174	196	-0.126	0.886	-0.125	1	-0.198	0.22	-1.07	4.41e-18	-0.537	2.22e-05	chr1	48295372	48472208	protein_coding
ANKS4B	ENSG00000175311.7	4.42e-18	0	0	-1	-1	-1	617	546	662	821	730	888	517	612	506	376	518	-0.079	0.928	-0.112	1	-0.694	2.08e-09	-0.958	4.42e-18	-0.775	5.99e-13	chr16	21233698	21253850	protein_coding
FGGY	ENSG00000172456.17	4.48e-18	0	0	-1	-1	-1	334	297	357	374	402	432	268	363	319	269	260	-0.147	0.8	0.0258	1	-0.23	0.0388	-0.582	1.25e-10	-0.737	4.48e-18	chr1	59296637	59810647	protein_coding
LINC00973	ENSG00000240476.1	4.61e-18	0	0	0	1	1	33.1	49.8	19.8	18.7	18.5	13.4	39.8	23.1	23.4	90.2	33.9	-0.321	0.852	0.215	1	0.328	0.488	2.28	4.61e-18	1.38	2.39e-05	chr3	98981057	98983096	lncRNA
ZSWIM6	ENSG00000130449.6	4.64e-18	0	0	1	1	0	1480	1680	1390	994	1590	1060	1780	1330	2000	1850	1090	0.0787	0.928	-0.0658	1	1.01	4.64e-18	0.222	0.0988	0.0433	0.819	chr5	61332257	61546172	protein_coding
SLC2A11	ENSG00000133460.19	4.68e-18	1	0	-1	-1	0	788	594	802	737	1070	928	766	831	603	619	924	0.366	0.0194	0.0498	1	-0.293	0.00736	-0.792	4.68e-18	-0.00138	0.994	chr22	23856702	23886309	protein_coding
LSS	ENSG00000160285.15	4.69e-18	0	0	0	-1	-1	3380	3840	4360	3420	3240	4030	3910	4300	3070	2060	1590	0.0249	0.986	-0.0184	1	-0.157	0.464	-0.656	5.35e-05	-1.34	4.69e-18	chr21	46188140	46228824	protein_coding
KCNJ15	ENSG00000157551.19	4.78e-18	0	0	1	1	-1	1260	1030	969	1230	1380	1200	1010	1010	2040	1720	974	-0.027	0.97	0.0535	1	0.733	4.78e-18	0.313	0.000368	-0.301	0.000971	chr21	38155548	38307357	protein_coding
PPP2R2A	ENSG00000221914.11	5.11e-18	0	0	1	1	0	4100	3490	3810	3860	3470	3780	3390	3870	5740	5640	3930	-0.0409	0.952	0.0209	1	0.573	5.91e-12	0.701	5.11e-18	0.0573	0.634	chr8	26291507	26372680	protein_coding
APOLD1	ENSG00000178878.12	5.17e-18	0	0	1	1	1	2220	2330	1850	2080	2190	1940	2250	1930	2350	2960	2350	-0.0507	0.89	0.0557	1	0.177	0.00278	0.437	5.17e-18	0.281	1.09e-07	chr12	12725916	12829975	protein_coding
MSH5	ENSG00000204410.16	5.25e-18	1	0	0	-1	0	3440	2820	3620	3790	4560	2800	3920	3610	3510	2720	3070	0.475	5.04e-05	-0.00482	1	-0.112	0.332	-0.747	5.25e-18	0.136	0.214	chr6	31739676	31762676	protein_coding
MFSD14C	ENSG00000196312.14	5.29e-18	1	0	0	-1	0	1630	1500	1620	1480	2180	1520	1850	1620	1590	1380	1520	0.302	0.015	-0.00439	1	0.0957	0.364	-0.661	5.29e-18	0.00391	0.978	chr9	96887372	97013708	protein_coding
TNFSF14	ENSG00000125735.10	5.29e-18	0	0	1	1	1	39.2	18.1	6.38	11.8	19.3	20	26.7	8.1	57.9	96.4	127	0.556	0.795	0.313	1	2.28	1.53e-09	2.29	1.79e-13	2.69	5.29e-18	chr19	6661252	6670588	protein_coding
CNIH4	ENSG00000143771.12	5.35e-18	0	0	-1	-1	-1	3010	3090	2870	3490	3400	3820	3010	2810	2470	2550	2640	-0.0341	0.946	-0.031	1	-0.5	1.5e-14	-0.416	5.55e-11	-0.537	5.35e-18	chr1	224356857	224379459	protein_coding
ZSCAN32	ENSG00000140987.20	5.46e-18	0	0	1	1	1	994	1180	917	819	788	765	1120	925	1180	1180	1080	-0.0759	0.871	0.0119	1	0.521	4.21e-13	0.583	5.46e-18	0.49	6.9e-13	chr16	3382080	3401065	protein_coding
SEC14L2	ENSG00000100003.18	5.5e-18	0	0	-1	0	-1	2160	3870	1460	2440	1820	2020	3720	1370	1910	1830	1150	-0.0575	0.933	-0.0948	1	-0.353	0.000532	0.00768	0.961	-0.808	5.5e-18	chr22	30396940	30425303	protein_coding
AFAP1-AS1	ENSG00000272620.2	5.5e-18	0	0	1	1	1	1460	1810	1520	1030	981	1030	1810	1530	1270	1830	1790	-0.0049	0.993	0.014	1	0.303	0.0121	0.897	5.5e-18	0.788	6.49e-14	chr4	7754076	7778928	lncRNA
RBM33	ENSG00000184863.11	5.61e-18	0	0	1	1	0	3680	3170	3600	3000	3850	3130	3410	3640	5280	4490	3250	0.108	0.855	0.0137	1	0.814	5.61e-18	0.223	0.0345	0.0576	0.684	chr7	155644450	155781485	protein_coding
ARL4D	ENSG00000175906.5	5.89e-18	0	0	1	1	1	134	133	84	134	80.3	117	116	97.5	174	206	199	-0.197	0.855	0.217	1	0.371	0.0471	1.35	5.89e-18	0.769	6.23e-07	chr17	43398992	43401137	protein_coding
NR1H4	ENSG00000012504.15	6.35e-18	0	0	-1	-1	-1	205	109	156	277	334	323	112	154	172	151	260	0.0567	0.967	-0.0208	1	-0.68	5.74e-06	-1.14	6.35e-18	-0.315	0.0248	chr12	100473707	100564414	protein_coding
KIAA1217	ENSG00000120549.18	6.38e-18	0	0	1	1	0	4240	5180	3590	3020	3610	3450	5070	3850	6380	4750	3520	-0.0305	0.975	0.102	1	1.08	6.38e-18	0.398	0.00313	0.0265	0.902	chr10	23694745	24547848	protein_coding
INPP1	ENSG00000151689.13	6.45e-18	0	0	1	1	0	2410	2930	1890	2090	2010	2190	2870	2060	2870	3100	2080	-0.0278	0.966	0.123	1	0.456	1.94e-09	0.623	6.45e-18	-0.0742	0.459	chr2	190343569	190371665	protein_coding
IDH1	ENSG00000138413.13	6.51e-18	0	0	-1	-1	-1	9430	9100	8100	11400	11500	11900	8300	7630	9060	7900	9540	-0.134	0.456	-0.0867	1	-0.327	6.3e-07	-0.536	6.51e-18	-0.317	9.82e-07	chr2	208236226	208266074	protein_coding
KCNK1	ENSG00000135750.15	6.53e-18	0	0	-1	1	1	2280	2240	1970	2320	2040	2170	2020	1870	2070	3180	2940	-0.15	0.564	-0.0742	1	-0.168	0.0641	0.64	6.53e-18	0.435	1.26e-08	chr1	233614105	233672514	protein_coding
IFRD1	ENSG00000006652.14	6.84e-18	0	0	1	1	1	1680	1880	1090	1290	1500	1390	1880	1090	1970	2270	2390	-0.00212	0.997	0.00786	1	0.612	1.02e-10	0.601	4.73e-11	0.779	6.84e-18	chr7	112422967	112481017	protein_coding
CEP68	ENSG00000011523.14	6.87e-18	0	0	-1	-1	-1	665	592	834	696	803	830	622	776	548	477	476	0.0726	0.924	-0.105	1	-0.342	0.00172	-0.752	3.45e-15	-0.804	6.87e-18	chr2	65056365	65087004	protein_coding
TJP1	ENSG00000104067.16	6.92e-18	0	0	1	1	0	3960	4660	4180	2860	3210	2630	4690	4090	5750	4820	2700	0.00984	0.992	-0.0287	1	1.01	6.92e-18	0.588	9.62e-07	0.0332	0.867	chr15	29699366	29968865	protein_coding
AC023509.1	ENSG00000257379.1	6.99e-18	0	0	-1	0	-1	8210	8790	8210	9950	7910	9650	8100	8260	7890	7220	6110	-0.119	0.738	0.00764	1	-0.335	4.44e-05	-0.133	0.149	-0.66	6.99e-18	chr12	53441740	53467528	lncRNA
ADORA2B	ENSG00000170425.3	7.03e-18	0	0	-1	1	1	633	1030	572	482	446	432	1030	579	418	755	590	-0.00745	0.991	0.0198	1	-0.206	0.0773	0.755	7.03e-18	0.444	1.52e-06	chr17	15944916	15975746	protein_coding
GPR37	ENSG00000170775.3	7.26e-18	0	0	1	1	0	627	413	644	487	532	602	430	664	950	879	670	0.0575	0.954	0.0445	1	0.965	7.26e-18	0.726	4.21e-11	0.155	0.268	chr7	124743884	124765792	protein_coding
TERF2	ENSG00000132604.11	7.28e-18	0	0	0	1	-1	1960	1990	1900	1880	1650	2150	1880	1880	2000	2240	1990	-0.0829	0.76	-0.0146	1	0.0906	0.177	0.441	7.28e-18	-0.111	0.0616	chr16	69355566	69408571	protein_coding
SLC9B2	ENSG00000164038.16	7.31e-18	0	0	-1	-1	-1	299	287	280	302	371	431	289	269	248	282	236	0.0119	0.989	-0.0609	1	-0.282	0.0352	-0.397	0.000292	-0.867	7.31e-18	chr4	103019867	103085829	protein_coding
SLC35G2	ENSG00000168917.9	7.31e-18	0	0	0	1	1	1470	1470	1120	1320	1310	1280	1530	1150	1480	2260	1730	0.06	0.932	0.0372	1	0.165	0.157	0.784	7.31e-18	0.432	7.22e-06	chr3	136818646	136855888	protein_coding
GLDC	ENSG00000178445.9	7.6e-18	0	0	0	1	1	398	452	548	414	224	236	418	517	427	427	317	-0.112	0.877	-0.0811	1	0.0396	0.821	0.925	7.6e-18	0.43	0.000206	chr9	6532463	6645783	protein_coding
NDRG2	ENSG00000165795.23	7.64e-18	0	0	-1	-1	-1	221	206	264	288	260	273	188	252	183	116	178	-0.126	0.898	-0.0649	1	-0.656	4.91e-06	-1.17	7.64e-18	-0.609	2.12e-06	chr14	21016762	21070872	protein_coding
CA11	ENSG00000063180.9	7.77e-18	0	0	-1	-1	-1	251	261	230	322	290	323	252	216	239	114	264	-0.0553	0.967	-0.0858	1	-0.423	0.0135	-1.34	7.77e-18	-0.288	0.0881	chr19	48637945	48646187	protein_coding
CHAF1B	ENSG00000159259.8	7.91e-18	0	0	1	1	1	917	704	1050	1060	584	711	660	1080	1390	961	971	-0.0936	0.876	0.0346	1	0.382	1.17e-05	0.719	7.91e-18	0.451	1.09e-07	chr21	36385391	36419015	protein_coding
PLD1	ENSG00000075651.16	8.62e-18	0	0	0	-1	-1	2220	2140	2450	2250	2900	2370	2170	2330	2260	1650	1630	0.0238	0.975	-0.0715	1	0.00525	0.977	-0.815	8.62e-18	-0.538	4.23e-08	chr3	171600403	171810950	protein_coding
IDH3A	ENSG00000166411.14	8.97e-18	0	0	1	1	1	2820	2970	2920	2610	2240	2440	2720	2980	3090	3280	2910	-0.124	0.598	0.0275	1	0.243	0.000666	0.553	8.97e-18	0.252	0.000271	chr15	78131497	78171945	protein_coding
STEAP1B	ENSG00000105889.15	9.35e-18	0	0	1	1	1	72.4	63.8	87.9	62.1	38.1	35.5	58.6	82.2	82.7	114	99.3	-0.124	0.939	-0.1	1	0.418	0.068	1.58	9.35e-18	1.48	8.17e-15	chr7	22419443	22727613	protein_coding
TAGLN	ENSG00000149591.17	9.37e-18	0	0	0	-1	-1	314	368	305	275	383	333	385	337	303	289	162	0.0654	0.945	0.14	1	0.138	0.413	-0.409	0.000954	-1.03	9.37e-18	chr11	117199369	117207464	protein_coding
SEPHS2	ENSG00000179918.19	9.72e-18	0	0	-1	-1	-1	6790	6480	7140	7500	6990	8510	5820	6930	5500	5290	7700	-0.156	0.122	-0.0421	1	-0.448	9.72e-18	-0.4	6.91e-15	-0.144	0.0115	chr16	30443630	30445874	protein_coding
HMGA1	ENSG00000137309.20	1.01e-17	0	0	0	1	1	58100	72300	56100	58400	36400	46300	65900	60800	60000	69900	55200	-0.134	0.838	0.115	1	0.0399	0.824	0.941	1.01e-17	0.253	0.0489	chr6	34236872	34246231	protein_coding
PLEK2	ENSG00000100558.9	1.02e-17	0	0	0	1	1	912	1160	836	853	628	800	1080	850	881	1050	982	-0.104	0.843	0.0263	1	0.0435	0.757	0.744	1.02e-17	0.295	0.00155	chr14	67386983	67412167	protein_coding
RCC1	ENSG00000180198.16	1.04e-17	0	0	0	1	0	4120	3640	4060	4730	3230	4070	3450	4000	4780	5090	4130	-0.0776	0.884	-0.0204	1	0.0156	0.907	0.658	1.04e-17	0.0219	0.867	chr1	28505942	28539300	protein_coding
CDK17	ENSG00000059758.8	1.09e-17	0	0	1	1	1	1190	1220	1010	828	1070	822	1220	1030	1830	1780	1040	0.00529	0.995	0.0168	1	1.15	1.09e-17	0.734	5.24e-08	0.34	0.0255	chr12	96278260	96400480	protein_coding
SRRM1	ENSG00000133226.17	1.11e-17	0	0	1	1	1	4780	6200	4610	3920	3670	3050	6060	5130	6060	5260	3830	-0.0352	0.953	0.154	1	0.63	1.11e-17	0.518	1.71e-12	0.328	2.31e-05	chr1	24631715	24673281	protein_coding
ERCC5	ENSG00000134899.21	1.12e-17	0	0	0	-1	-1	1110	1100	1220	1130	1280	1110	1090	1180	1160	818	971	-0.0143	0.983	-0.0446	1	0.0383	0.75	-0.643	1.12e-17	-0.19	0.0241	chr13	102807145	102876001	protein_coding
LTB4R	ENSG00000213903.9	1.12e-17	1	0	0	-1	-1	741	600	604	744	1060	931	840	629	701	586	720	0.484	0.000957	0.0549	1	-0.09	0.539	-0.852	1.12e-17	-0.368	0.000486	chr14	24311449	24318036	protein_coding
MPZL1	ENSG00000197965.12	1.16e-17	0	0	-1	-1	-1	7800	8470	8670	8380	7410	8690	7940	8370	7150	6590	6340	-0.0933	0.664	-0.0497	1	-0.229	7.45e-05	-0.17	0.00343	-0.456	1.16e-17	chr1	167721191	167791919	protein_coding
GSTM4	ENSG00000168765.17	1.18e-17	0	0	-1	-1	-1	479	442	455	584	543	676	455	482	419	310	420	0.046	0.956	0.085	1	-0.484	2.25e-06	-0.81	1.18e-17	-0.686	1e-14	chr1	109656098	109674836	protein_coding
LYAR	ENSG00000145220.14	1.21e-17	0	0	0	1	1	1110	1390	1080	1030	674	821	1220	1230	1180	1300	1160	-0.185	0.694	0.193	1	0.196	0.157	0.945	1.21e-17	0.499	1.79e-05	chr4	4267700	4290154	protein_coding
MTMR11	ENSG00000014914.21	1.21e-17	0	0	1	-1	-1	1160	969	1140	1260	1350	1240	1100	1130	1460	870	1040	0.185	0.342	-0.0144	1	0.209	0.0127	-0.631	1.21e-17	-0.25	0.00152	chr1	149928650	149936879	protein_coding
AC106886.2	ENSG00000260899.1	1.24e-17	0	0	0	1	1	624	516	543	616	540	595	576	557	688	863	742	0.154	0.678	0.0424	1	0.159	0.122	0.679	1.24e-17	0.318	0.000155	chr16	30740666	30751381	lncRNA
AC244197.3	ENSG00000241489.8	1.24e-17	0	0	0	-1	-1	7500	10000	8500	6700	8470	7840	9770	7630	6240	5540	4340	-0.0344	0.967	-0.155	1	-0.101	0.463	-0.614	1.17e-09	-0.852	1.24e-17	chrX	149477103	149540926	protein_coding
CXCL1	ENSG00000163739.5	1.26e-17	0	0	1	1	1	2680	2280	1760	2230	2770	1710	2160	1980	3550	4820	3570	-0.0799	0.932	0.164	1	0.666	2.39e-07	0.799	1.16e-10	1.06	1.26e-17	chr4	73869392	73871308	protein_coding
DBF4B	ENSG00000161692.18	1.27e-17	0	0	1	1	1	1310	966	1190	1500	1080	959	1060	1340	2190	1450	1420	0.126	0.674	0.164	1	0.552	1.02e-16	0.417	6.93e-10	0.57	1.27e-17	chr17	44708607	44752264	protein_coding
ENTR1	ENSG00000165689.17	1.29e-17	0	0	0	1	1	1510	1410	1470	1400	1200	1600	1390	1530	1430	1840	1860	-0.0152	0.981	0.0617	1	0.0266	0.828	0.617	1.29e-17	0.217	0.00607	chr9	136401921	136410614	protein_coding
MAP2K1	ENSG00000169032.9	1.29e-17	0	0	-1	1	1	3940	3980	4040	4190	3350	3640	3720	3870	3660	4840	4120	-0.094	0.778	-0.0596	1	-0.194	0.00633	0.532	1.29e-17	0.177	0.0117	chr15	66386816	66492312	protein_coding
C6orf58	ENSG00000184530.9	1.32e-17	0	0	1	1	1	18.1	5.61	8.41	7.65	8.86	7.37	6.93	5.05	24.9	70.2	36.5	0.298	0.952	-0.76	1	1.7	0.0002	3.01	1.32e-17	2.3	7.16e-09	chr6	127519454	127591820	protein_coding
AC139887.2	ENSG00000249592.6	1.39e-17	0	0	1	0	1	260	184	242	207	271	217	233	250	283	257	458	0.338	0.377	0.0402	1	0.456	0.00277	-0.0758	0.687	1.08	1.39e-17	chr4	760201	781859	lncRNA
DIAPH2-AS1	ENSG00000236256.9	1.4e-17	0	0	1	1	1	46.7	43.7	22.2	27.7	32.1	32.9	41.1	23.7	65.5	116	62.2	-0.0967	0.967	0.0989	1	1.26	2.6e-06	1.87	1.4e-17	0.906	0.000187	chrX	97431285	97642589	lncRNA
ABTB1	ENSG00000114626.18	1.4e-17	0	0	-1	-1	-1	1110	899	993	1520	1370	1820	930	929	834	680	1160	0.0495	0.961	-0.0961	1	-0.861	1.4e-12	-1.01	1.4e-17	-0.656	3.58e-08	chr3	127672934	127680926	protein_coding
FRY	ENSG00000073910.22	1.43e-17	0	0	0	-1	-1	253	284	286	245	333	283	280	270	246	110	195	-0.0271	0.986	-0.083	1	0.00708	0.984	-1.59	1.43e-17	-0.536	0.00661	chr13	31846712	32299125	protein_coding
STMN1	ENSG00000117632.23	1.43e-17	0	0	-1	-1	-1	5030	4680	4990	7550	5610	6280	4310	4880	4410	3560	4010	-0.118	0.82	-0.0326	1	-0.776	1.43e-17	-0.658	4.65e-13	-0.649	1.21e-12	chr1	25884180	25906991	protein_coding
ERICH5	ENSG00000177459.11	1.5e-17	0	0	-1	-1	-1	243	147	213	348	299	413	139	221	243	184	224	-0.0644	0.958	0.0539	1	-0.52	2.17e-05	-0.701	7.28e-10	-0.873	1.5e-17	chr8	98064521	98093610	protein_coding
LRCH3	ENSG00000186001.14	1.52e-17	0	0	1	1	1	1710	1530	1480	1530	1630	1510	1660	1550	2100	2280	1880	0.114	0.602	0.069	1	0.457	2.33e-14	0.481	1.52e-17	0.315	8.31e-08	chr3	197791225	197888436	protein_coding
BMERB1	ENSG00000166780.11	1.53e-17	0	0	-1	-1	-1	203	233	209	207	268	277	205	191	164	143	133	-0.177	0.82	-0.129	1	-0.322	0.0501	-0.906	3.87e-12	-1.06	1.53e-17	chr16	15434474	15625028	protein_coding
CAV1	ENSG00000105974.12	1.61e-17	0	0	-1	-1	-1	2120	1800	3160	2760	2080	1920	1640	2960	1700	1760	1410	-0.132	0.722	-0.0956	1	-0.7	1.61e-17	-0.244	0.00541	-0.442	1.12e-07	chr7	116525000	116561184	protein_coding
PDK4	ENSG00000004799.8	1.66e-17	0	0	0	-1	-1	667	803	439	614	1260	597	753	477	616	658	454	-0.0916	0.912	0.117	1	0.0066	0.976	-0.936	1.66e-17	-0.396	0.0013	chr7	95583498	95596516	protein_coding
PSMD3	ENSG00000108344.15	1.66e-17	0	0	0	1	0	55700	61400	58000	58000	40700	48700	57700	59700	56900	62600	53500	-0.0909	0.833	0.0427	1	-0.0278	0.813	0.619	1.66e-17	0.134	0.132	chr17	39980806	39997959	protein_coding
CLIP1	ENSG00000130779.20	1.72e-17	0	0	1	1	1	5630	5820	4970	3970	5350	4060	5900	5040	7490	8210	5470	0.0211	0.982	0.0209	1	0.915	1.72e-17	0.618	1.28e-08	0.429	0.00018	chr12	122271431	122422632	protein_coding
MPV17L	ENSG00000156968.9	1.77e-17	0	0	-1	0	0	556	657	655	610	477	588	573	640	358	462	545	-0.196	0.374	-0.0345	1	-0.778	1.77e-17	-0.0477	0.69	-0.107	0.284	chr16	15395753	15413271	protein_coding
ETV6	ENSG00000139083.11	1.78e-17	0	0	1	1	1	4100	4340	3050	3420	3750	3980	4480	3060	5400	4620	4910	0.0453	0.939	0.00626	1	0.658	1.78e-17	0.3	0.00021	0.302	0.000223	chr12	11649673	11895377	protein_coding
ANK3	ENSG00000151150.22	1.82e-17	0	0	0	-1	-1	1860	2310	2440	1820	2090	1500	2180	2300	1940	1050	1040	-0.0833	0.925	-0.086	1	0.0932	0.582	-0.996	1.82e-17	-0.538	1.4e-05	chr10	60026297	60733490	protein_coding
PLCG2	ENSG00000197943.10	1.92e-17	0	0	1	1	1	296	199	131	213	292	324	213	145	350	640	448	0.0938	0.939	0.138	1	0.713	3.26e-06	1.13	1.92e-17	0.471	0.00123	chr16	81739096	81962685	protein_coding
KPNA2P3	ENSG00000266820.1	1.95e-17	0	0	0	-1	-1	324	380	266	339	481	293	460	266	316	218	221	0.276	0.503	-0.0026	1	-0.0999	0.621	-1.14	1.95e-17	-0.403	0.00666	chr17	64749917	64758603	transcribed_unprocessed_pseudogene
NPNT	ENSG00000168743.12	2.06e-17	0	0	0	-1	-1	8370	10600	10100	8510	9000	7410	10300	9600	8230	5470	4480	-0.0535	0.932	-0.0674	1	-0.048	0.712	-0.718	2.92e-17	-0.726	2.06e-17	chr4	105894774	106004027	protein_coding
IDI2-AS1	ENSG00000232656.8	2.07e-17	0	0	1	1	1	129	72.5	82.1	82.7	96.6	99.2	84.3	110	202	258	199	0.228	0.871	0.419	1	1.28	3.61e-12	1.41	2.07e-17	1.01	4.92e-09	chr10	1022629	1045425	lncRNA
MSMO1	ENSG00000052802.13	2.13e-17	0	0	-1	-1	-1	6210	7300	6520	7050	7010	6610	6860	6060	5590	5700	3400	-0.0905	0.912	-0.105	1	-0.334	0.00824	-0.3	0.016	-0.957	2.13e-17	chr4	165327666	165343164	protein_coding
CLCN6	ENSG00000011021.23	2.15e-17	1	0	1	-1	-1	916	1110	908	774	1080	892	1330	899	916	659	589	0.266	0.0876	-0.0146	1	0.24	0.0155	-0.717	2.15e-17	-0.6	2.25e-12	chr1	11806095	11848079	protein_coding
SNAPC1	ENSG00000023608.5	2.17e-17	0	0	0	1	1	706	603	580	694	638	586	563	538	760	1090	1010	-0.0963	0.89	-0.109	1	0.13	0.3	0.772	4.03e-17	0.783	2.17e-17	chr14	61762419	61796428	protein_coding
TP53INP1	ENSG00000164938.14	2.21e-17	0	0	-1	-1	-1	240	222	209	237	470	353	219	176	159	165	187	-0.0125	0.992	-0.252	1	-0.564	0.00837	-1.51	2.21e-17	-0.922	4.41e-07	chr8	94925971	94949378	protein_coding
RHOU	ENSG00000116574.6	2.27e-17	0	0	-1	-1	-1	836	558	1240	846	1030	951	539	1190	712	618	674	-0.0484	0.951	-0.054	1	-0.249	0.016	-0.738	2.27e-17	-0.498	1.56e-08	chr1	228735478	228746664	protein_coding
ITGB5	ENSG00000082781.12	2.29e-17	0	0	-1	0	-1	11200	13800	11000	12800	9980	12800	12800	10800	11000	9520	7510	-0.112	0.833	-0.0321	1	-0.218	0.0398	-0.0685	0.591	-0.774	2.29e-17	chr3	124761947	124901418	protein_coding
TM7SF2	ENSG00000149809.16	2.37e-17	0	0	-1	-1	-1	1360	1380	1680	1700	1440	1760	1390	1630	1050	677	888	0.0063	0.993	-0.0366	1	-0.692	2.49e-07	-1.09	2.37e-17	-0.984	1.25e-14	chr11	65111844	65116408	protein_coding
PLAGL2	ENSG00000126003.7	2.38e-17	0	0	1	1	1	2710	2950	2680	2320	1890	2290	3160	2700	3210	3180	2730	0.1	0.86	0.00894	1	0.471	4.65e-07	0.75	2.38e-17	0.254	0.0104	chr20	32192503	32207743	protein_coding
MST1	ENSG00000173531.15	2.41e-17	0	0	0	-1	-1	167	129	154	162	244	233	170	170	131	97	184	0.409	0.316	0.142	1	-0.303	0.135	-1.32	2.41e-17	-0.339	0.0392	chr3	49683946	49689501	protein_coding
GNG4	ENSG00000168243.11	2.44e-17	0	0	-1	0	-1	1850	2250	2130	2190	1590	1690	2050	2110	1830	1530	1140	-0.136	0.524	-0.0193	1	-0.261	0.00039	-0.06	0.514	-0.571	2.44e-17	chr1	235547684	235650754	protein_coding
SAA1	ENSG00000173432.12	2.47e-17	0	0	1	1	1	110	75	47	63.7	49.1	90.4	67	48.5	101	191	370	-0.169	0.938	0.0652	1	0.673	0.028	1.96	1.23e-14	2.04	2.47e-17	chr11	18266259	18269977	protein_coding
RIOK1	ENSG00000124784.9	2.58e-17	0	0	1	1	1	699	933	705	589	496	526	846	728	761	787	621	-0.142	0.644	0.0455	1	0.368	2.65e-05	0.666	2.58e-17	0.24	0.00595	chr6	7389792	7418037	protein_coding
ANXA2R	ENSG00000177721.4	2.61e-17	0	0	-1	-1	-1	380	542	351	541	354	415	488	358	404	158	192	-0.15	0.851	0.0291	1	-0.425	0.00321	-1.16	4.65e-17	-1.11	2.61e-17	chr5	43039080	43043170	protein_coding
IFFO2	ENSG00000169991.11	2.64e-17	0	0	1	1	0	585	861	435	370	344	468	912	416	556	943	543	0.0827	0.953	-0.0617	1	0.59	0.00245	1.45	2.64e-17	0.215	0.345	chr1	18904279	18956676	protein_coding
CRYL1	ENSG00000165475.15	2.67e-17	0	0	-1	-1	-1	484	444	497	555	575	683	422	487	448	335	390	-0.0689	0.932	-0.0278	1	-0.311	0.00708	-0.778	9.8e-15	-0.809	2.67e-17	chr13	20403665	20525873	protein_coding
LINC01133	ENSG00000224259.7	2.67e-17	0	0	-1	-1	-1	93.2	48.6	37.3	109	127	297	40.1	34	66.8	67.6	104	-0.249	0.89	-0.121	1	-0.713	0.00324	-0.917	1.06e-05	-1.51	2.67e-17	chr1	159958034	159984750	lncRNA
TBX18	ENSG00000112837.17	2.69e-17	0	0	0	-1	-1	2110	2990	2160	1900	2620	1820	3120	2010	1750	1490	1280	0.0596	0.934	-0.104	1	-0.12	0.355	-0.811	2.69e-17	-0.51	3.7e-07	chr6	84687350	84764598	protein_coding
PDCL3	ENSG00000115539.14	2.7e-17	0	0	0	1	1	1090	1010	1050	1100	868	985	915	1100	1080	1610	1160	-0.145	0.82	0.0754	1	-0.0286	0.874	0.896	2.7e-17	0.232	0.0643	chr2	100562992	100576739	protein_coding
HEATR9	ENSG00000270379.6	2.73e-17	0	0	1	1	1	22.6	0	0	0	0.635	0.32	0.807	0.364	8.56	142	73.8	1.65	0.883	1.19	1	5.76	3.36e-05	7.62	2.73e-17	7.95	6.01e-10	chr17	35854945	35868891	protein_coding
TINAGL1	ENSG00000142910.16	2.73e-17	0	0	0	1	1	19800	24000	13500	18000	17200	19500	23400	14200	17800	27500	22400	-0.0321	0.962	0.0673	1	-0.0186	0.891	0.671	2.73e-17	0.196	0.0331	chr1	31576484	31587686	protein_coding
AC093010.3	ENSG00000259976.3	2.8e-17	0	0	1	1	1	1700	1750	1510	980	1520	1020	1760	1430	2590	3090	1310	0.013	0.992	-0.0743	1	1.4	2.8e-17	1.03	5.98e-10	0.364	0.0612	chr3	114314500	114329714	lncRNA
CLCN2	ENSG00000114859.16	2.9e-17	0	0	1	1	1	1430	1490	1490	1220	884	1120	1630	1500	1510	1590	1820	0.123	0.838	0.0115	1	0.301	0.00837	0.849	2.9e-17	0.698	5.24e-12	chr3	184346184	184361650	protein_coding
BAAT	ENSG00000136881.11	2.91e-17	0	0	0	-1	-1	1420	714	1540	1600	2010	1930	677	1450	1640	1550	1110	-0.0749	0.925	-0.0927	1	0.0355	0.819	-0.379	0.000135	-0.799	2.91e-17	chr9	101360416	101383519	protein_coding
LYST	ENSG00000143669.14	2.98e-17	0	0	1	1	1	922	938	977	468	743	478	1040	886	1000	1860	823	0.151	0.89	-0.141	1	1.1	2.97e-11	1.32	2.98e-17	0.78	3.25e-06	chr1	235661040	235883640	protein_coding
C15orf48	ENSG00000166920.12	2.99e-17	0	0	0	1	1	468	363	191	421	309	330	346	213	444	986	1080	-0.0724	0.967	0.152	1	0.0768	0.818	1.68	9.69e-17	1.71	2.99e-17	chr15	45430528	45448761	protein_coding
KSR1	ENSG00000141068.14	3e-17	0	0	1	1	1	252	154	191	184	188	183	205	204	434	478	303	0.409	0.392	0.0971	1	1.24	1.41e-13	1.35	3e-17	0.729	2.19e-05	chr17	27456469	27626438	protein_coding
CAPZB	ENSG00000077549.18	3.01e-17	0	0	-1	0	-1	6080	6400	6200	7610	5620	7480	5770	6220	5520	5150	4810	-0.147	0.57	0.00556	1	-0.463	3.71e-09	-0.126	0.169	-0.639	3.01e-17	chr1	19338774	19485539	protein_coding
CXCL3	ENSG00000163734.4	3.04e-17	0	0	1	1	1	1770	1140	1140	1340	2420	1430	1110	1290	2660	3050	2120	-0.0338	0.973	0.183	1	0.991	3.04e-17	0.336	0.00774	0.569	2.81e-06	chr4	74036588	74038807	protein_coding
MIS12	ENSG00000167842.16	3.62e-17	0	0	0	1	1	635	456	553	564	652	601	459	540	614	919	996	0.0122	0.988	-0.0356	1	0.122	0.323	0.495	1.93e-08	0.725	3.62e-17	chr17	5486284	5490814	protein_coding
PSME3	ENSG00000131467.11	3.64e-17	0	0	0	1	0	10600	12400	11900	10300	8320	9240	11600	11800	9970	11600	9070	-0.102	0.64	-0.014	1	-0.0481	0.56	0.482	3.64e-17	-0.0266	0.769	chr17	42824384	42843760	protein_coding
GSDMC	ENSG00000147697.9	3.68e-17	0	0	1	1	1	62.6	30.3	43.2	45.6	50.6	40.3	37.8	41.3	73.6	161	103	0.334	0.851	-0.0737	1	0.678	0.00905	1.66	3.68e-17	1.33	4.75e-10	chr8	129748195	129786624	protein_coding
PRDM8	ENSG00000152784.16	3.89e-17	0	0	1	1	1	201	237	129	112	169	153	272	142	287	271	236	0.188	0.841	0.133	1	1.37	3.89e-17	0.68	1.29e-05	0.624	0.000101	chr4	80183878	80204329	protein_coding
ZSCAN20	ENSG00000121903.14	3.97e-17	0	0	1	1	1	314	321	276	256	275	254	371	269	499	322	300	0.206	0.652	-0.0419	1	0.959	3.97e-17	0.233	0.071	0.238	0.0688	chr1	33472644	33496507	protein_coding
AC021016.2	ENSG00000261338.2	4.02e-17	0	0	-1	-1	-1	140	140	130	191	160	205	141	137	117	87.3	91.9	0.0206	0.987	0.0813	1	-0.71	1.15e-05	-0.87	9.49e-09	-1.15	4.02e-17	chr2	218255318	218257366	lncRNA
AC018398.1	ENSG00000288076.1	4.12e-17	0	0	1	1	1	25.9	1.28	0.32	0.857	0.635	0	1.28	1.12	35	153	65.4	-0.195	0.986	1.7	1	5.36	3.11e-08	7.74	4.12e-17	8.74	1.29e-11	chr8	6572570	6576219	lncRNA
BEAN1	ENSG00000166546.14	4.17e-17	0	0	0	-1	-1	76.8	138	65	68.5	72	61.8	139	79.7	88.7	38.8	15.7	0.0112	0.992	0.289	1	0.38	0.101	-0.887	2.87e-05	-1.98	4.17e-17	chr16	66427294	66493529	protein_coding
GCH1	ENSG00000131979.19	4.26e-17	0	0	1	1	1	406	393	366	326	352	292	373	333	471	566	585	-0.0736	0.939	-0.14	1	0.53	6.99e-05	0.68	1.79e-08	1	4.26e-17	chr14	54842007	54902826	protein_coding
ALCAM	ENSG00000170017.12	4.29e-17	0	0	-1	-1	-1	14100	19000	15000	13900	17900	14400	17500	13700	10700	10100	8390	-0.117	0.843	-0.128	1	-0.377	0.000438	-0.828	4.29e-17	-0.784	3.51e-15	chr3	105366908	105576900	protein_coding
PPIF	ENSG00000108179.14	4.3e-17	0	0	-1	1	1	3510	3250	3830	3830	2480	3550	3070	3740	3340	4000	3990	-0.0837	0.883	-0.0344	1	-0.2	0.0369	0.688	4.3e-17	0.17	0.0793	chr10	79347468	79355334	protein_coding
ATF7IP2	ENSG00000166669.13	4.59e-17	0	0	1	0	1	560	422	392	514	629	442	470	428	655	737	910	0.154	0.852	0.125	1	0.348	0.0166	0.23	0.114	1.04	4.59e-17	chr16	10326433	10483638	protein_coding
PRR15L	ENSG00000167183.3	5e-17	0	0	-1	-1	0	1180	559	1310	1840	1320	1560	520	1270	1250	750	1420	-0.101	0.89	-0.0474	1	-0.551	3.39e-08	-0.812	5e-17	-0.137	0.255	chr17	47951966	47957883	protein_coding
ZNF75D	ENSG00000186376.15	5.43e-17	0	0	0	0	1	593	509	523	492	639	572	545	517	548	616	969	0.0958	0.89	-0.0164	1	0.154	0.22	-0.0514	0.703	0.757	5.43e-17	chrX	135248919	135344109	protein_coding
SLC6A14	ENSG00000268104.3	5.43e-17	0	0	0	1	1	2530	3640	2500	1590	2060	1450	3530	2290	1510	3910	2840	-0.0414	0.967	-0.126	1	-0.0709	0.691	0.923	9.55e-16	0.973	5.43e-17	chrX	116436605	116461458	protein_coding
IFI27	ENSG00000165949.12	5.6e-17	0	0	1	1	1	7490	4230	4240	5850	6450	9890	4350	5220	10200	12400	12100	0.0407	0.967	0.299	0.791	0.798	4.01e-12	0.941	5.6e-17	0.291	0.0237	chr14	94104835	94116698	protein_coding
H2AC7	ENSG00000196866.2	5.66e-17	0	0	1	1	1	85.9	57	48	59	56	89.3	54.7	51.2	171	146	127	-0.0666	0.971	0.091	1	1.53	5.66e-17	1.38	2.82e-15	0.501	0.00556	chr6	26198850	26199243	protein_coding
SLC29A1	ENSG00000112759.19	5.8e-17	0	0	0	1	1	3940	3560	4880	4270	2780	3330	3540	4980	4010	4200	3870	-0.00866	0.988	0.0298	1	-0.0918	0.331	0.595	5.8e-17	0.215	0.00652	chr6	44219552	44234142	protein_coding
RAB12	ENSG00000206418.4	5.8e-17	0	0	1	1	1	2500	2480	2170	2270	2220	2410	2400	2220	2750	3070	3030	-0.0445	0.916	0.0298	1	0.276	5.59e-06	0.465	5.8e-17	0.333	4.19e-09	chr18	8609436	8639382	protein_coding
TMEM159	ENSG00000011638.10	5.87e-17	0	0	-1	0	-1	1580	1160	1620	2160	1550	2100	1080	1540	1460	1440	1750	-0.101	0.804	-0.0775	1	-0.567	5.87e-17	-0.11	0.167	-0.267	8.03e-05	chr16	21158376	21180616	protein_coding
CAPN13	ENSG00000162949.16	5.9e-17	0	0	0	-1	-1	210	318	226	194	258	177	356	199	178	110	88.6	0.162	0.843	-0.178	1	-0.131	0.539	-1.23	5.9e-17	-1	2.65e-11	chr2	30722770	30820542	protein_coding
APLP1	ENSG00000105290.12	5.97e-17	0	0	-1	-1	-1	563	693	655	810	454	508	650	687	574	333	268	-0.0933	0.903	0.0707	1	-0.496	1.66e-05	-0.449	0.000135	-0.923	5.97e-17	chr19	35867898	35879791	protein_coding
SYT12	ENSG00000173227.14	5.97e-17	0	0	-1	-1	-1	1380	2500	1240	1580	1220	1260	2640	1150	996	654	513	0.0749	0.951	-0.101	1	-0.669	4.84e-05	-0.894	1.36e-08	-1.29	5.97e-17	chr11	67006777	67050863	protein_coding
FZD5	ENSG00000163251.4	6.24e-17	0	0	1	1	0	3720	3430	3530	2860	3300	3360	3380	3620	6080	4310	3360	-0.0235	0.983	0.0354	1	1.09	6.24e-17	0.386	0.00624	-0.00191	0.994	chr2	207762597	207769906	protein_coding
OSR2	ENSG00000164920.9	6.3e-17	0	0	1	1	1	205	123	165	232	130	209	96.7	192	371	260	270	-0.348	0.429	0.222	1	0.68	7.21e-09	0.992	6.3e-17	0.371	0.00192	chr8	98944402	98952104	protein_coding
SH3YL1	ENSG00000035115.22	6.31e-17	0	0	-1	-1	-1	3340	3760	3380	3600	4150	3710	3680	3200	2890	2460	2600	-0.0292	0.969	-0.0818	1	-0.318	0.00157	-0.757	6.31e-17	-0.515	3.56e-08	chr2	217729	266398	protein_coding
RPL13AP20	ENSG00000234498.3	6.71e-17	0	0	1	1	1	138	64.4	72	113	110	127	88.1	75.5	221	286	222	0.459	0.461	0.0649	1	0.964	1.42e-07	1.39	6.71e-17	0.817	2.26e-06	chr12	12875498	12876107	processed_pseudogene
EN1	ENSG00000163064.7	6.79e-17	0	0	0	-1	-1	228	451	225	183	154	234	405	247	154	117	106	-0.154	0.837	0.129	1	-0.245	0.191	-0.385	0.0177	-1.14	6.79e-17	chr2	118842170	118847648	protein_coding
KHDRBS3	ENSG00000131773.14	6.9e-17	0	0	0	1	-1	1250	1320	1210	1190	1010	1360	1190	1290	1210	1580	1120	-0.144	0.64	0.0867	1	0.0178	0.897	0.647	6.9e-17	-0.278	0.000857	chr8	135457455	135656722	protein_coding
PARN	ENSG00000140694.17	7.1e-17	0	0	-1	0	-1	3270	3060	3260	3550	3430	4360	2780	3230	2960	3220	2880	-0.138	0.598	-0.0146	1	-0.264	0.000911	-0.0931	0.307	-0.597	7.1e-17	chr16	14435699	14632728	protein_coding
CCNL1	ENSG00000163660.11	7.25e-17	0	0	1	0	1	11400	12600	7410	6830	14600	6220	13800	7900	17000	17500	10000	0.13	0.908	0.0915	1	1.31	7.25e-17	0.265	0.158	0.692	3.14e-05	chr3	157146507	157160760	protein_coding
STK17A	ENSG00000164543.7	7.29e-17	0	0	0	1	0	1810	2220	1660	1700	1520	1670	2010	1660	1830	2210	1600	-0.141	0.454	0.00196	1	0.109	0.193	0.536	7.29e-17	-0.0669	0.449	chr7	43582757	43650713	protein_coding
MAP4K4	ENSG00000071054.16	7.42e-17	0	0	1	1	0	12100	15600	9650	9690	9310	9720	14800	9850	14500	17200	10300	-0.0821	0.916	0.0301	1	0.584	1.65e-07	0.89	7.42e-17	0.0804	0.607	chr2	101696849	101894689	protein_coding
HIRA	ENSG00000100084.14	7.69e-17	0	0	1	1	1	3280	2880	2930	2680	2200	3000	2680	3050	4990	4270	4080	-0.105	0.894	0.0573	1	0.896	1.67e-14	0.959	7.69e-17	0.443	0.000349	chr22	19330697	19447450	protein_coding
NFKBIB	ENSG00000104825.17	7.69e-17	0	0	0	1	1	2360	2030	2090	2390	1500	2540	1880	2200	2710	3030	3220	-0.111	0.896	0.0766	1	0.18	0.25	1.02	7.69e-17	0.347	0.0109	chr19	38899699	38908893	protein_coding
PELI1	ENSG00000197329.12	7.69e-17	0	0	1	1	1	1640	1540	1210	1220	1580	1160	1580	1240	2210	2930	1710	0.0367	0.967	0.036	1	0.856	8.61e-15	0.892	7.69e-17	0.553	1.01e-06	chr2	64092651	64144420	protein_coding
BIVM-ERCC5	ENSG00000270181.3	7.83e-17	0	0	0	-1	-1	1080	1070	1190	1120	1250	1110	1050	1160	1130	807	959	-0.0263	0.967	-0.0369	1	0.0214	0.868	-0.633	7.83e-17	-0.203	0.0157	chr13	102799109	102875994	protein_coding
AL049839.2	ENSG00000273259.3	8.18e-17	0	0	0	1	1	28100	38300	24100	24800	19500	26200	35100	25200	24600	32700	30400	-0.125	0.805	0.0665	1	-0.00886	0.955	0.748	8.18e-17	0.213	0.0411	chr14	94592057	94624646	protein_coding
ZNF69	ENSG00000198429.10	8.2e-17	0	0	0	-1	0	166	133	181	161	281	170	149	165	154	123	140	0.158	0.887	-0.144	1	-0.0721	0.768	-1.19	8.2e-17	-0.268	0.117	chr19	11887781	11914329	protein_coding
CCNG2	ENSG00000138764.15	8.56e-17	0	0	-1	-1	-1	934	647	936	1360	1390	1130	613	805	871	760	833	-0.0801	0.925	-0.22	1	-0.642	5.06e-09	-0.867	8.56e-17	-0.442	5.72e-05	chr4	77157206	77433388	protein_coding
CFTR	ENSG00000001626.16	8.72e-17	0	0	0	-1	-1	15600	25500	15400	12600	19000	14600	24600	14400	11500	10400	8260	-0.052	0.951	-0.0883	1	-0.129	0.356	-0.87	8.72e-17	-0.819	9.8e-15	chr7	117287119	117715971	protein_coding
VCAM1	ENSG00000162692.12	9.2e-17	0	0	1	1	1	26.9	12.2	10.2	15.6	6.5	10.8	13.9	13.6	66.1	45	75.3	0.184	0.961	0.411	1	2.08	6.55e-10	2.79	7.91e-13	2.81	9.2e-17	chr1	100719741	100739045	protein_coding
ID4	ENSG00000172201.12	9.39e-17	0	0	1	1	1	57.8	43.1	32.2	56.6	28.9	23.9	29.9	44.6	151	97.9	70	-0.522	0.583	0.477	1	1.41	2.09e-12	1.8	9.39e-17	1.53	7.01e-11	chr6	19837369	19842197	protein_coding
NMRAL2P	ENSG00000171658.8	9.53e-17	0	0	1	1	1	137	93.5	79.8	83.7	149	117	119	69.8	138	206	316	0.342	0.686	-0.19	1	0.706	0.000981	0.464	0.0155	1.43	9.53e-17	chr3	185959942	185980872	transcribed_unprocessed_pseudogene
SRP19	ENSG00000153037.15	1.01e-16	0	0	1	1	1	2110	2110	1790	1670	1600	1720	2020	1930	2540	2860	2820	-0.064	0.933	0.111	1	0.607	8.73e-09	0.836	1.01e-16	0.717	2.27e-12	chr5	112861187	112898371	protein_coding
DYRK1A	ENSG00000157540.21	1.03e-16	0	0	1	1	1	2630	2670	2280	1970	2500	2130	2750	2330	3520	3720	2470	0.0429	0.96	0.0342	1	0.837	1.03e-16	0.574	1.37e-08	0.215	0.0688	chr21	37365572	37526358	protein_coding
NCL	ENSG00000115053.16	1.08e-16	0	0	0	1	0	39100	42500	41700	39300	30100	35400	37900	43800	41600	41400	36800	-0.168	0.112	0.0731	1	0.0806	0.253	0.456	1.08e-16	0.0562	0.46	chr2	231453530	231483641	protein_coding
SRGAP3	ENSG00000196220.16	1.11e-16	0	0	0	-1	-1	253	207	245	219	385	383	217	227	182	166	301	0.0731	0.955	-0.111	1	-0.262	0.181	-1.21	1.11e-16	-0.351	0.0253	chr3	8980590	9363053	protein_coding
C3P1	ENSG00000167798.17	1.13e-16	0	0	0	-1	-1	94.1	59.5	48.3	84	195	150	92.8	52.9	98.5	71.9	88.6	0.618	0.135	0.119	1	0.223	0.382	-1.43	1.13e-16	-0.747	1.42e-05	chr19	10037802	10074135	transcribed_unprocessed_pseudogene
AC116366.2	ENSG00000234290.2	1.13e-16	0	0	1	1	1	65.1	51	14.4	23.2	64.5	35.3	65.2	23.7	58	209	106	0.356	0.804	0.737	1	1.32	7.46e-06	1.7	1.13e-16	1.59	8.75e-12	chr5	132468889	132473043	lncRNA
HUNK	ENSG00000142149.9	1.22e-16	0	0	-1	-1	-1	272	192	402	331	318	342	186	374	265	168	138	-0.043	0.975	-0.104	1	-0.322	0.0922	-0.92	1.38e-08	-1.3	1.22e-16	chr21	31873019	32044633	protein_coding
STIM2	ENSG00000109689.16	1.3e-16	0	0	1	1	1	937	983	914	785	774	692	1010	923	1240	1170	876	0.0469	0.939	0.0152	1	0.663	1.3e-16	0.591	2.22e-14	0.337	4.81e-05	chr4	26857600	27025381	protein_coding
ZNF131	ENSG00000172262.11	1.32e-16	0	0	1	1	1	1770	1770	1640	1440	1590	1370	1780	1660	2360	2270	1790	0.00951	0.989	0.0124	1	0.712	1.32e-16	0.508	2.72e-09	0.385	1.58e-05	chr5	43065175	43192021	protein_coding
CDK19	ENSG00000155111.15	1.33e-16	0	0	-1	-1	-1	1530	1820	1590	1600	2060	1620	1720	1450	1320	1040	1100	-0.0866	0.924	-0.127	1	-0.283	0.0438	-0.981	1.33e-16	-0.555	8.53e-06	chr6	110609977	110815958	protein_coding
SETD5	ENSG00000168137.17	1.35e-16	0	0	1	1	1	4630	4560	4460	3550	4120	3530	5200	4440	6150	5690	4620	0.19	0.533	-0.00615	1	0.795	1.35e-16	0.467	1.93e-06	0.389	0.000132	chr3	9397614	9479240	protein_coding
H3C4	ENSG00000197409.7	1.38e-16	0	0	1	1	1	73.1	42	40.1	50.8	49.6	98.6	36.8	36.4	106	139	132	-0.203	0.913	-0.124	1	1.06	3.5e-07	1.49	1.38e-16	0.418	0.0234	chr6	26196839	26197250	protein_coding
ADM	ENSG00000148926.10	1.4e-16	0	0	1	1	1	301	187	171	244	240	316	178	194	434	483	567	-0.0693	0.955	0.175	1	0.835	2.21e-10	1.01	1.4e-16	0.846	2.06e-12	chr11	10305072	10307397	protein_coding
COLCA1	ENSG00000196167.10	1.4e-16	0	0	-1	-1	-1	30.8	13.9	26.4	45.8	74.7	59.6	18	15.6	15.4	12.4	25.8	0.367	0.894	-0.777	1	-1.56	2.15e-05	-2.59	1.4e-16	-1.21	3.79e-06	chr11	111290786	111305498	lncRNA
TRIP13	ENSG00000071539.14	1.43e-16	0	0	-1	1	1	1540	1560	1780	2030	1140	1030	1390	1710	1590	1740	1400	-0.168	0.428	-0.0606	1	-0.356	6.57e-06	0.61	1.43e-16	0.439	9.49e-09	chr5	892883	919357	protein_coding
INPP5B	ENSG00000204084.13	1.45e-16	0	0	-1	-1	0	1140	1020	891	1280	1470	1360	1210	881	1120	937	1230	0.237	0.141	-0.0177	1	-0.199	0.0318	-0.643	1.45e-16	-0.148	0.109	chr1	37860696	37947057	protein_coding
GPBP1	ENSG00000062194.16	1.49e-16	0	0	1	1	1	6230	4460	4920	5390	5470	4850	4230	5040	9750	10600	7610	-0.0745	0.932	0.035	1	0.855	3.26e-13	0.951	1.49e-16	0.651	5.03e-08	chr5	57173947	57264679	protein_coding
PROCA1	ENSG00000167525.13	1.55e-16	0	0	-1	-1	-1	109	48.3	119	150	158	138	74.4	122	112	58.3	110	0.628	0.147	0.0229	1	-0.41	0.0361	-1.43	1.55e-16	-0.306	0.0927	chr17	28703196	28711854	protein_coding
LATS2	ENSG00000150457.9	1.55e-16	0	0	1	1	0	1530	1050	1390	999	1430	1330	1150	1430	2400	2610	1470	0.125	0.911	0.0388	1	1.26	1.55e-16	0.867	1.8e-08	0.153	0.463	chr13	20973035	21061586	protein_coding
AC073957.3	ENSG00000273151.1	1.55e-16	0	0	0	-1	-1	3200	3220	3310	3040	3930	3790	3730	3480	3100	2070	2330	0.212	0.594	0.0707	1	0.0277	0.884	-0.926	1.55e-16	-0.703	8.4e-10	chr7	879789	886547	lncRNA
HOXA10	ENSG00000253293.5	1.56e-16	0	0	0	1	1	640	558	495	672	536	678	518	480	618	889	950	-0.105	0.872	-0.0454	1	-0.122	0.324	0.734	1.56e-16	0.486	6.04e-08	chr7	27170591	27180261	protein_coding
AC140912.1	ENSG00000261227.2	1.63e-16	0	0	1	1	1	13.7	2.32	1.46	0.917	1.96	1.16	3.23	2.37	27.5	64.6	31.2	0.473	0.947	0.813	1	5.01	3.42e-07	4.92	1.63e-16	4.82	1.1e-08	chr16	73232054	73233970	lncRNA
CXXC4	ENSG00000168772.11	1.63e-16	0	0	1	1	0	91.1	46.2	62.3	71.1	91.8	84.8	43.5	59	99.2	247	105	-0.109	0.96	-0.0861	1	0.466	0.0516	1.42	1.63e-16	0.307	0.173	chr4	104468307	104494901	protein_coding
ORAI3	ENSG00000175938.7	1.64e-16	0	0	-1	-1	-1	659	529	557	796	826	1060	549	558	607	472	636	0.0538	0.948	0.00436	1	-0.393	0.000294	-0.808	1.64e-16	-0.734	7.09e-15	chr16	30949067	30956461	protein_coding
AC027290.2	ENSG00000256152.2	1.67e-16	0	0	1	1	0	64.6	53.2	41.2	34.1	68.1	45.9	60.4	44.9	133	117	47.9	0.18	0.927	0.1	1	1.97	1.67e-16	0.792	0.000344	0.0534	0.893	chr12	122865334	122867021	lncRNA
HGD	ENSG00000113924.12	1.67e-16	0	0	-1	-1	-1	520	514	579	593	564	705	539	564	389	307	447	0.0703	0.93	-0.039	1	-0.61	8.04e-08	-0.875	1.67e-16	-0.659	8.96e-11	chr3	120628171	120682269	protein_coding
HDX	ENSG00000165259.14	1.68e-16	0	1	1	1	1	337	235	207	236	321	291	227	304	574	577	393	-0.0427	0.975	0.551	0.0618	1.28	1.68e-16	0.848	2.62e-08	0.426	0.0119	chrX	84317873	84502479	protein_coding
ACKR4P1	ENSG00000225415.2	1.7e-16	0	0	1	1	1	29.3	8.9	8.2	14.6	21.9	31.3	10.5	10.5	82.7	48.9	55.1	0.247	0.949	0.347	1	2.51	1.7e-16	1.15	4.89e-05	0.805	0.00333	chr6	138822746	138823799	processed_pseudogene
AHCY	ENSG00000101444.13	1.76e-16	0	0	-1	0	-1	8370	8690	9770	11200	6940	9900	7920	9640	7820	6410	5390	-0.133	0.832	-0.0203	1	-0.522	2.89e-06	-0.116	0.407	-0.877	1.76e-16	chr20	34280267	34311802	protein_coding
TNFRSF10A	ENSG00000104689.10	1.77e-16	0	0	1	1	0	3020	3710	2470	1880	2340	2630	3670	2580	3740	4110	3090	-0.0158	0.987	0.0628	1	0.992	1.77e-16	0.811	1.29e-11	0.23	0.11	chr8	23190451	23225102	protein_coding
CTNNA1	ENSG00000044115.21	1.8e-16	0	0	-1	-1	-1	37100	46300	38200	40800	34900	40200	42400	37300	35800	30200	24400	-0.129	0.773	-0.0369	1	-0.19	0.0657	-0.206	0.0379	-0.723	1.8e-16	chr5	138610966	138935034	protein_coding
CACNA1D	ENSG00000157388.19	1.85e-16	0	0	0	-1	-1	1020	1470	1050	732	1240	947	1750	1030	795	633	529	0.248	0.446	-0.0272	1	0.119	0.477	-0.967	1.85e-16	-0.84	1.97e-12	chr3	53328962	53813733	protein_coding
SRM	ENSG00000116649.10	1.91e-16	0	0	0	1	0	2270	2340	2640	2200	1240	2090	2150	2790	2200	2610	2450	-0.118	0.896	0.0826	1	8.99e-05	1	1.08	1.91e-16	0.23	0.151	chr1	11054583	11060020	protein_coding
HS3ST1	ENSG00000002587.10	1.91e-16	0	0	1	1	-1	6640	9110	4520	5750	5860	6200	8760	4720	8710	7350	5480	-0.0572	0.912	0.0641	1	0.6	1.91e-16	0.327	1.3e-05	-0.179	0.0308	chr4	11393149	11429564	protein_coding
RICTOR	ENSG00000164327.13	1.96e-16	0	0	1	1	1	3370	2990	2920	2010	3660	2220	3060	2990	5310	5340	3220	0.0334	0.982	0.033	1	1.4	1.96e-16	0.548	0.00276	0.536	0.00427	chr5	38937919	39074399	protein_coding
SLC25A22	ENSG00000177542.11	1.96e-16	0	0	1	1	1	2270	1990	2250	2310	1450	2180	2020	2420	2840	2640	2620	0.0162	0.986	0.106	1	0.302	0.0115	0.87	1.96e-16	0.266	0.0276	chr11	790474	798281	protein_coding
DCTN5	ENSG00000166847.10	1.97e-16	0	0	-1	-1	-1	7630	9390	8240	7380	8110	8200	9200	7680	6260	6130	5660	-0.031	0.954	-0.102	1	-0.239	0.000826	-0.404	8.45e-10	-0.535	1.97e-16	chr16	23641465	23677472	protein_coding
KANTR	ENSG00000232593.7	2.24e-16	0	0	-1	-1	0	559	452	631	666	847	566	460	601	460	382	525	0.0246	0.984	-0.0737	1	-0.534	0.000618	-1.15	2.24e-16	-0.108	0.591	chrX	53094144	53170914	protein_coding
TFDP1	ENSG00000198176.13	2.27e-16	0	0	-1	1	1	1480	1360	1660	1660	1190	1210	1280	1610	1390	1820	1610	-0.0801	0.881	-0.0436	1	-0.251	0.00338	0.616	2.27e-16	0.408	1.42e-07	chr13	113584720	113641473	protein_coding
AC013394.1	ENSG00000279765.3	2.29e-16	0	0	1	1	1	1240	1440	1020	865	1170	833	1490	1030	1860	1670	1010	0.0451	0.967	0.0167	1	1.11	2.29e-16	0.517	0.000226	0.273	0.0888	chr15	92883412	92949230	protein_coding
SC5D	ENSG00000109929.10	2.3e-16	0	0	0	-1	-1	2990	4010	3670	2950	3390	2710	3710	3470	2550	2030	1400	-0.111	0.886	-0.08	1	-0.207	0.146	-0.74	2.24e-10	-0.952	2.3e-16	chr11	121292680	121313410	protein_coding
ADAM22	ENSG00000008277.14	2.34e-16	0	0	-1	-1	-1	156	153	220	172	214	140	135	209	130	91.2	99	-0.184	0.855	-0.0775	1	-0.406	0.0244	-1.23	2.34e-16	-0.492	0.00223	chr7	87934142	88202889	protein_coding
E2F4	ENSG00000205250.9	2.41e-16	0	0	1	1	1	3550	3900	3330	3220	2440	3150	3960	3530	4120	4060	3770	0.0219	0.975	0.0828	1	0.354	0.000281	0.736	2.41e-16	0.263	0.00871	chr16	67192154	67198918	protein_coding
BAMBI	ENSG00000095739.11	2.47e-16	0	0	1	1	-1	1730	1700	1680	1770	1280	1800	1540	1690	2220	2060	1530	-0.142	0.7	0.0132	1	0.329	0.000289	0.685	2.47e-16	-0.237	0.0109	chr10	28677509	28682932	protein_coding
NHSL2	ENSG00000204131.9	2.64e-16	0	0	1	1	1	19.4	12.6	7.66	7.24	7.25	4.1	12.9	13.8	51.2	55.8	21.3	0.0359	0.992	0.876	1	2.8	1.52e-12	2.96	2.64e-16	2.38	8.99e-07	chrX	71910817	72161750	protein_coding
SPECC1	ENSG00000128487.16	2.65e-16	0	0	0	-1	-1	2270	2700	1680	2520	2590	2580	2560	1780	2520	2120	1680	-0.0765	0.883	0.08	1	0.00249	0.986	-0.29	0.00026	-0.617	2.65e-16	chr17	20009343	20319026	protein_coding
WARS2	ENSG00000116874.11	2.72e-16	0	0	-1	-1	-1	503	533	528	520	546	584	541	535	428	442	371	0.0235	0.974	0.0197	1	-0.279	0.00476	-0.302	0.000516	-0.658	2.72e-16	chr1	119031215	119140671	protein_coding
LTV1	ENSG00000135521.9	2.79e-16	0	0	1	1	1	1010	1260	942	825	765	717	1190	1010	1090	1250	1040	-0.0912	0.876	0.1	1	0.405	2.17e-05	0.71	2.79e-16	0.539	1.67e-09	chr6	143843337	143863812	protein_coding
GAL	ENSG00000069482.7	2.84e-16	0	0	0	1	0	54.8	35.7	79.1	69.5	16.2	36.5	40.5	79	68	75	48.2	0.166	0.939	0.00662	1	-0.0403	0.921	2.2	2.84e-16	0.392	0.185	chr11	68683778	68691175	protein_coding
ST13	ENSG00000100380.14	2.88e-16	0	0	0	-1	-1	15900	16900	16400	17400	15800	17700	15100	16500	16400	13900	13000	-0.164	0.115	0.00971	1	-0.0878	0.198	-0.189	0.00113	-0.445	2.88e-16	chr22	40824534	40856639	protein_coding
KRTAP5-AS1	ENSG00000233930.4	2.91e-16	0	0	1	1	1	75.1	34.9	37	34.9	71.7	57.1	55.9	47	133	171	109	0.683	0.276	0.346	1	1.92	2.91e-16	1.26	5.21e-10	0.941	1.81e-05	chr11	1571352	1599184	lncRNA
CRCP	ENSG00000241258.7	3e-16	0	0	-1	-1	-1	2050	2130	2230	2320	1990	2480	1940	2110	1840	1700	1710	-0.136	0.54	-0.0767	1	-0.335	3.3e-06	-0.224	0.00191	-0.54	3e-16	chr7	66114603	66154568	protein_coding
AJ003147.2	ENSG00000262668.2	3.05e-16	0	0	1	1	1	20.6	5.61	9.12	12.5	10.2	11.4	5.54	8.77	39.7	63.9	39.2	0.013	0.997	-0.0504	1	1.67	5.67e-06	2.66	3.05e-16	1.8	1.21e-07	chr16	3188203	3224779	lncRNA
GSR	ENSG00000104687.14	3.13e-16	0	0	-1	-1	-1	10500	11800	11000	12600	10900	11500	10600	10600	10300	7970	8050	-0.15	0.338	-0.0539	1	-0.286	2.03e-05	-0.454	8.26e-13	-0.517	3.13e-16	chr8	30678065	30727846	protein_coding
MBNL3	ENSG00000076770.14	3.13e-16	0	0	-1	-1	-1	1490	1850	2340	1360	1870	1410	1750	1940	950	740	670	-0.0823	0.949	-0.27	1	-0.514	0.00516	-1.33	3.13e-16	-1.07	1.18e-10	chrX	132369316	132489968	protein_coding
SEC23B	ENSG00000101310.17	3.13e-16	0	0	0	1	1	1460	1480	1620	1270	1120	1300	1380	1560	1370	1760	1770	-0.102	0.833	-0.0535	1	0.104	0.339	0.652	3.13e-16	0.446	4.45e-08	chr20	18507519	18561415	protein_coding
LINC01138	ENSG00000274020.4	3.14e-16	0	0	1	0	1	135	78.8	95.4	106	135	140	102	96.1	247	159	194	0.369	0.519	0.0165	1	1.21	3.14e-16	0.232	0.171	0.473	0.00118	chr1	148290888	148519604	lncRNA
DEPDC7	ENSG00000121690.11	3.15e-16	0	0	0	1	1	74.5	59.2	71.9	70.3	45.5	43.8	65	75	84.2	134	96.5	0.124	0.941	0.0607	1	0.244	0.366	1.54	3.15e-16	1.15	8.87e-09	chr11	33015875	33033582	protein_coding
VPS37A	ENSG00000155975.10	3.26e-16	0	0	1	1	1	2100	2290	2140	1690	1880	1630	2210	2090	2000	2900	2170	-0.0482	0.935	-0.0299	1	0.237	0.00749	0.623	3.26e-16	0.411	2.58e-07	chr8	17246930	17302427	protein_coding
LINC01341	ENSG00000227953.7	3.38e-16	0	0	0	-1	-1	67	42.3	55.1	63.2	136	108	50.6	58.5	64.2	40.2	50.8	0.271	0.876	0.0834	1	0.0403	0.919	-1.76	3.38e-16	-1.08	1.8e-07	chr1	246775879	246792385	lncRNA
CDKL2	ENSG00000138769.11	3.58e-16	0	0	0	-1	-1	168	120	198	181	257	185	126	186	167	117	139	0.0685	0.961	-0.0966	1	-0.123	0.556	-1.13	3.58e-16	-0.412	0.00546	chr4	75576495	75630716	protein_coding
AC133644.3	ENSG00000284879.1	3.98e-16	0	0	0	1	1	476	419	396	486	427	457	432	389	523	684	543	0.0502	0.947	-0.0256	1	0.101	0.411	0.682	3.98e-16	0.25	0.00703	chr2	87455475	87767359	lncRNA
EZH2	ENSG00000106462.11	4.08e-16	0	0	0	1	1	1900	1850	2010	2320	1660	1290	1860	1950	2280	1830	1930	0.00998	0.987	-0.0433	1	-0.0222	0.847	0.144	0.0815	0.583	4.08e-16	chr7	148807382	148884321	protein_coding
AC010619.3	ENSG00000273189.1	4.18e-16	0	0	1	1	1	184	132	125	161	133	168	126	136	271	280	307	-0.0687	0.96	0.136	1	0.76	1.42e-07	1.09	4.18e-16	0.875	1.81e-11	chr19	49474585	49487637	lncRNA
LINC01949	ENSG00000233828.5	4.28e-16	0	0	0	1	1	161	206	62.4	122	165	105	240	60.8	135	284	227	0.215	0.739	-0.0396	1	0.155	0.471	0.781	1.69e-09	1.11	4.28e-16	chr5	87048857	87138397	lncRNA
AMBP	ENSG00000106927.12	4.28e-16	0	0	-1	-1	-1	107	105	89.8	135	150	200	85.8	95.8	63.4	46.4	101	-0.3	0.798	0.0899	1	-1.08	1.83e-06	-1.69	4.28e-16	-0.983	1.13e-07	chr9	114060126	114078328	protein_coding
ACADSB	ENSG00000196177.13	4.31e-16	0	0	-1	-1	-1	513	549	741	533	596	491	525	654	348	324	369	-0.0649	0.939	-0.18	1	-0.611	2.64e-07	-0.877	4.31e-16	-0.413	0.000262	chr10	123008978	123058290	protein_coding
FOXK2	ENSG00000141568.21	4.37e-16	0	0	1	1	0	5910	5870	5850	5020	4720	5840	5600	5940	6650	7290	6330	-0.0677	0.9	0.021	1	0.406	5.82e-07	0.626	4.37e-16	0.118	0.225	chr17	82519712	82644662	protein_coding
COX7A2L	ENSG00000115944.15	4.47e-16	0	0	-1	-1	-1	2740	2580	2440	3470	2960	3810	2300	2310	2270	2540	2760	-0.161	0.448	-0.0758	1	-0.609	4.47e-16	-0.219	0.00617	-0.465	2.93e-10	chr2	42333545	42425088	protein_coding
HBEGF	ENSG00000113070.8	4.47e-16	0	0	1	1	1	790	693	454	536	1140	563	650	516	943	1630	778	-0.0921	0.894	0.188	1	0.814	4.47e-16	0.516	3.65e-08	0.466	3.79e-06	chr5	140332842	140346603	protein_coding
SUCLG2	ENSG00000172340.14	4.64e-16	0	0	-1	-1	-1	2740	3020	3230	3020	3200	2700	2750	3050	2540	2120	1760	-0.135	0.648	-0.0844	1	-0.254	0.00262	-0.594	3.52e-15	-0.615	4.64e-16	chr3	67360459	67654614	protein_coding
ERMP1	ENSG00000099219.14	4.65e-16	0	0	-1	-1	-1	2730	3870	3280	2750	2760	2560	3690	2970	2310	1520	1550	-0.0683	0.931	-0.143	1	-0.25	0.0443	-0.861	4.65e-16	-0.723	1.73e-11	chr9	5765075	5833117	protein_coding
CHD1	ENSG00000153922.10	4.67e-16	0	0	1	1	1	6420	8110	6360	3950	5350	3730	8340	6400	8470	8190	5290	0.0408	0.97	0.00715	1	1.1	4.67e-16	0.616	9.91e-06	0.502	0.000549	chr5	98853984	98928957	protein_coding
DUSP14	ENSG00000276023.5	4.81e-16	0	0	0	1	0	3150	3430	3050	3190	2510	3070	3180	3090	3100	3800	3070	-0.107	0.794	0.0187	1	-0.0396	0.732	0.596	4.81e-16	0.00267	0.984	chr17	37489890	37513501	protein_coding
RBBP8	ENSG00000101773.19	5.05e-16	0	0	1	1	1	2980	2490	2840	2490	2570	2340	2210	2990	4590	4000	3250	-0.17	0.738	0.0722	1	0.885	5.05e-16	0.639	6.04e-09	0.474	3.53e-05	chr18	22798260	23026488	protein_coding
IL7	ENSG00000104432.14	5.09e-16	0	0	1	1	1	79.6	36.3	53.8	60	71.9	70.5	31.5	53	181	123	115	-0.177	0.932	-0.0192	1	1.59	5.09e-16	0.77	7.74e-05	0.698	0.000439	chr8	78675742	78805523	protein_coding
DHRS11	ENSG00000278535.5	5.12e-16	0	0	-1	1	1	1820	1660	2230	2100	1340	1400	1820	2270	1730	1580	2060	0.129	0.638	0.0228	1	-0.277	0.000294	0.239	0.00155	0.562	5.12e-16	chr17	36591878	36600804	protein_coding
PITPNM3	ENSG00000091622.16	5.28e-16	0	0	0	-1	-1	1370	1660	1740	1370	1320	1380	1860	1720	1180	923	573	0.164	0.874	-0.0214	1	-0.213	0.293	-0.512	0.0023	-1.27	5.28e-16	chr17	6451262	6556555	protein_coding
SLC41A1	ENSG00000133065.11	5.49e-16	0	0	1	1	1	2600	3040	2610	2190	1890	2030	2960	2670	2870	3200	2540	-0.0371	0.964	0.0361	1	0.391	0.000126	0.762	5.49e-16	0.322	0.00173	chr1	205789093	205813748	protein_coding
MESD	ENSG00000117899.11	5.49e-16	0	0	0	1	1	3720	3670	3630	3700	3050	3730	3480	3710	3440	4190	4560	-0.0739	0.824	0.0332	1	-0.105	0.137	0.455	5.49e-16	0.289	6.03e-07	chr15	80946288	80989828	protein_coding
CCNK	ENSG00000090061.17	5.53e-16	0	0	1	1	1	3010	3310	2930	2850	2390	2670	3070	3070	3280	3500	3060	-0.112	0.708	0.0681	1	0.206	0.00765	0.55	5.53e-16	0.198	0.00903	chr14	99481168	99535044	protein_coding
TTC3	ENSG00000182670.13	5.59e-16	0	0	0	-1	-1	5900	7910	7440	5220	6760	4690	7850	6940	4560	3720	3870	-0.012	0.988	-0.0998	1	-0.192	0.144	-0.862	5.59e-16	-0.278	0.0222	chr21	37073225	37203112	protein_coding
SCO2	ENSG00000284194.2	5.67e-16	0	0	1	1	1	1630	1110	979	1310	1040	2070	1140	1120	2130	2490	2920	0.0424	0.974	0.195	1	0.705	2.27e-05	1.26	5.67e-16	0.495	0.00386	chr22	50523567	50526461	protein_coding
RAB24	ENSG00000169228.14	5.8e-16	0	0	1	1	1	1810	1320	1240	1770	1490	1960	1310	1300	2380	2670	2620	-0.0111	0.989	0.0708	1	0.429	0.000149	0.843	5.8e-16	0.423	0.000137	chr5	177301197	177303744	protein_coding
TNRC6A	ENSG00000090905.19	5.8e-16	0	0	1	1	1	3780	4120	3960	2900	3500	2690	4500	3920	4860	3990	3380	0.125	0.808	-0.0169	1	0.745	5.8e-16	0.188	0.0741	0.333	0.000754	chr16	24610208	24827632	protein_coding
RDH10	ENSG00000121039.10	5.83e-16	0	0	-1	-1	0	2080	2270	1860	2170	2350	2800	2050	1660	1380	1730	2520	-0.144	0.612	-0.165	1	-0.652	5.83e-16	-0.447	1.26e-08	-0.148	0.105	chr8	73294601	73325281	protein_coding
H2AW	ENSG00000181218.5	5.94e-16	0	0	0	1	1	596	343	348	570	427	627	328	343	500	1090	1390	-0.0626	0.967	-0.0184	1	-0.19	0.415	1.35	5.94e-16	1.14	1.06e-11	chr1	228456978	228457873	protein_coding
AC090192.2	ENSG00000253227.2	6.04e-16	0	0	1	1	1	18.4	10.3	7.32	6.01	10.8	9.62	12.8	8.45	14.7	81.4	22.7	0.263	0.946	0.134	1	1.29	0.0274	2.91	6.04e-16	1.27	0.00381	chr8	124271666	124279580	lncRNA
PPIB	ENSG00000166794.4	6.04e-16	0	0	0	1	1	14400	13700	13800	14600	9750	13800	12600	14700	13400	17100	20300	-0.126	0.832	0.092	1	-0.127	0.341	0.811	6.04e-16	0.56	6.69e-08	chr15	64155811	64163205	protein_coding
ZCCHC8	ENSG00000033030.15	6.04e-16	0	0	1	1	0	1790	1350	1760	1680	1720	1790	1450	1760	2470	2010	1910	0.0991	0.809	0.00548	1	0.556	6.04e-16	0.23	0.0014	0.0891	0.304	chr12	122471598	122501073	protein_coding
SUPT3H	ENSG00000196284.16	6.04e-16	0	0	-1	-1	-1	271	217	297	294	330	394	208	299	245	221	210	-0.0572	0.96	0.00468	1	-0.268	0.0681	-0.582	1.23e-06	-0.908	6.04e-16	chr6	44809316	45377953	protein_coding
RABL2A	ENSG00000144134.18	6.15e-16	0	0	0	-1	-1	402	373	380	408	532	458	428	382	373	306	381	0.193	0.619	0.00279	1	-0.131	0.344	-0.796	6.15e-16	-0.264	0.0132	chr2	113627228	113643396	protein_coding
ADAMTS9-AS2	ENSG00000241684.6	6.17e-16	0	0	0	-1	-1	81.3	104	73.2	72.8	139	84.7	121	63.5	77.9	43.3	33.8	0.208	0.876	-0.21	1	0.116	0.724	-1.68	6.17e-16	-1.33	7.61e-10	chr3	64684908	65053439	lncRNA
AC100810.1	ENSG00000253982.2	6.29e-16	0	0	-1	-1	-1	180	181	205	214	216	236	172	213	128	80.8	153	-0.0789	0.956	0.0611	1	-0.752	6.27e-05	-1.41	6.29e-16	-0.625	0.000214	chr8	1761053	1764508	lncRNA
TRIP10	ENSG00000125733.18	6.32e-16	0	0	0	1	0	4080	4020	3670	4320	2890	4000	3780	3850	4900	5190	4230	-0.0894	0.903	0.0664	1	0.181	0.165	0.846	6.32e-16	0.0809	0.594	chr19	6737924	6751530	protein_coding
NEDD1	ENSG00000139350.11	6.37e-16	0	0	1	1	1	2040	1720	2020	1800	1780	1360	1600	1960	2830	3450	1870	-0.102	0.903	-0.0457	1	0.653	1.26e-07	0.952	6.37e-16	0.46	0.000316	chr12	96907222	96953777	protein_coding
PPA2	ENSG00000138777.20	6.43e-16	0	0	-1	0	-1	1550	1460	1670	2150	1550	1710	1340	1600	1240	1380	1410	-0.12	0.838	-0.0595	1	-0.795	6.43e-16	-0.164	0.156	-0.276	0.00964	chr4	105369076	105474067	protein_coding
STC1	ENSG00000159167.12	6.6e-16	0	0	0	1	1	1330	2540	680	830	1180	780	2370	678	889	2250	1090	-0.1	0.901	-0.00394	1	0.0971	0.577	0.934	6.6e-16	0.483	0.000121	chr8	23841928	23854806	protein_coding
RASGEF1A	ENSG00000198915.11	6.64e-16	0	0	-1	-1	-1	255	357	315	283	268	247	311	308	211	127	124	-0.198	0.722	-0.0349	1	-0.419	0.00426	-1.07	6.64e-16	-1	5.47e-15	chr10	43194534	43266919	protein_coding
IDS	ENSG00000010404.18	6.8e-16	0	0	0	-1	-1	8040	11000	9220	7020	8870	8150	10800	8330	6660	5890	4520	-0.0313	0.97	-0.147	1	-0.075	0.628	-0.591	3.42e-08	-0.852	6.8e-16	chrX	149476987	149521096	protein_coding
HSD17B4	ENSG00000133835.16	6.84e-16	0	0	-1	-1	0	6340	7210	6920	6850	6070	5810	6610	6930	6170	4780	6020	-0.125	0.138	0.00194	1	-0.151	0.00132	-0.343	6.84e-16	0.0499	0.372	chr5	119452472	119637199	protein_coding
ZNF846	ENSG00000196605.7	7.17e-16	0	0	0	-1	0	128	108	129	133	201	142	121	130	115	80.4	117	0.164	0.894	0.0102	1	-0.22	0.332	-1.32	7.17e-16	-0.269	0.154	chr19	9751992	9793180	protein_coding
MSMB	ENSG00000263639.7	7.23e-16	0	0	0	1	1	49.7	16.8	21.7	44.3	39.2	39.7	18	21.7	52	164	80.2	0.0868	0.978	-0.00173	1	0.227	0.585	2.06	7.23e-16	0.99	0.000447	chr10	46033306	46048180	protein_coding
SYNJ2BP	ENSG00000213463.5	7.26e-16	0	0	1	-1	-1	2200	2320	2240	2180	2510	2140	2340	2340	2420	1670	1790	0.00991	0.987	0.0586	1	0.146	0.0975	-0.586	7.26e-16	-0.256	0.00107	chr14	70366498	70417090	protein_coding
ENTPD5	ENSG00000187097.12	7.66e-16	0	0	1	-1	-1	623	686	662	532	798	634	667	664	687	450	449	-0.0436	0.961	0.00311	1	0.371	0.0012	-0.823	7.66e-16	-0.5	2.27e-06	chr14	73958009	74019399	protein_coding
CROCCP3	ENSG00000080947.15	7.71e-16	0	0	0	-1	0	206	156	217	198	314	205	209	225	214	136	183	0.421	0.237	0.0505	1	0.113	0.617	-1.2	7.71e-16	-0.158	0.421	chr1	16467435	16499257	transcribed_unprocessed_pseudogene
PHGDH	ENSG00000092621.12	7.73e-16	0	0	-1	-1	-1	5210	6250	3930	6340	4540	9180	5600	3720	4010	3620	4910	-0.156	0.804	-0.0763	1	-0.661	1.28e-08	-0.325	0.00825	-0.904	7.73e-16	chr1	119648410	119744226	protein_coding
BZW2	ENSG00000136261.15	7.81e-16	0	0	-1	1	0	7180	7310	7870	9140	6170	7110	6490	7810	6370	6820	6720	-0.172	0.207	-0.0114	1	-0.522	7.81e-16	0.143	0.0498	-0.0808	0.335	chr7	16646130	16706523	protein_coding
RN7SL834P	ENSG00000243650.3	7.81e-16	0	1	1	0	1	44.3	39.6	14.2	14.2	71.7	16.4	66.4	34.9	81	73.8	30.5	0.718	0.24	1.27	0.0174	2.52	7.81e-16	0.0426	0.908	0.87	0.00988	chr2	230507100	230507386	misc_RNA
WTAP	ENSG00000146457.16	7.91e-16	0	0	1	1	1	3430	3590	3110	3070	3010	2950	3510	3090	3890	4400	3670	-0.03	0.96	-0.00479	1	0.341	2.58e-06	0.547	7.91e-16	0.314	1.18e-05	chr6	159725584	159756319	protein_coding
NBPF14	ENSG00000270629.6	8.14e-16	0	0	1	1	0	1790	1570	1420	1550	1730	1880	1690	1500	2540	2070	1910	0.105	0.843	0.0743	1	0.709	8.14e-16	0.261	0.00563	0.0186	0.9	chr1	148531384	148679742	protein_coding
FBXO45	ENSG00000174013.8	8.16e-16	0	0	0	1	1	1110	1250	1240	1000	784	894	1190	1110	1060	1290	1240	-0.0653	0.925	-0.156	1	0.0804	0.538	0.723	8.16e-16	0.465	4.95e-07	chr3	196568610	196589059	protein_coding
OGG1	ENSG00000114026.21	8.61e-16	0	0	-1	-1	-1	551	469	678	639	552	638	521	672	522	397	418	0.149	0.678	-0.0113	1	-0.29	0.00126	-0.478	4.29e-09	-0.611	8.61e-16	chr3	9749943	9788219	protein_coding
OGFOD1	ENSG00000087263.17	8.75e-16	0	0	-1	1	1	2500	2470	2760	2410	2050	2560	2310	2710	2190	2760	2780	-0.0942	0.689	-0.0286	1	-0.141	0.0284	0.431	8.75e-16	0.119	0.0531	chr16	56451520	56479104	protein_coding
PGK1	ENSG00000102144.15	8.87e-16	0	0	-1	-1	-1	22400	28600	25200	26900	20700	20400	26300	24300	19900	17500	14600	-0.116	0.563	-0.0492	1	-0.435	9.39e-13	-0.245	0.000103	-0.485	8.87e-16	chrX	77910738	78129295	protein_coding
COQ8A	ENSG00000163050.17	8.9e-16	0	0	-1	-1	-1	1370	1040	1510	1830	1330	1910	1030	1370	1050	1130	1530	-0.0215	0.978	-0.134	1	-0.802	8.9e-16	-0.241	0.0277	-0.322	0.00197	chr1	226897535	226987545	protein_coding
ST6GAL1	ENSG00000073849.15	9.04e-16	0	0	0	-1	-1	1100	1090	1190	1210	1190	1360	1000	1110	1120	915	790	-0.116	0.855	-0.109	1	-0.106	0.434	-0.38	0.000254	-0.786	9.04e-16	chr3	186930501	187078553	protein_coding
TCOF1	ENSG00000070814.21	9.45e-16	0	0	0	1	0	8980	8620	9500	9990	5610	8590	8150	9740	10400	10300	8950	-0.0802	0.921	0.0353	1	0.0564	0.74	0.878	9.45e-16	0.0597	0.722	chr5	150357628	150400308	protein_coding
NEURL1B	ENSG00000214357.9	9.91e-16	0	0	-1	-1	-1	74.8	75.1	80	131	102	67.9	66.9	67.3	88.9	29.7	39.9	-0.179	0.909	-0.251	1	-0.564	0.00915	-1.78	9.91e-16	-0.765	0.000439	chr5	172641262	172691540	protein_coding
EPC2	ENSG00000135999.12	1.04e-15	0	0	1	1	0	1470	1390	1420	1040	1530	1280	1290	1380	1910	2160	1270	-0.1	0.893	-0.0504	1	0.868	1.04e-15	0.497	4.9e-06	-0.0181	0.923	chr2	148644439	148787569	protein_coding
IRF8	ENSG00000140968.11	1.05e-15	0	0	1	0	-1	313	272	322	280	345	436	265	285	352	326	248	-0.0305	0.975	-0.174	1	0.335	0.00689	-0.0746	0.606	-0.811	1.05e-15	chr16	85899161	85922606	protein_coding
IKBKE	ENSG00000263528.8	1.06e-15	0	0	1	1	1	794	672	594	751	567	688	707	626	1050	1070	1220	0.076	0.932	0.077	1	0.483	8.2e-05	0.908	1.06e-15	0.824	3.32e-13	chr1	206470475	206496889	protein_coding
DAB2	ENSG00000153071.15	1.08e-15	0	0	0	-1	-1	685	732	646	695	925	782	752	624	694	548	455	0.0396	0.964	-0.0507	1	0.0011	0.996	-0.754	1.11e-14	-0.784	1.08e-15	chr5	39371674	39462300	protein_coding
DNAH5	ENSG00000039139.9	1.12e-15	0	0	0	-1	-1	565	1030	546	385	679	430	1100	502	428	267	290	0.0951	0.939	-0.123	1	0.154	0.519	-1.34	1.12e-15	-0.57	0.00173	chr5	13690330	13944543	protein_coding
Z83844.3	ENSG00000285304.1	1.13e-15	0	0	1	1	1	1730	1530	1850	1840	1150	1450	1470	1870	2190	2030	1950	-0.0579	0.941	0.021	1	0.245	0.0393	0.818	1.13e-15	0.427	7.73e-05	chr22	37639692	37666932	protein_coding
AK7	ENSG00000140057.9	1.14e-15	0	0	0	-1	0	160	159	188	165	183	161	155	193	177	79.9	141	-0.0404	0.974	0.0313	1	0.105	0.62	-1.21	1.14e-15	-0.19	0.269	chr14	96392127	96489427	protein_coding
SLC16A9	ENSG00000165449.11	1.16e-15	0	0	0	1	1	56.6	47	73.6	45.7	27.2	40.4	35.2	66.6	56.9	102	71.3	-0.399	0.794	-0.139	1	0.298	0.377	1.9	1.16e-15	0.804	0.00112	chr10	59650760	59736002	protein_coding
AC092329.4	ENSG00000284428.1	1.16e-15	0	0	-1	-1	-1	165	116	173	192	264	204	134	169	139	116	141	0.211	0.835	-0.0364	1	-0.46	0.00966	-1.18	1.16e-15	-0.527	0.00055	chr19	23259905	23274251	lncRNA
TFAP2A	ENSG00000137203.13	1.16e-15	0	0	1	1	0	3180	3690	2900	2650	3060	2240	3670	3160	4290	3710	2480	-0.00763	0.991	0.121	1	0.696	1.16e-15	0.277	0.00277	0.148	0.167	chr6	10393185	10419659	protein_coding
RBM6	ENSG00000004534.15	1.19e-15	0	0	1	1	1	2620	2650	2460	2210	2470	2270	2750	2660	3280	2750	2740	0.0523	0.92	0.113	1	0.565	1.19e-15	0.151	0.0568	0.277	0.000164	chr3	49940006	50100045	protein_coding
IRF9	ENSG00000213928.9	1.21e-15	0	1	1	1	0	3110	2280	1610	2580	2830	3930	2400	2400	4310	4360	4420	0.0724	0.913	0.571	8.86e-08	0.74	1.21e-15	0.622	1.17e-11	0.172	0.118	chr14	24161264	24166565	protein_coding
PROM2	ENSG00000155066.16	1.21e-15	0	0	-1	-1	-1	1230	1450	1300	1490	1320	1420	1490	1290	1070	640	786	0.0389	0.97	-0.00199	1	-0.478	0.000785	-1.05	1.21e-15	-0.855	8.74e-11	chr2	95274448	95291308	protein_coding
COL27A1	ENSG00000196739.15	1.25e-15	0	0	0	-1	-1	1470	1350	1430	1370	1940	1740	1690	1400	1400	973	1400	0.319	0.254	-0.0304	1	0.0299	0.887	-0.991	1.25e-15	-0.317	0.024	chr9	114155536	114312511	protein_coding
FMO5	ENSG00000131781.13	1.26e-15	0	0	-1	-1	-1	42.7	41.4	53.9	47.5	75	54.8	42.1	56.2	25.8	11.2	19.1	8.09e-05	1	0.0552	1	-0.873	0.0158	-2.71	1.26e-15	-1.5	3.18e-07	chr1	147175350	147243050	protein_coding
ADGRF1	ENSG00000153292.16	1.31e-15	0	0	-1	-1	0	17200	20800	10900	18400	23000	20100	20800	10200	12500	16300	19300	0.00202	0.997	-0.108	1	-0.561	1.31e-15	-0.495	1.21e-12	-0.0607	0.538	chr6	46997707	47042350	protein_coding
ROGDI	ENSG00000067836.12	1.33e-15	0	0	-1	-1	-1	777	838	829	1000	794	966	781	827	699	392	645	-0.1	0.912	-0.00223	1	-0.516	0.000136	-1.02	1.33e-15	-0.583	5.83e-06	chr16	4796967	4802950	protein_coding
TRPS1	ENSG00000104447.12	1.33e-15	0	0	1	1	0	1130	1030	1140	754	1170	893	1040	1060	1690	1610	900	0.0218	0.986	-0.107	1	1.17	1.33e-15	0.46	0.00298	0.0111	0.967	chr8	115408495	115809673	protein_coding
NSUN2	ENSG00000037474.15	1.34e-15	0	0	1	1	1	5270	6500	5530	4860	3990	4270	6140	5510	5590	5570	4740	-0.0821	0.811	-0.00352	1	0.201	0.00268	0.481	1.34e-15	0.151	0.0278	chr5	6599238	6633291	protein_coding
SENP5	ENSG00000119231.11	1.35e-15	0	0	1	1	1	1950	1930	1820	1620	1700	1590	1950	1760	2000	2670	2420	0.0169	0.981	-0.0511	1	0.306	0.000793	0.651	1.35e-15	0.603	2.74e-13	chr3	196867855	196934714	protein_coding
EPHA4	ENSG00000116106.12	1.35e-15	0	0	1	1	0	140	95.2	126	78	111	111	107	122	202	305	143	0.175	0.91	-0.0384	1	1.37	1.64e-11	1.46	1.35e-15	0.362	0.109	chr2	221418026	221574202	protein_coding
YPEL2	ENSG00000175155.10	1.37e-15	0	0	-1	-1	-1	152	91.2	159	200	237	216	102	135	122	106	155	0.158	0.9	-0.236	1	-0.713	2.03e-05	-1.17	1.37e-15	-0.474	0.00128	chr17	59331654	59401729	protein_coding
AC005288.1	ENSG00000266469.2	1.39e-15	0	0	-1	-1	-1	76.1	74	81	86.6	123	89.3	76.3	93	52.7	38.1	47.5	0.0401	0.983	0.197	1	-0.724	0.00345	-1.68	1.39e-15	-0.924	6.6e-06	chr17	39401792	39406233	lncRNA
PRKCG	ENSG00000126583.11	1.39e-15	1	0	0	1	1	2010	2460	1930	1760	1620	1220	3190	2080	1820	1880	2170	0.374	0.0236	0.109	1	0.0488	0.767	0.21	0.0801	0.83	1.39e-15	chr19	53879189	53907652	protein_coding
BARX2	ENSG00000043039.7	1.39e-15	0	0	0	-1	-1	1960	1980	1780	2240	2140	2540	1830	1870	2120	1620	1540	-0.116	0.829	0.075	1	-0.0769	0.552	-0.406	1.53e-05	-0.718	1.39e-15	chr11	129375847	129452279	protein_coding
BYSL	ENSG00000112578.10	1.39e-15	0	0	0	1	0	2020	2070	1920	1950	1440	2190	1910	1980	2070	2510	2140	-0.118	0.852	0.04	1	0.0821	0.574	0.803	1.39e-15	-0.0272	0.872	chr6	41921498	41933046	protein_coding
RTN3	ENSG00000133318.14	1.42e-15	0	0	-1	-1	-1	8530	8960	9030	10500	8080	9780	8150	8740	7460	6750	7850	-0.137	0.422	-0.0472	1	-0.498	1.42e-15	-0.259	6.03e-05	-0.318	6.1e-07	chr11	63681445	63759891	protein_coding
LMNTD2	ENSG00000185522.9	1.42e-15	0	0	0	-1	-1	216	199	177	225	285	316	212	207	188	125	223	0.0925	0.939	0.226	1	-0.252	0.184	-1.18	1.42e-15	-0.496	0.00073	chr11	554849	560738	protein_coding
ANXA9	ENSG00000143412.10	1.42e-15	0	0	-1	-1	-1	849	789	651	1350	898	1110	792	631	876	514	875	0.00589	0.992	-0.0453	1	-0.623	1.05e-09	-0.803	1.42e-15	-0.345	0.000925	chr1	150982248	150995634	protein_coding
GPR107	ENSG00000148358.19	1.43e-15	0	0	-1	-1	-1	5360	6760	6340	5510	5680	6580	6350	5750	4430	3090	3130	-0.0913	0.928	-0.141	1	-0.314	0.0442	-0.88	7.79e-11	-1.07	1.43e-15	chr9	130053425	130140169	protein_coding
DNAL1	ENSG00000119661.15	1.44e-15	0	0	-1	-1	-1	523	565	552	537	657	587	563	526	443	397	402	-0.00253	0.997	-0.0729	1	-0.279	0.0106	-0.726	1.44e-15	-0.546	1.96e-09	chr14	73644874	73703732	protein_coding
SCPEP1	ENSG00000121064.13	1.5e-15	0	0	-1	-1	-1	576	533	594	742	624	775	491	591	536	394	480	-0.12	0.833	-0.00808	1	-0.47	1.11e-06	-0.662	3.9e-13	-0.687	1.5e-15	chr17	56978128	57006768	protein_coding
SLC35E3	ENSG00000175782.11	1.55e-15	0	0	-1	-1	-1	702	733	906	712	783	692	778	865	509	481	565	0.0874	0.886	-0.0676	1	-0.485	6.71e-07	-0.703	1.55e-15	-0.29	0.00195	chr12	68746124	68793964	protein_coding
SYNE1	ENSG00000131018.24	1.55e-15	0	0	1	1	0	3880	3550	4810	1960	3030	3140	3630	4770	4880	6250	2740	0.0348	0.978	-0.0147	1	1.32	1.55e-15	1.04	3.03e-10	-0.193	0.38	chr6	152121683	152637801	protein_coding
SPATS2L	ENSG00000196141.14	1.57e-15	0	0	1	1	1	22800	21200	19800	21500	18900	18900	19600	21500	34500	28900	23600	-0.111	0.82	0.119	1	0.682	1.57e-15	0.616	5.02e-13	0.32	0.000474	chr2	200305880	200482264	protein_coding
ERAP1	ENSG00000164307.13	1.63e-15	0	0	1	1	1	2570	2390	2300	1860	2200	2300	2420	2240	2710	3380	3870	0.0171	0.983	-0.0367	1	0.544	3.59e-08	0.621	5.09e-11	0.748	1.63e-15	chr5	96760809	96808100	protein_coding
TGS1	ENSG00000137574.11	1.63e-15	0	0	1	1	1	996	1080	930	851	804	816	1060	900	1310	1260	964	-0.0279	0.967	-0.0464	1	0.619	3.35e-13	0.65	1.63e-15	0.239	0.00902	chr8	55773445	55826445	protein_coding
AFAP1L1	ENSG00000157510.14	1.66e-15	0	0	1	1	0	444	365	476	350	307	386	338	488	597	680	454	-0.114	0.918	0.0348	1	0.771	5.11e-07	1.15	1.66e-15	0.237	0.184	chr5	149271858	149343637	protein_coding
ATP6V1C1	ENSG00000155097.12	1.67e-15	0	0	-1	-1	-1	1560	1700	1890	1710	1860	1640	1570	1700	1140	1130	1290	-0.112	0.838	-0.15	1	-0.58	1.28e-09	-0.721	1.67e-15	-0.356	0.000206	chr8	103021062	103073051	protein_coding
PPTC7	ENSG00000196850.6	1.67e-15	0	0	1	1	1	2280	2910	2080	1500	1960	1740	2880	1920	2190	3440	2130	-0.0164	0.986	-0.119	1	0.545	5.73e-07	0.812	1.67e-15	0.297	0.00983	chr12	110533244	110583318	protein_coding
POP1	ENSG00000104356.11	1.74e-15	0	0	0	1	1	815	1100	928	715	525	554	1020	884	745	857	828	-0.101	0.855	-0.0696	1	0.0587	0.668	0.704	1.74e-15	0.579	8.4e-11	chr8	98117292	98159835	protein_coding
CCDC180	ENSG00000197816.15	1.79e-15	0	0	0	-1	0	179	158	193	174	276	186	174	187	157	128	155	0.144	0.89	-0.0525	1	-0.142	0.502	-1.11	1.79e-15	-0.249	0.132	chr9	97307303	97378751	protein_coding
CDK18	ENSG00000117266.15	1.84e-15	0	0	1	1	1	1950	1730	1480	1740	1550	1730	1770	1670	3140	2280	2410	0.0279	0.975	0.179	1	0.855	1.84e-15	0.564	2.46e-07	0.48	1.8e-05	chr1	205504594	205532793	protein_coding
ENO3	ENSG00000108515.17	1.92e-15	0	0	1	1	1	168	102	107	123	145	164	101	119	186	312	317	-0.0129	0.992	0.144	1	0.592	0.000554	1.12	1.92e-15	0.957	7.61e-12	chr17	4948091	4957131	protein_coding
APOBEC3D	ENSG00000243811.10	2.02e-15	0	0	1	1	1	122	52.6	56.2	93.3	109	144	52.3	61.3	211	191	247	-0.00312	0.998	0.129	1	1.18	2.02e-15	0.815	3.24e-09	0.781	1.22e-09	chr22	39021112	39033277	protein_coding
UGT1A10	ENSG00000242515.5	2.07e-15	0	0	-1	-1	1	6470	7950	5910	7730	5220	6630	7170	5450	4680	4460	9460	-0.149	0.697	-0.117	1	-0.724	2.07e-15	-0.228	0.0238	0.513	2.81e-08	chr2	233636453	233773305	protein_coding
DHCR24	ENSG00000116133.13	2.09e-15	0	0	-1	0	-1	28700	36800	32700	31900	23000	28400	34100	31500	27600	23800	16900	-0.111	0.842	-0.0527	1	-0.21	0.0546	0.0505	0.71	-0.745	2.09e-15	chr1	54849626	54887195	protein_coding
ZNF888	ENSG00000213793.5	2.09e-15	0	0	0	-1	-1	1990	1860	1920	2050	2890	1910	2020	1900	2260	1640	1410	0.119	0.855	-0.0114	1	0.14	0.303	-0.82	2.09e-15	-0.437	7.42e-05	chr19	52904416	52923481	protein_coding
FAM102A	ENSG00000167106.12	2.23e-15	0	0	-1	-1	-1	5120	8530	4170	4750	4950	6460	8300	4020	3310	3380	3330	-0.0382	0.969	-0.0531	1	-0.522	5.41e-05	-0.551	1.06e-05	-0.959	2.23e-15	chr9	127940581	127980989	protein_coding
KHDRBS1	ENSG00000121774.18	2.24e-15	0	0	0	0	-1	10100	12200	9710	10900	9480	10100	11200	9710	10300	9140	7870	-0.129	0.151	0.000731	1	-0.0805	0.151	-0.0531	0.363	-0.359	2.24e-15	chr1	32013867	32060850	protein_coding
SDC1	ENSG00000115884.11	2.34e-15	0	0	-1	-1	-1	9180	8700	10200	11100	8780	11700	8260	10200	8580	7150	7120	-0.0752	0.905	0.00734	1	-0.376	8.82e-05	-0.297	0.00207	-0.712	2.34e-15	chr2	20200796	20225433	protein_coding
SERTAD1	ENSG00000197019.5	2.35e-15	0	0	1	1	0	1010	982	766	1070	660	962	916	841	1490	1290	1090	-0.101	0.911	0.136	1	0.477	0.000306	0.971	2.35e-15	0.176	0.259	chr19	40421588	40425992	protein_coding
ZNF787	ENSG00000142409.6	2.4e-15	0	0	1	1	1	3380	2940	2440	3110	2260	3220	2820	2650	5120	4590	4620	-0.0598	0.956	0.12	1	0.72	7.87e-08	1.02	2.4e-15	0.519	0.000163	chr19	56087365	56121295	protein_coding
LAMP1	ENSG00000185896.11	2.51e-15	0	0	-1	-1	-1	4010	4200	4370	4830	3530	4670	3980	4310	3860	2990	3330	-0.0796	0.827	-0.0184	1	-0.323	7.76e-07	-0.24	0.000277	-0.489	2.51e-15	chr13	113297238	113323672	protein_coding
LHX4	ENSG00000121454.6	2.53e-15	0	0	0	1	1	19.6	19.6	10.6	10.7	8.18	10.7	21.7	7.9	12.7	61	32.8	0.121	0.97	-0.383	1	0.223	0.754	2.89	2.53e-15	1.61	2.05e-05	chr1	180230263	180278984	protein_coding
WFS1	ENSG00000109501.14	2.54e-15	0	0	0	1	1	1580	1640	1710	1420	933	1380	1590	1770	1460	1780	2060	-0.0395	0.967	0.0498	1	0.0454	0.813	0.935	2.54e-15	0.577	2.4e-06	chr4	6269848	6303265	protein_coding
IRGQ	ENSG00000167378.8	2.59e-15	0	0	1	1	1	2930	2940	2370	2500	2630	2840	3070	2360	3090	4200	3270	0.0644	0.92	-0.00746	1	0.305	0.00138	0.678	2.59e-15	0.204	0.04	chr19	43584368	43596135	protein_coding
CHERP	ENSG00000085872.15	2.6e-15	0	0	1	1	0	3540	4050	3630	3120	2380	3010	4060	3740	4300	3960	3110	0.00522	0.992	0.0418	1	0.464	2.33e-06	0.737	2.6e-15	0.0496	0.73	chr19	16517893	16542437	protein_coding
LYPD3	ENSG00000124466.9	2.72e-15	0	0	0	1	1	196	241	238	157	97.7	108	247	236	156	226	253	0.0292	0.982	-0.00697	1	-0.000307	0.999	1.22	1.48e-14	1.23	2.72e-15	chr19	43460786	43465608	protein_coding
NEK2	ENSG00000117650.13	2.76e-15	0	0	-1	-1	-1	1630	1730	1720	2330	1820	1280	1530	1690	1900	1180	1120	-0.177	0.433	-0.0286	1	-0.296	0.00056	-0.626	2.76e-15	-0.19	0.038	chr1	211658656	211675630	protein_coding
RYR2	ENSG00000198626.17	2.76e-15	0	0	1	1	1	53.7	63.3	47.6	26.5	33.5	29.1	66.6	49.6	41.5	112	67.9	0.0801	0.967	0.0734	1	0.619	0.0585	1.74	2.76e-15	1.22	4.39e-07	chr1	237042183	237833988	protein_coding
JUNB	ENSG00000171223.6	2.86e-15	0	0	1	1	1	7340	6430	4550	6890	7450	6380	6080	4910	12600	10500	7550	-0.0826	0.918	0.11	1	0.869	2.86e-15	0.5	1.01e-05	0.244	0.0571	chr19	12791485	12793315	protein_coding
DOCK11	ENSG00000147251.15	2.9e-15	0	0	0	-1	-1	44.7	45.2	42.2	38.5	77.4	75	37.8	38.6	40	36	16.7	-0.261	0.896	-0.126	1	0.0451	0.927	-1.1	3.33e-05	-2.17	2.9e-15	chrX	118495897	118686163	protein_coding
AC108751.5	ENSG00000244503.1	2.93e-15	0	0	1	-1	-1	638	532	720	547	1230	450	659	661	680	571	329	0.309	0.458	-0.122	1	0.317	0.0631	-1.11	2.93e-15	-0.454	0.00451	chr3	149494659	149495995	processed_pseudogene
PHF12	ENSG00000109118.14	2.95e-15	0	0	1	1	0	3180	2920	3100	2710	2820	2950	3200	3360	4290	3250	3240	0.13	0.738	0.115	1	0.661	2.95e-15	0.206	0.0265	0.132	0.202	chr17	28905249	28951771	protein_coding
PDK3	ENSG00000067992.15	2.97e-15	0	0	0	-1	-1	1200	1580	1620	1130	1300	936	1560	1400	1050	681	706	-0.0132	0.988	-0.207	1	-0.108	0.517	-0.929	2.97e-15	-0.407	0.00143	chrX	24465220	24550466	protein_coding
CHEK2	ENSG00000183765.22	3.01e-15	0	0	0	1	1	957	677	794	1190	820	764	681	787	1170	1440	1240	0.0085	0.992	-0.0121	1	-0.027	0.876	0.814	3.01e-15	0.702	2.49e-11	chr22	28687742	28742422	protein_coding
[truncated: 30,290 more rows]

## Sheet: S3 -Vero-E6 mRNA DEseq2 Output 
symbol	id	min.padj	sig_v024hctrl.v024hcov2	sig_v048hctrl.v048hcov2	sig_v120hctrl.v120hcov2	sig_v168hctrl.v168hcov2	sig_v216hctrl.v216hcov2	baseMean_17samp	baseMean_v024hctrl	baseMean_v048hctrl	baseMean_v120hctrl	baseMean_v168hctrl	baseMean_v216hctrl	baseMean_v024hcov2	baseMean_v048hcov2	baseMean_v120hcov2	baseMean_v168hcov2	baseMean_v216hcov2	log2Fc_v024hctrl.v024hcov2	padj_v024hctrl.v024hcov2	log2Fc_v048hctrl.v048hcov2	padj_v048hctrl.v048hcov2	log2Fc_v120hctrl.v120hcov2	padj_v120hctrl.v120hcov2	log2Fc_v168hctrl.v168hcov2	padj_v168hctrl.v168hcov2	log2Fc_v216hctrl.v216hcov2	padj_v216hctrl.v216hcov2	chrom	start	end	geneType
[truncated: 16,231 more rows]

[truncated: 5 more sheets: S4 - GO KEGG Analyses Output, S5 - svRNA Sequences, S6 - svRNA Hairpin Analyses, S7 - Calu-3 sRNA DEseq2 Output, S8. svRNA SARS CoV2 Genetic Var]
